# Supplementary material for: Parent of origin genetic effects on methylation in humans are common and influence complex trait variation
Source: Nat Commun. 2019 Mar 27;10:1383. doi: 10.1038/s41467-019-09301-y (PMC6437195; doi:10.1038/s41467-019-09301-y)
Supplement: Supplementary file 4 — Supplementary Data 1 [file 41467_2019_9301_MOESM4_ESM.xlsx]

## Sheet: data1
CpG	CHR	Position	Genic	Gene	VC Selected Model	P (LRT POE SELECTED)	P (LRT POEcomplex)	P (LRT POEpaternal)	P (LRT POEmaternal)	Index cpg (1=Yes,0=No)	Strength of Evidence	Novel (> 2 Mb of known region)	Replication (< 2kb of known region)	Passes Bonferroni
cg23733394	1	839752	upstream;downstream	FAM41C,SAMD11;LOC100130417,NOC2L	Maternal	3.11e-05	4.41e-05	0.475	3.11e-05	1	Strong	Yes	No	No
cg14008593	1	1117473	intronic	TTLL10	Complex	4.4e-06	4.4e-06	0.217	3.98e-05	1	Strong	Yes	No	No
cg07119157	1	1142932	upstream;downstream	B3GALT6,TNFRSF18;FAM132A,MIR200A,MIR429,SDF4,TNFRSF4,TTLL10	Paternal	4.1e-05	6.4e-05	4.1e-05	0.00169	1	Strong	Yes	No	No
cg13440692	1	1186357	upstream;downstream	FAM132A,SCNN1D,SDF4,TNFRSF4;B3GALT6,UBE2J2	Paternal	1.47e-06	0.000366	1.47e-06	0.419	1	Strong	Yes	No	No
cg07284273	1	1290212	exonic	MXRA8	Maternal	1.59e-05	0.00252	0.352	1.59e-05	0	Strong	Yes	No	No
cg00040588	1	1290712	exonic	MXRA8	Maternal	2.74e-06	0.000169	0.469	2.74e-06	1	Strong	Yes	No	No
cg11596239	1	2350059	upstream;downstream	MORN1,PEX10;RER1	Complex	5.38e-05	5.38e-05	0.0109	0.000766	1	Moderate	No	No	No
cg11414913	1	2799662	intergenic	TTC34(dist=93432),ACTRT2(dist=138384)	Complex	4.27e-05	4.27e-05	0.0141	0.00267	1	Moderate	No	No	No
cg24879939	1	3230647	intronic	PRDM16	Paternal	1.16e-05	0.0421	1.16e-05	0.289	1	Moderate	No	No	No
cg10248231	1	3339870	intronic	PRDM16	Complex	2.22e-06	2.22e-06	1.2e-05	0.0189	1	Strong	No	No	No
cg01261194	1	3340124	intronic	PRDM16	Complex	3.95e-05	3.95e-05	0.000656	0.00277	0	Moderate	No	No	No
cg11735242	1	4644030	intergenic	LOC284661(dist=159286),AJAP1(dist=71075)	Paternal	1.56e-05	0.126	1.56e-05	0.111	1	Strong	No	No	No
cg05914990	1	7570689	intronic	CAMTA1	Complex	3.51e-05	3.51e-05	0.26	4.76e-05	1	Moderate	No	No	No
cg08926642	1	7887455	exonic	PER3	Maternal	8.74e-07	0.000375	0.369	8.74e-07	1	Strong	No	No	No
cg04767226	1	7887475	exonic	PER3	Maternal	1.39e-05	0.00525	0.5	1.39e-05	0	Strong	No	No	No
cg09168692	1	7887560	exonic	PER3	Maternal	2.98e-05	0.00619	0.367	2.98e-05	0	Strong	No	No	No
cg26153784	1	10999921	downstream	C1orf127	Paternal	1.65e-05	0.29	1.65e-05	0.21	1	Strong	No	No	No
cg21189909	1	16399649	intronic	FAM131C	Complex	5.23e-05	5.23e-05	0.000623	0.0186	1	Moderate	No	No	No
cg05055073	1	17014081	downstream	ESPNP,FAM231A,FAM231C,MIR3675,MST1P2	Complex	9.06e-08	9.06e-08	0.000854	7.79e-06	1	Strong	No	No	No
cg20822990	1	17338766	upstream;downstream	ATP13A2,MFAP2;CROCC,SDHB	Complex	1.25e-05	1.25e-05	0.0477	4.86e-05	1	Moderate	No	No	No
cg14699309	1	19969990	UTR5	NBL1(NM_001278165:c.-115340>0)	Complex	2.77e-05	2.77e-05	0.0176	0.00584	1	Strong	Yes	No	No
cg16792464	1	22250284	intronic	HSPG2	Complex	1.38e-11	1.38e-11	1.03e-08	5.36e-05	1	Strong	Yes	No	Yes
cg11078090	1	23878540	upstream;downstream	E2F2;ID3,LOC101928163	Complex	1.88e-05	1.88e-05	0.036	0.000287	1	Strong	Yes	No	No
cg18114887	1	26246954	upstream;downstream	MIR3917,STMN1;PAFAH2	Complex	5.01e-05	5.01e-05	0.0221	0.0014	1	Moderate	Yes	No	No
cg13854896	1	27293330	upstream;downstream	KDF1,TRNP1;FAM46B,NUDC	Complex	7.46e-05	7.46e-05	0.000758	0.00795	1	Strong	Yes	No	No
cg03750567	1	27676637	intronic	SYTL1	Paternal	2.49e-05	0.0127	2.49e-05	0.266	0	Strong	Yes	No	No
cg00851518	1	27676652	intronic	SYTL1	Paternal	6.12e-06	0.00206	6.12e-06	0.5	1	Strong	Yes	No	No
cg02447380	1	28919300	intronic	RAB42	Complex	7.08e-05	7.08e-05	0.00108	0.234	0	Moderate	Yes	No	No
cg06868481	1	29192086	upstream;downstream	EPB41;OPRD1	Complex	3.18e-05	3.18e-05	0.000804	0.00119	1	Moderate	Yes	No	No
cg15927699	1	37856881	intergenic	MIR4255(dist=229646),LINC01137(dist=63599)	Complex	5.34e-06	5.34e-06	0.0122	0.000956	1	Moderate	No	No	No
cg18877284	1	40158394	upstream	HPCAL4,NT5C1A	Complex	7.54e-06	7.54e-06	0.0249	0.0205	1	Moderate	No	No	No
cg08679985	1	44584350	upstream	KLF17	Complex	9.13e-06	9.13e-06	0.0154	7.21e-05	1	Moderate	Yes	No	No
cg19664211	1	52089044	intronic	OSBPL9	Complex	3.88e-05	3.88e-05	0.0889	0.00182	1	Moderate	No	No	No
cg19696900	1	52607582	upstream	ZFYVE9	Paternal	1.1e-11	4.64e-07	1.1e-11	0.429	1	Strong	No	No	Yes
cg13922745	1	53544584	exonic	PODN	Complex	6.55e-05	6.55e-05	0.0117	0.00384	1	Moderate	No	No	No
cg08920610	1	55505343	UTR5	PCSK9(NM_174936:c.-1680>0)	Complex	1.57e-05	1.57e-05	0.0082	0.000333	1	Strong	No	No	No
cg17826594	1	55506014	intronic	PCSK9	Paternal	9.39e-06	0.118	9.39e-06	0.0156	1	Strong	No	No	No
cg08186021	1	57757625	intronic	DAB1	Complex	6.86e-07	6.86e-07	0.0853	2.52e-06	1	Strong	Yes	No	No
cg16219720	1	66822466	intronic	PDE4B	Paternal	3.58e-05	0.5	3.58e-05	0.000112	1	Strong	No	No	No
cg20149168	1	68512807	exonic	DIRAS3	Complex	3.54e-05	3.54e-05	0.214	8.15e-05	0	Strong	No	Yes	No
cg13697378	1	68512845	exonic	DIRAS3	Maternal	2.88e-09	4.21e-08	0.14	2.88e-09	1	Strong	No	Yes	Yes
cg00448707	1	68512928	exonic	DIRAS3	Complex	7.07e-07	7.07e-07	0.156	5.95e-06	0	Strong	No	Yes	No
cg09118625	1	68512971	exonic	DIRAS3	Maternal	2.09e-06	1.48e-05	0.482	2.09e-06	0	Strong	No	Yes	No
cg06261956	1	75277479	intergenic	TYW3(dist=45119),LHX8(dist=316640)	Complex	2.14e-05	2.14e-05	0.00964	0.000245	1	Moderate	Yes	No	No
cg26719105	1	79472523	upstream	ADGRL4	Complex	1.69e-05	1.69e-05	0.000104	0.248	1	Moderate	Yes	No	No
cg25726684	1	87288288	downstream	42248	Maternal	7.55e-08	0.00671	0.434	7.55e-08	1	Strong	Yes	No	Yes
cg19012965	1	98864400	intergenic	LOC729987(dist=126186),SNX7(dist=262836)	Paternal	3.03e-05	0.232	3.03e-05	0.013	1	Strong	Yes	No	No
cg24599996	1	109791537	upstream;downstream	CELSR2;PSRC1,SARS	Complex	6.03e-05	6.03e-05	0.0102	0.00102	1	Moderate	Yes	No	No
cg23502848	1	110187526	upstream;downstream	GNAT2,GSTM2,GSTM4;AMPD2	Complex	1.22e-07	1.22e-07	0.00367	3.3e-06	1	Strong	Yes	No	No
cg22068770	1	113216683	upstream;downstream	MOV10;CAPZA1,PPM1J,RHOC	Complex	5.69e-05	5.69e-05	NA	NA	0	Strong	Yes	No	No
cg07790079	1	116021925	intergenic	NGF(dist=141068),VANGL1(dist=162649)	Maternal	2.04e-06	1.04e-05	0.0355	2.04e-06	1	Moderate	Yes	No	No
cg25599129	1	116022006	intergenic	NGF(dist=141149),VANGL1(dist=162568)	Complex	1.05e-05	1.05e-05	0.00323	0.000211	0	Moderate	Yes	No	No
cg07444932	1	117665224	upstream;downstream	TRIM45;MIR942,TTF2,VTCN1	Complex	5.33e-05	5.33e-05	0.253	0.000686	0	Moderate	Yes	No	No
cg15098255	1	146697829	upstream	CHD1L,FMO5	Complex	5.29e-05	5.29e-05	0.0266	0.00037	1	Moderate	Yes	No	No
cg19769301	1	149147625	upstream	NBPF25P	Complex	2.47e-05	2.47e-05	0.000159	0.000259	0	Moderate	Yes	No	No
cg27587661	1	149148312	upstream	NBPF25P	Paternal	4.37e-06	0.000477	4.37e-06	0.137	1	Moderate	Yes	No	No
cg19908485	1	149156294	intergenic	NBPF25P(dist=46569),LOC388692(dist=130836)	Maternal	1.33e-10	5.25e-09	0.0922	1.33e-10	1	Moderate	Yes	No	Yes
cg04140525	1	153467760	upstream;downstream	S100A7;S100A6	Complex	4.31e-05	4.31e-05	0.000312	0.0149	1	Moderate	Yes	No	No
cg20674248	1	157738450	exonic	FCRL2	Maternal	2.44e-05	0.0137	0.5	2.44e-05	1	Strong	Yes	No	No
cg00929523	1	157948875	upstream	KIRREL	Complex	2.31e-05	2.31e-05	0.0178	0.00286	0	Moderate	Yes	No	No
cg15138125	1	157948893	upstream	KIRREL	Complex	1.28e-05	1.28e-05	0.00452	0.0131	1	Moderate	Yes	No	No
cg11578532	1	161008127	intronic	TSTD1	Paternal	1.57e-06	0.00256	1.57e-06	0.369	1	Moderate	No	No	No
cg23691642	1	161494097	upstream;downstream	HSPA6;FCGR2A,FCGR3A	Complex	2.25e-05	2.25e-05	0.019	0.0042	1	Strong	No	No	No
cg15531363	1	161713227	upstream;downstream	ATF6,DUSP12;FCRLA,FCRLB	Complex	2.06e-05	2.06e-05	3.58e-05	0.00489	1	Moderate	No	No	No
cg10473902	1	167503413	upstream;downstream	CD247;CREG1	Paternal	4.06e-05	0.000746	4.06e-05	0.309	1	Moderate	Yes	No	No
cg05393023	1	168194826	upstream;downstream	SFT2D2;ANKRD36BP1,TIPRL	Complex	7.23e-05	7.23e-05	0.059	0.0533	1	Moderate	Yes	No	No
cg21577836	1	175568710	intronic	TNR	Complex	1.41e-05	1.41e-05	0.0277	0.00636	1	Moderate	No	No	No
cg17431888	1	183203863	intronic	LAMC2	Complex	7.99e-05	7.99e-05	0.0503	0.000514	0	Moderate	Yes	No	No
cg04019636	1	201977390	upstream;downstream	ELF3;MIR6740,RNPEP,TIMM17A	Paternal	5.49e-06	0.0453	5.49e-06	0.163	1	Moderate	No	No	No
cg03312427	1	226778381	intronic	C1orf95	Complex	2.26e-05	2.26e-05	0.000217	0.0343	1	Moderate	Yes	No	No
cg25221919	1	234845770	upstream	LINC01132	Maternal	1.62e-05	0.0405	0.302	1.62e-05	1	Moderate	No	No	No
cg13272845	1	235105998	upstream	LOC101927851	Paternal	3.72e-06	0.00752	3.72e-06	0.425	1	Strong	No	No	No
cg08718251	1	240800095	ncRNA_intronic	MIR1273E	Complex	8.32e-05	8.32e-05	0.0987	0.00714	1	Moderate	Yes	No	No
cg19716264	1	245182150	intronic	EFCAB2	Maternal	3.35e-05	0.00017	0.0185	3.35e-05	1	Moderate	No	No	No
cg09219402	1	247282458	upstream;downstream	C1orf229,ZNF669;ZNF124	Complex	2.89e-06	2.89e-06	0.00581	0.00179	1	Strong	No	No	No
cg02567750	1	247569605	upstream	NLRP3	Complex	4.49e-09	4.49e-09	3.28e-05	0.00012	1	Strong	No	No	Yes
cg16429208	1	247693002	ncRNA_intronic	GCSAML-AS1	Paternal	2.3e-05	0.0457	2.3e-05	0.413	0	Strong	No	No	No
cg02104434	1	247694406	UTR3	OR2C3(NM_198074:c.*4450>0)	Complex	9.51e-06	9.51e-06	0.00496	0.000129	1	Moderate	No	No	No
cg09506600	1	248100228	upstream;downstream	OR2AK2,OR2L13,OR2L8;OR2T8	Complex	5.22e-09	5.22e-09	6.26e-05	0.00136	1	Moderate	Yes	No	Yes
cg08861456	1	248100276	upstream;downstream	OR2AK2,OR2L13,OR2L8;OR2T8	Complex	3.36e-05	3.36e-05	0.00655	0.0606	0	Moderate	Yes	No	No
cg08118287	1	248753499	upstream;downstream	OR2T29,OR2T34;OR2T10,OR2T11	Complex	2.01e-05	2.01e-05	0.0102	0.0028	1	Strong	Yes	No	No
cg14605795	1	248791427	upstream;downstream	OR2T10,OR2T11;OR2T27,OR2T35	Complex	3.29e-11	3.29e-11	0.000148	6.5e-07	1	Strong	Yes	No	Yes
cg19743346	2	317938	upstream;downstream	FAM150B;ACP1	Paternal	2.53e-07	8.67e-05	2.53e-07	0.0495	1	Moderate	No	No	No
cg09699787	2	1711759	intronic	PXDN	Complex	3.19e-06	3.19e-06	4.56e-05	0.000628	1	Moderate	No	No	No
cg24664929	2	3806609	intronic	DCDC2C	Complex	5.1e-05	5.1e-05	0.000379	0.00579	1	Moderate	Yes	No	No
cg10771443	2	7018855	intronic	RSAD2	Paternal	9.14e-07	0.0973	9.14e-07	0.295	1	Strong	Yes	No	No
cg08913413	2	16820369	intronic	FAM49A	Paternal	2.86e-05	0.294	2.86e-05	0.0185	1	Strong	No	No	No
cg09074113	2	20870087	intronic	GDF7	Complex	2.07e-08	2.07e-08	0.000121	0.00286	1	Strong	Yes	No	Yes
cg05481257	2	20870211	intronic	GDF7	Complex	2.62e-05	2.62e-05	0.00176	0.0114	0	Strong	Yes	No	No
cg07755735	2	20870362	exonic	GDF7	Complex	1.56e-06	1.56e-06	0.000491	0.00468	0	Strong	Yes	No	No
cg14780466	2	20870812	exonic	GDF7	Complex	4.27e-06	4.27e-06	0.000992	0.0134	0	Strong	Yes	No	No
cg12334488	2	20871173	exonic	GDF7	Complex	2.07e-05	2.07e-05	0.00164	0.0079	0	Strong	Yes	No	No
cg10553204	2	20871195	UTR3	GDF7(NM_182828:c.*100>0)	Complex	1.26e-06	1.26e-06	0.00068	0.000219	0	Strong	Yes	No	No
cg07021052	2	20871279	upstream;downstream	HS1BP3;GDF7,LDAH	Complex	1.24e-05	1.24e-05	0.000486	0.0312	0	Strong	Yes	No	No
cg04082016	2	20871401	upstream;downstream	HS1BP3;GDF7,LDAH	Complex	2.91e-07	2.91e-07	0.000109	0.00213	0	Strong	Yes	No	No
cg26838691	2	24397539	upstream;downstream	FAM228A;FAM228B,ITSN2	Complex	1.58e-07	1.58e-07	0.00284	6.07e-06	1	Strong	Yes	No	No
cg13349472	2	25427451	ncRNA_intronic	LINC01381	Complex	3.57e-05	3.57e-05	0.0126	0.00406	1	Moderate	Yes	No	No
cg00079019	2	26781478	UTR5	OTOF(NM_194248:c.-390>0,NM_001287489:c.-390>0)	Paternal	4.03e-05	5.58e-05	4.03e-05	0.0421	1	Strong	Yes	No	No
cg01662310	2	30521458	downstream	LBH	Complex	3.25e-05	3.25e-05	0.0384	0.000412	1	Strong	Yes	No	No
cg07851290	2	31108366	downstream	GALNT14	Maternal	7.21e-05	7.23e-05	0.0157	7.21e-05	1	Moderate	Yes	No	No
cg26261627	2	31806173	upstream	SRD5A2	Complex	1.04e-05	1.04e-05	0.0115	0.00254	0	Strong	Yes	No	No
cg26638505	2	31806183	upstream	SRD5A2	Complex	1.11e-05	1.11e-05	0.0156	0.00172	0	Strong	Yes	No	No
cg06492144	2	31806352	upstream	SRD5A2	Complex	1.97e-06	1.97e-06	0.0224	0.000708	1	Strong	Yes	No	No
cg13527387	2	31806767	upstream	SRD5A2	Complex	2.59e-06	2.59e-06	0.0568	5.51e-05	0	Strong	Yes	No	No
cg22549881	2	31806898	upstream	SRD5A2	Complex	6.07e-05	6.07e-05	0.115	0.00358	0	Strong	Yes	No	No
cg03906115	2	33359529	intronic	LTBP1	Paternal	7.75e-07	0.00214	7.75e-07	0.475	1	Moderate	Yes	No	No
cg18163683	2	38324984	upstream;downstream	CYP1B1,CYP1B1-AS1;RMDN2	Maternal	1.49e-06	2.29e-05	0.333	1.49e-06	1	Strong	Yes	No	No
cg15865511	2	43252424	downstream	LOC102723854	Maternal	2.19e-07	0.00093	0.0923	2.19e-07	1	Strong	No	No	No
cg23780966	2	45166075	upstream;downstream	SIX3;SIX3-AS1	Complex	9.88e-07	9.88e-07	0.0112	0.0139	1	Moderate	No	No	No
cg03614274	2	47040121	upstream	LINC01118,LINC01119	Paternal	8.89e-09	0.00363	8.89e-09	0.00611	1	Strong	No	No	Yes
cg11691189	2	47743741	upstream;downstream	HCG2040054;KCNK12,MSH2	Paternal	3.74e-05	0.0148	3.74e-05	0.076	1	Moderate	No	No	No
cg11775579	2	50232611	intronic	NRXN1	Complex	1.47e-05	1.47e-05	0.00686	0.00692	1	Strong	Yes	No	No
cg01496110	2	55648265	upstream	CCDC88A	Complex	8.08e-05	8.08e-05	0.0231	0.0897	1	Moderate	Yes	No	No
cg22737154	2	64631614	intergenic	MIR4433B(dist=63632),LGALSL(dist=49713)	Paternal	3.34e-05	0.00239	3.34e-05	0.0443	0	Moderate	No	No	No
cg21306540	2	66664809	intronic	MEIS1	Complex	2.9e-08	2.9e-08	5.39e-05	0.00109	1	Strong	Yes	No	Yes
cg04785931	2	69198793	upstream	GKN1,GKN2	Complex	4.75e-05	4.75e-05	0.102	0.00611	1	Moderate	Yes	No	No
cg03322921	2	71755716	intronic	DYSF	Paternal	1.21e-08	0.00163	1.21e-08	0.101	1	Strong	No	No	Yes
cg24129222	2	74643251	exonic	C2orf81	Complex	8.02e-05	8.02e-05	0.195	0.0033	1	Strong	No	No	No
cg04066351	2	74875399	UTR5	M1AP(NM_001281296:c.-79970>0,NM_001281295:c.-79970>0)	Complex	4.53e-05	4.53e-05	0.211	0.00228	1	Moderate	No	No	No
cg22403344	2	95691500	UTR5	MAL(NM_002371:c.-380>0,NM_022438:c.-380>0,NM_022440:c.-380>0,NM_022439:c.-380>0)	Complex	2.73e-05	2.73e-05	0.297	0.00305	1	Strong	Yes	No	No
cg03151645	2	102517122	downstream	MAP4K4	Maternal	5.03e-05	6.51e-05	0.00151	5.03e-05	0	Moderate	Yes	No	No
cg20823348	2	105319068	intergenic	LINC01102(dist=189853),LINC01114(dist=44027)	Complex	2.19e-05	2.19e-05	8.05e-05	0.0411	1	Moderate	Yes	No	No
cg25598710	2	114151353	intergenic	PAX8(dist=114855),CBWD2(dist=43915)	Complex	5.61e-05	5.61e-05	0.00224	0.1	1	Moderate	Yes	No	No
cg00690148	2	119916017	UTR5	C1QL2(NM_182528:c.-1720>0)	Complex	8.79e-05	8.79e-05	0.059	0.00232	0	Strong	Yes	No	No
cg26946218	2	121187910	downstream	LINC01101	Complex	2.71e-05	2.71e-05	0.00315	0.000786	1	Moderate	Yes	No	No
cg24998649	2	127825935	intronic	BIN1	Complex	1.37e-05	1.37e-05	0.00274	0.00812	1	Strong	No	No	No
cg07317449	2	127964374	upstream	CYP27C1	Paternal	2.21e-05	0.146	2.21e-05	0.0321	0	Moderate	No	No	No
cg01331772	2	131094827	upstream;downstream	IMP4,PTPN18;CCDC115	Complex	4.78e-05	4.78e-05	0.0354	0.00271	1	Moderate	Yes	No	No
cg12850473	2	148122525	intergenic	PABPC1P2(dist=773967),ACVR2A(dist=479561)	Complex	1.47e-05	1.47e-05	0.00976	0.00687	1	Strong	Yes	No	No
cg11025974	2	152830521	intronic	CACNB4	Complex	2.45e-05	2.45e-05	0.000217	0.015	1	Moderate	No	No	No
cg11399967	2	157187229	UTR5	NR4A2(NM_006186:c.-5310>0)	Complex	4.53e-05	4.53e-05	0.0047	0.00106	1	Moderate	Yes	No	No
cg14963553	2	159610372	intergenic	PKP4(dist=72432),DAPL1(dist=41457)	Complex	6.46e-05	6.46e-05	0.0902	0.00152	1	Moderate	Yes	No	No
cg00076325	2	172974630	ncRNA_exonic	DLX2-AS1	Complex	1.29e-05	1.29e-05	0.000276	0.00329	0	Moderate	Yes	No	No
cg05714155	2	172974735	upstream;downstream	DLX2;DLX1,DLX2-AS1,METAP1D	Complex	5.51e-07	5.51e-07	0.000234	0.000121	1	Moderate	Yes	No	No
cg10116037	2	180130299	upstream	SESTD1	Complex	4.58e-05	4.58e-05	0.0261	0.0079	1	Moderate	Yes	No	No
cg25301173	2	190984844	upstream	C2orf88	Maternal	2.14e-05	0.000979	0.181	2.14e-05	1	Strong	Yes	No	No
cg04657470	2	198365150	UTR5	HSPE1(NM_002157:c.-110>0),HSPE1-MOB4(NM_001202485:c.-110>0)	Maternal	6.99e-07	0.5	0.315	6.99e-07	1	Moderate	Yes	No	No
cg26355357	2	202483879	UTR5	ALS2CR11(NM_001168216:c.-260>0,NM_152525:c.-260>0,NM_001168221:c.-260>0,NM_001168217:c.-260>0)	Complex	3.02e-05	3.02e-05	0.0948	8.8e-05	1	Moderate	Yes	No	No
cg18065195	2	202817042	intergenic	CDK15(dist=56769),FZD7(dist=82268)	Complex	2.54e-05	2.54e-05	0.0362	0.00542	1	Strong	Yes	No	No
cg15471177	2	205410786	exonic	PARD3B	Complex	8.29e-05	8.29e-05	0.226	0.00133	1	Moderate	No	No	No
cg20296298	2	210074020	intergenic	PTH2R(dist=714789),MAP2(dist=214751)	Maternal	4.49e-26	4.38e-11	0.0141	4.49e-26	1	Strong	No	Yes	Yes
cg09336323	2	210074276	intergenic	PTH2R(dist=715045),MAP2(dist=214495)	Maternal	6.02e-25	4.45e-08	0.00292	6.02e-25	0	Strong	No	Yes	Yes
cg26685596	2	210074359	intergenic	PTH2R(dist=715128),MAP2(dist=214412)	Maternal	1.05e-13	9.75e-05	0.0487	1.05e-13	0	Strong	No	Yes	Yes
cg14021904	2	213862451	downstream	IKZF2	Paternal	3.82e-06	0.0134	3.82e-06	0.28	1	Strong	Yes	No	No
cg24536376	2	219296775	exonic	VIL1	Complex	7.01e-06	7.01e-06	0.00991	3.96e-05	1	Moderate	Yes	No	No
cg06795727	2	219582127	intronic	TTLL4	Complex	2.85e-05	2.85e-05	0.0066	0.179	1	Moderate	Yes	No	No
cg17367743	2	220766074	downstream	MIR4268	Complex	3.07e-05	3.07e-05	0.0181	0.0134	1	Moderate	Yes	No	No
cg16171484	2	223290515	intronic	SGPP2	Complex	4.79e-06	4.79e-06	0.015	0.00041	1	Moderate	Yes	No	No
cg09601933	2	233527140	intronic	EFHD1	Complex	3.12e-07	3.12e-07	0.00297	3.29e-07	1	Strong	Yes	No	No
cg08949815	2	239076560	UTR3	FAM132B(NM_001291832:c.*8650>0)	Complex	5.04e-05	5.04e-05	0.00689	7.47e-05	1	Moderate	Yes	No	No
cg24127874	2	239149859	upstream;downstream	HES6,ILKAP,LOC151174;LOC643387,PER2	Complex	6.98e-05	6.98e-05	0.0268	0.00755	1	Moderate	Yes	No	No
cg10937511	2	242753187	intronic	NEU4	Maternal	4.81e-06	0.00131	0.124	4.81e-06	1	Moderate	Yes	No	No
cg04040637	2	242827848	ncRNA_intronic	LINC01237	Complex	7.65e-05	7.65e-05	0.0344	0.00126	1	Moderate	Yes	No	No
cg18896979	2	242844174	ncRNA_intronic	LINC01237	Maternal	4.89e-12	1.42e-07	0.326	4.89e-12	0	Strong	Yes	No	Yes
cg05875302	2	242844781	ncRNA_intronic	LINC01237	Maternal	8.62e-14	1.16e-05	0.0515	8.62e-14	1	Strong	Yes	No	Yes
cg11685162	2	242844876	ncRNA_intronic	LINC01237	Maternal	3.23e-07	0.000553	0.346	3.23e-07	0	Strong	Yes	No	No
cg21683659	2	242844943	ncRNA_intronic	LINC01237	Maternal	5.65e-07	0.00116	0.233	5.65e-07	0	Strong	Yes	No	No
cg12030301	3	5134159	upstream	ARL8B	Complex	2.27e-05	2.27e-05	0.0122	0.000684	1	Strong	Yes	No	No
cg21071793	3	11421381	intronic	ATG7	Complex	1.7e-06	1.7e-06	2.07e-05	0.0459	1	Moderate	Yes	No	No
cg09760564	3	15794801	intronic	ANKRD28	Complex	2.92e-05	2.92e-05	0.0043	0.0159	1	Strong	Yes	No	No
cg19001357	3	16408310	intronic	RFTN1	Maternal	8.34e-08	0.266	0.00253	8.34e-08	1	Moderate	Yes	No	No
cg25233221	3	25633991	intronic	RARB	Maternal	7.31e-07	0.00289	0.153	7.31e-07	1	Strong	Yes	No	No
cg17731524	3	27235572	intronic	NEK10	Maternal	1.46e-05	4.7e-05	0.16	1.46e-05	1	Strong	Yes	No	No
cg16278838	3	29323531	intronic	RBMS3	Complex	2.55e-05	2.55e-05	0.0846	7.11e-05	1	Strong	Yes	No	No
cg21821982	3	31547255	upstream	STT3B	Maternal	1.7e-08	5.16e-06	0.331	1.7e-08	1	Strong	No	No	Yes
cg27113091	3	32668376	intergenic	DYNC1LI1(dist=56010),CNOT10(dist=58261)	Maternal	6.1e-11	1.29e-09	0.00923	6.1e-11	1	Strong	No	No	Yes
cg13617441	3	34886005	downstream	LOC101928135	Maternal	1.76e-06	8.05e-05	0.349	1.76e-06	1	Strong	Yes	No	No
cg01293485	3	42847044	upstream;downstream	ACKR2,CCDC13,HIGD1A;LOC729083	Complex	5.17e-05	5.17e-05	0.0125	0.00124	1	Moderate	Yes	No	No
cg09639152	3	45078075	downstream	CLEC3B,EXOSC7	Complex	3.71e-05	3.71e-05	0.00782	0.0181	0	Moderate	No	No	No
cg25693132	3	51740741	upstream;downstream	GRM2;TEX264	Paternal	5.94e-06	0.000191	5.94e-06	0.186	1	Moderate	No	No	No
cg02047661	3	51976883	intronic	PARP3	Complex	8.67e-05	8.67e-05	0.00605	0.135	1	Moderate	No	No	No
cg14614917	3	55984778	intronic	ERC2	Maternal	3.38e-07	0.00797	0.0571	3.38e-07	1	Strong	Yes	No	No
cg21801519	3	61970939	intronic	PTPRG	Paternal	2.16e-06	0.0167	2.16e-06	0.5	1	Strong	No	No	No
cg08259905	3	62171428	intronic	PTPRG	Paternal	8.96e-07	0.5	8.96e-07	0.00989	1	Strong	No	No	No
cg18450254	3	64200005	intronic	PRICKLE2	Paternal	3.81e-07	0.000504	3.81e-07	0.246	1	Moderate	No	No	No
cg23443127	3	75229143	upstream	MIR4444-1,MIR4444-2	Paternal	3.56e-05	0.00755	3.56e-05	0.227	0	Strong	Yes	No	No
cg04444211	3	77666842	exonic	ROBO2	Complex	1.29e-05	1.29e-05	0.000988	0.00569	1	Strong	Yes	No	No
cg16808912	3	99603495	ncRNA_intronic	MIR548G	Complex	2.05e-05	2.05e-05	0.396	0.000274	1	Strong	Yes	No	No
cg00329615	3	118706648	intronic	IGSF11	Complex	6.44e-05	6.44e-05	0.0455	0.00781	1	Strong	Yes	No	No
cg13773968	3	124595685	intronic	ITGB5	Complex	3.05e-05	3.05e-05	0.00659	0.000589	1	Strong	Yes	No	No
cg21931506	3	128270704	downstream	LINC01565	Complex	5.4e-05	5.4e-05	0.00464	0.00298	0	Moderate	Yes	No	No
cg24837219	3	132772692	intronic	TMEM108	Complex	7.03e-05	7.03e-05	0.0073	0.00266	0	Moderate	Yes	No	No
cg04386130	3	156209042	intronic	KCNAB1	Complex	5.04e-05	5.04e-05	0.0247	0.0184	1	Strong	Yes	No	No
cg01357135	3	160475128	intronic	PPM1L	Complex	6.35e-05	6.35e-05	0.00572	0.0179	1	Moderate	Yes	No	No
cg26789411	3	169300004	intronic	MECOM	Maternal	2.3e-05	0.000117	0.00136	2.3e-05	1	Strong	Yes	No	No
cg12350863	3	169758289	intronic	GPR160	Complex	1.27e-05	1.27e-05	0.0932	0.00701	1	Moderate	Yes	No	No
cg14760020	3	170529777	intergenic	SLC7A14(dist=225914),RPL22L1(dist=52888)	Paternal	3.17e-07	0.00406	3.17e-07	0.309	1	Strong	Yes	No	No
cg04852685	3	178275476	ncRNA_intronic	KCNMB2-AS1	Complex	5.02e-05	5.02e-05	0.000556	0.00783	0	Strong	Yes	No	No
cg26145873	3	181604621	intergenic	SOX2-OT(dist=144608),LINC01206(dist=65531)	Maternal	1.52e-05	0.0169	0.211	1.52e-05	1	Moderate	No	No	No
cg24354450	3	191723992	intergenic	LINCR-0002(dist=415847),FGF12(dist=133190)	Complex	6.06e-06	6.06e-06	0.00657	0.0195	1	Moderate	No	No	No
cg17611045	3	192289245	intronic	FGF12	Complex	2.37e-05	2.37e-05	0.000159	0.0676	1	Strong	No	Yes	No
cg14463292	3	192289252	intronic	FGF12	Complex	3.63e-05	3.63e-05	0.00468	0.0224	0	Strong	No	Yes	No
cg18766468	3	194090477	upstream;downstream	CPN2,LRRC15;ATP13A3,GP5	Complex	4.55e-06	4.55e-06	0.000226	0.00503	1	Moderate	No	No	No
cg14909960	3	194090512	upstream;downstream	CPN2,LRRC15;ATP13A3,GP5	Complex	6.42e-05	6.42e-05	0.00657	0.00466	0	Moderate	No	No	No
cg02266339	3	194121181	upstream;downstream	GP5,LRRC15;ATP13A3	Maternal	1.46e-06	4.95e-06	0.00409	1.46e-06	1	Strong	No	No	No
cg18671364	3	194343814	intronic	TMEM44	Complex	3.98e-06	3.98e-06	0.00079	0.0373	1	Moderate	No	No	No
cg01572696	4	995849	exonic	IDUA	Complex	5.48e-05	5.48e-05	0.000543	0.00938	1	Moderate	No	No	No
cg10755899	4	1772151	upstream;downstream	FGFR3;TACC3	Complex	2.91e-05	2.91e-05	0.0241	0.00437	1	Strong	No	No	No
cg01661567	4	1843351	exonic	LETM1	Complex	7.46e-05	7.46e-05	0.00108	0.103	1	Moderate	No	No	No
cg26613995	4	5412385	intronic	STK32B	Paternal	3.14e-05	0.0188	3.14e-05	0.258	1	Strong	No	No	No
cg01290904	4	5708474	intronic	EVC2	Paternal	8.52e-06	0.00135	8.52e-06	0.222	1	Moderate	No	No	No
cg20848488	4	6417932	intronic	PPP2R2C	Complex	4.01e-08	4.01e-08	0.00111	8.19e-05	1	Moderate	No	No	Yes
cg21405444	4	27686487	intergenic	LOC101929199(dist=402640),MIR4275(dist=1134717)	Maternal	5.34e-05	0.00115	0.38	5.34e-05	1	Moderate	Yes	No	No
cg19545580	4	34670218	intergenic	LOC101928622(dist=628703),ARAP2(dist=1397402)	Complex	9.28e-07	9.28e-07	1.01e-05	0.0152	1	Moderate	Yes	No	No
cg02612828	4	44018877	upstream	LVCAT1	Complex	1.17e-05	1.17e-05	2.66e-05	0.00973	0	Strong	Yes	No	No
cg05624883	4	44018906	ncRNA_exonic	LVCAT1	Complex	4.62e-11	4.62e-11	0.000973	3.11e-05	1	Strong	Yes	No	Yes
cg01633789	4	63673696	intergenic	ADGRL3-AS1(dist=646213),TECRL(dist=1470481)	Complex	2.29e-05	2.29e-05	0.0219	0.0317	1	Strong	Yes	No	No
cg18803537	4	71761982	upstream	MOB1B	Complex	2.33e-08	2.33e-08	0.0275	8.55e-06	1	Strong	No	No	Yes
cg04245290	4	78072426	upstream	CCNG2	Paternal	1.87e-05	0.171	1.87e-05	0.123	1	Strong	Yes	No	No
cg12890526	4	81152659	upstream;downstream	FGF5;PRDM8	Complex	4.68e-05	4.68e-05	0.0139	0.000819	1	Moderate	No	No	No
cg03377537	4	83702185	intronic	SCD5	Complex	7.57e-05	7.57e-05	0.359	0.00071	1	Moderate	Yes	No	No
cg19941833	4	83785731	exonic	SEC31A	Complex	2.51e-05	2.51e-05	0.00499	0.0232	0	Strong	Yes	No	No
cg23954636	4	89618982	UTR5	NAP1L5(NM_153757:c.-770>0)	Paternal	1.05e-09	2.27e-07	1.05e-09	0.0326	0	Strong	No	Yes	Yes
cg18607468	4	89619030	UTR5	NAP1L5(NM_153757:c.-1250>0)	Complex	1.95e-06	1.95e-06	2.6e-05	0.0837	0	Strong	No	Yes	No
cg11300971	4	89619038	UTR5	NAP1L5(NM_153757:c.-1330>0)	Complex	5.09e-20	5.09e-20	3.98e-07	2.12e-08	1	Strong	No	Yes	Yes
cg00790535	4	103482058	intronic	NFKB1	Paternal	4.88e-09	7.08e-06	4.88e-09	0.327	1	Strong	Yes	No	Yes
cg06001894	4	122148579	UTR5	TNIP3(NM_001244764:c.-370>0)	Complex	1.41e-05	1.41e-05	0.0679	3.07e-05	1	Strong	No	No	No
cg25532053	4	138984225	ncRNA_intronic	LINC00616	Paternal	1.76e-05	0.000228	1.76e-05	0.184	1	Moderate	Yes	No	No
cg00534274	4	139163341	UTR5	SLC7A11(NM_014331:c.-1180>0)	Complex	9.58e-06	9.58e-06	1.46e-05	0.0626	1	Moderate	Yes	No	No
cg09947519	4	141419833	upstream	ELMOD2,MGAT4D	Complex	1.47e-05	1.47e-05	0.0797	0.0018	1	Moderate	Yes	No	No
cg00067274	4	155313256	intronic	DCHS2	Complex	5.3e-05	5.3e-05	0.0192	0.00115	1	Moderate	No	No	No
cg16714760	4	155386347	intronic	DCHS2	Paternal	1.07e-07	3.11e-06	1.07e-07	0.000918	1	Moderate	No	No	No
cg22698137	4	187027345	upstream;downstream	FAM149A;TLR3	Paternal	4.16e-05	0.000972	4.16e-05	0.0149	1	Strong	No	No	No
cg02681115	4	187765561	intergenic	FAT1(dist=120574),LOC339975(dist=459676)	Maternal	3.16e-05	0.00703	0.475	3.16e-05	1	Moderate	No	No	No
cg02194144	4	189638342	intergenic	LINC01060(dist=115280),LINC01262(dist=942418)	Complex	8.09e-06	8.09e-06	0.0644	4.62e-05	1	Strong	Yes	No	No
cg14429369	4	190235368	intergenic	LINC01060(dist=712306),LINC01262(dist=345392)	Maternal	5.96e-06	0.00401	0.355	5.96e-06	1	Strong	Yes	No	No
cg00976097	5	421733	intronic	AHRR	Maternal	3.4e-05	0.00105	0.5	3.4e-05	1	Strong	No	Yes	No
cg08436224	5	1122753	upstream	SLC12A7	Maternal	1.63e-05	0.000272	0.403	1.63e-05	1	Strong	No	No	No
cg26176533	5	1703981	downstream	MIR4277	Complex	1.77e-12	1.77e-12	0.0894	1.84e-11	1	Strong	No	No	Yes
cg26805720	5	1725285	upstream	MIR4277	Complex	2.47e-05	2.47e-05	0.105	0.00031	1	Moderate	No	No	No
cg15758008	5	4866318	intergenic	LOC101929153(dist=91340),LINC01020(dist=168154)	Complex	1.04e-06	1.04e-06	5.61e-05	0.000296	1	Moderate	Yes	No	No
cg24168284	5	6604942	intronic	NSUN2	Complex	4.67e-05	4.67e-05	0.112	0.00472	1	Moderate	Yes	No	No
cg11169363	5	6773746	downstream	PAPD7	Complex	1.38e-05	1.38e-05	0.0427	0.000323	1	Strong	Yes	No	No
cg21728073	5	9835108	ncRNA_intronic	LOC285692	Complex	2.87e-05	2.87e-05	0.035	0.000492	1	Strong	Yes	No	No
cg23056271	5	10789196	upstream	DAP	Maternal	5.32e-05	0.000288	0.343	5.32e-05	1	Strong	Yes	No	No
cg02666664	5	29796446	intergenic	LOC101929681(dist=400363),CDH6(dist=1397316)	Complex	2.12e-05	2.12e-05	0.000646	0.00189	1	Moderate	Yes	No	No
cg11064966	5	32506514	intergenic	ZFR(dist=61670),SUB1(dist=79091)	Complex	5.14e-05	5.14e-05	0.00833	0.00321	1	Strong	Yes	No	No
cg01329519	5	52599032	intergenic	LOC257396(dist=188076),FST(dist=177232)	Complex	9.19e-06	9.19e-06	0.0176	0.00257	1	Moderate	Yes	No	No
cg21274670	5	55498233	intronic	ANKRD55	Paternal	2.15e-06	0.00702	2.15e-06	0.419	1	Moderate	Yes	No	No
cg18804667	5	58883392	intronic	PDE4D	Complex	3.07e-05	3.07e-05	4.86e-05	0.0478	1	Moderate	No	No	No
cg18228590	5	77142469	upstream	LOC101929154	Complex	3.39e-05	3.39e-05	0.0226	0.00391	1	Strong	Yes	No	No
cg08390068	5	90389428	intronic	ADGRV1	Complex	7.74e-05	7.74e-05	8.1e-05	0.0839	1	Moderate	Yes	No	No
cg05061672	5	95583441	ncRNA_intronic	LOC101929710	Complex	2.64e-05	2.64e-05	0.00281	0.000437	1	Moderate	No	No	No
cg26583412	5	110062780	upstream	SLC25A46,TMEM232	Maternal	4.2e-05	0.00159	0.294	4.2e-05	1	Moderate	Yes	No	No
cg24873095	5	115367991	upstream;downstream	ARL14EPL;LVRN	Complex	8.17e-05	8.17e-05	0.22	0.000187	1	Strong	Yes	No	No
cg24930541	5	118664652	intronic	TNFAIP8	Paternal	6.95e-06	0.0179	6.95e-06	0.078	1	Moderate	Yes	No	No
cg13554864	5	118666304	intronic	TNFAIP8	Paternal	3.97e-05	0.0329	3.97e-05	0.3	1	Strong	Yes	No	No
cg14591439	5	121190799	downstream	FTMT	Complex	6.05e-05	6.05e-05	0.00114	0.000211	1	Moderate	Yes	No	No
cg23509861	5	122109428	upstream	SNX2	Complex	4.67e-05	4.67e-05	0.000358	0.00182	1	Moderate	Yes	No	No
cg16684184	5	135415129	downstream	TGFBI,VTRNA2-1	Complex	7.43e-06	7.43e-06	0.000609	0.0165	0	Strong	No	Yes	No
cg00308130	5	135415190	downstream	TGFBI,VTRNA2-1	Complex	2.16e-08	2.16e-08	0.000163	0.00635	1	Strong	No	Yes	Yes
cg15837280	5	135415258	downstream	TGFBI,VTRNA2-1	Complex	2.27e-07	2.27e-07	0.00138	0.00787	0	Strong	No	Yes	No
cg04515200	5	135415762	downstream	TGFBI,VTRNA2-1	Complex	2.31e-07	2.31e-07	2.11e-05	0.0206	0	Strong	No	Yes	No
cg13581155	5	135415781	downstream	TGFBI,VTRNA2-1	Complex	6.92e-07	6.92e-07	0.000346	0.0142	0	Strong	No	Yes	No
cg11608150	5	135415948	downstream	TGFBI,VTRNA2-1	Complex	3.79e-06	3.79e-06	0.000108	0.0288	0	Strong	No	Yes	No
cg06478886	5	135416029	downstream	TGFBI,VTRNA2-1	Complex	2.21e-07	2.21e-07	6.15e-05	0.0104	0	Strong	No	Yes	No
cg04481923	5	135416205	ncRNA_exonic	VTRNA2-1	Complex	5e-07	5e-07	5.2e-05	0.00957	0	Strong	No	Yes	No
cg18678645	5	135416331	upstream;downstream	VTRNA2-1;TGFBI	Complex	5.67e-07	5.67e-07	4.12e-05	0.0138	0	Strong	No	Yes	No
cg25340688	5	135416398	upstream;downstream	VTRNA2-1;TGFBI	Complex	4.52e-06	4.52e-06	0.000186	0.023	0	Strong	No	Yes	No
cg26896946	5	135416405	upstream;downstream	VTRNA2-1;TGFBI	Complex	6.36e-05	6.36e-05	0.000227	0.0386	0	Strong	No	Yes	No
cg00124993	5	135416412	upstream;downstream	VTRNA2-1;TGFBI	Complex	1.31e-06	1.31e-06	4e-05	0.0261	0	Strong	No	Yes	No
cg08745965	5	135416529	upstream;downstream	VTRNA2-1;TGFBI	Complex	5.86e-07	5.86e-07	9.5e-05	0.011	0	Strong	No	Yes	No
cg18797653	5	135416613	upstream;downstream	VTRNA2-1;TGFBI	Complex	4.18e-06	4.18e-06	8.3e-05	0.0332	0	Strong	No	Yes	No
cg06680397	5	135527376	ncRNA_exonic	LOC389332	Complex	2.29e-07	2.29e-07	0.000818	0.00358	1	Strong	No	No	No
cg09530650	5	137024163	intronic	KLHL3	Complex	8.05e-05	8.05e-05	0.00624	0.0147	0	Moderate	No	No	No
cg00373499	5	137224723	upstream;downstream	PKD2L2;MYOT	Complex	3.67e-05	3.67e-05	0.00436	0.0118	1	Moderate	No	No	No
cg24143656	5	148172399	upstream	ADRB2	Complex	2.15e-05	2.15e-05	0.0418	0.00141	1	Moderate	No	No	No
cg10941211	5	148421887	intronic	SH3TC2	Paternal	1.34e-05	0.0699	1.34e-05	0.0535	1	Moderate	No	No	No
cg11615461	5	152871571	intronic	GRIA1	Complex	8.5e-05	8.5e-05	0.296	0.000154	1	Strong	Yes	No	No
cg01624707	5	157966020	intergenic	LOC101927697(dist=129239),EBF1(dist=156903)	Paternal	4.25e-09	0.000479	4.25e-09	0.41	1	Strong	No	No	Yes
cg18179044	5	158737961	upstream;downstream	LOC285626;IL12B,UBLCP1	Maternal	1.6e-05	0.00224	0.5	1.6e-05	1	Moderate	Yes	No	No
cg14483162	5	159492309	UTR3	TTC1(NM_003314:c.*2370>0,NM_001282500:c.*2370>0)	Paternal	3.35e-05	0.00394	3.35e-05	0.434	1	Moderate	Yes	No	No
cg16087093	5	169533347	exonic	FOXI1	Maternal	1.02e-07	2.27e-07	0.0266	1.02e-07	1	Moderate	Yes	No	No
cg07871442	5	171057196	intergenic	FGF18(dist=172566),SMIM23(dist=155680)	Complex	5.72e-05	5.72e-05	0.0122	0.002	1	Strong	Yes	No	No
cg17747551	5	174944792	intronic	SFXN1	Complex	5.74e-13	5.74e-13	1.23e-05	2.91e-09	1	Strong	No	No	Yes
cg18585314	5	176272093	intronic	UNC5A	Complex	3.92e-05	3.92e-05	0.00478	0.00223	1	Strong	No	No	No
cg06060754	5	176797920	exonic	RGS14	Complex	3.86e-05	3.86e-05	0.000514	0.157	1	Strong	No	No	No
cg00642460	5	176827697	upstream;downstream	GRK6,PFN3;F12,PRR7-AS1,RGS14,SLC34A1	Paternal	3.1e-06	0.0381	3.1e-06	0.0243	1	Strong	No	No	No
cg23514537	5	176833880	intronic	F12	Complex	1.25e-06	1.25e-06	0.00281	0.000561	1	Strong	No	No	No
cg11983323	5	178422497	upstream;downstream	GRM6,ZNF879;ZNF454	Complex	1.07e-08	1.07e-08	2.58e-08	0.0181	1	Strong	No	No	Yes
cg02720155	5	180415938	UTR5	BTNL3(NM_197975:c.-910>0)	Complex	1.86e-10	1.86e-10	1.68e-07	2e-05	1	Strong	No	No	Yes
cg00337187	6	3054716	upstream;downstream	HTATSF1P2,RIPK1;LOC101927759,NQO2	Maternal	1.38e-06	3.67e-06	0.0436	1.38e-06	1	Moderate	No	No	No
cg16887070	6	3324467	intronic	SLC22A23	Paternal	6.96e-06	0.0811	6.96e-06	0.36	1	Moderate	No	No	No
cg25195497	6	3849327	upstream	FAM50B	Maternal	3.31e-19	8.48e-14	0.366	3.31e-19	1	Strong	No	Yes	Yes
cg21740964	6	3849331	upstream	FAM50B	Maternal	2.03e-15	6.15e-15	0.0589	2.03e-15	0	Strong	No	Yes	Yes
cg05098876	6	5084855	ncRNA_intronic	LYRM4-AS1	Complex	6.26e-06	6.26e-06	0.000109	0.00594	1	Strong	No	No	No
cg26446161	6	10505943	upstream	GCNT2	Complex	9.86e-07	9.86e-07	0.000293	9.82e-05	1	Strong	Yes	No	No
cg15524363	6	13874679	intergenic	MCUR1(dist=59887),RNF182(dist=49998)	Complex	6.59e-05	6.59e-05	0.000706	0.0468	1	Moderate	No	No	No
cg18373580	6	14783197	intergenic	LINC01108(dist=497512),JARID2(dist=463009)	Complex	5.68e-06	5.68e-06	0.027	2.41e-05	1	Strong	No	No	No
cg21911064	6	15517445	exonic	JARID2	Complex	7.67e-06	7.67e-06	0.00113	6.83e-05	1	Strong	No	No	No
cg12577411	6	15551489	intronic	DTNBP1	Paternal	2.45e-05	0.0126	2.45e-05	0.346	1	Strong	No	No	No
cg15773890	6	17259549	upstream	RBM24	Paternal	2.43e-06	0.00115	2.43e-06	0.415	1	Strong	Yes	No	No
cg18810712	6	26020251	upstream;downstream	HIST1H1A,HIST1H3A,HIST1H3C,HIST1H4A;HIST1H1C,HIST1H2AB,HIST1H2BB,HIST1H3B,HIST1H4B,TRIM38	Complex	5.48e-05	5.48e-05	0.0207	0.00118	1	Moderate	No	No	No
cg14585513	6	26254060	upstream;downstream	HIST1H1D,HIST1H2BG,HIST1H2BI,HIST1H3F,HIST1H4G;HIST1H2AE,HIST1H2BH,HIST1H3E,HIST1H3G,HIST1H4F,HIST1H4H	Maternal	1.89e-07	0.00558	0.139	1.89e-07	1	Moderate	No	No	No
cg11808100	6	29910755	exonic	HLA-A	Complex	8.06e-05	8.06e-05	0.0211	0.0013	1	Strong	Yes	No	No
cg06685111	6	30295466	UTR5	TRIM39(NM_172016:c.-16290>0)	Complex	7.65e-05	7.65e-05	0.00127	0.00264	1	Moderate	Yes	No	No
cg27572120	6	30419551	upstream	HLA-E	Complex	4.09e-05	4.09e-05	0.013	0.000267	1	Moderate	Yes	No	No
cg07630345	6	31164804	upstream;downstream	CCHCR1,HCG27,POU5F1,PSORS1C3;TCF19	Complex	7.48e-07	7.48e-07	0.013	0.000189	1	Moderate	Yes	No	No
cg00617292	6	32038958	intronic	TNXB	Complex	3.8e-05	3.8e-05	0.00397	0.000999	1	Moderate	Yes	No	No
cg17113856	6	32120895	ncRNA_exonic	LOC100507547	Complex	6.39e-06	6.39e-06	0.00137	0.000674	1	Moderate	Yes	No	No
cg14614539	6	32170458	intronic	NOTCH4	Complex	7.56e-09	7.56e-09	0.000139	4.75e-07	1	Moderate	Yes	No	Yes
cg24631579	6	32609181	exonic	HLA-DQA1	Complex	2.23e-07	2.23e-07	0.000213	0.00169	1	Moderate	Yes	No	No
cg02010152	6	32782617	intronic	HLA-DOB	Complex	6.3e-05	6.3e-05	0.000258	0.0146	1	Moderate	Yes	No	No
cg26350754	6	33043868	exonic	HLA-DPB1	Complex	3.15e-06	3.15e-06	0.000933	0.000753	1	Moderate	Yes	No	No
cg27426442	6	35181113	upstream	SCUBE3	Complex	1.44e-06	1.44e-06	0.00187	0.00455	1	Moderate	Yes	No	No
cg06529085	6	37489576	ncRNA_intronic	LOC100505530	Maternal	3.94e-07	7.03e-06	0.00895	3.94e-07	1	Strong	Yes	No	No
cg09580153	6	41068724	UTR3	NFYA(NM_021705:c.*35750>0,NM_002505:c.*35750>0)	Complex	2.74e-05	2.74e-05	0.0036	0.00538	1	Strong	No	No	No
cg07647651	6	42878931	upstream;downstream	C6orf226,CNPY3,PTCRA;RPL7L1	Complex	3.63e-05	3.63e-05	0.0155	0.0271	1	Moderate	Yes	No	No
cg06776359	6	43731041	upstream	VEGFA	Paternal	3.53e-05	0.0256	3.53e-05	0.403	1	Strong	Yes	No	No
cg11031199	6	46840132	intronic	ADGRF5	Complex	8.68e-05	8.68e-05	0.000615	0.12	1	Moderate	Yes	No	No
cg06214659	6	126709785	downstream	CENPW	Maternal	2.68e-05	0.000539	0.149	2.68e-05	1	Strong	Yes	No	No
cg12462816	6	127836107	exonic	SOGA3	Complex	5.11e-05	5.11e-05	0.00137	0.0465	1	Strong	Yes	No	No
cg16538000	6	134663422	upstream	SGK1	Complex	1.74e-05	1.74e-05	0.00824	0.000651	1	Strong	No	No	No
cg05106893	6	135827980	ncRNA_intronic	LINC00271	Paternal	2.61e-09	0.00187	2.61e-09	0.0193	1	Strong	No	No	Yes
cg12820609	6	144329744	ncRNA_exonic	HYMAI	Complex	3.27e-36	3.27e-36	8.33e-16	6.48e-16	1	Strong	No	Yes	Yes
cg08263357	6	144329780	ncRNA_exonic	HYMAI	Complex	1.65e-19	1.65e-19	0.0071	1.59e-17	0	Strong	No	Yes	Yes
cg11532302	6	144329789	ncRNA_exonic	HYMAI	Complex	9e-10	9e-10	0.00131	1.2e-08	0	Strong	No	Yes	Yes
cg23460430	6	144329887	intronic	PLAGL1	Maternal	1.47e-13	1.81e-08	0.0623	1.47e-13	0	Strong	No	Yes	Yes
cg23234393	6	144975487	intronic	UTRN	Complex	2.07e-05	2.07e-05	0.0172	0.00208	1	Moderate	No	No	No
cg25855249	6	151646817	UTR5	AKAP12(NM_144497:c.-1790>0)	Paternal	5.06e-06	0.00167	5.06e-06	0.321	1	Moderate	Yes	No	No
cg02051976	6	158375450	upstream;downstream	SYNJ2;SNX9	Paternal	6.84e-06	0.000118	6.84e-06	0.219	1	Strong	No	No	No
cg22620756	6	159342704	downstream	C6orf99	Complex	1.75e-05	1.75e-05	0.00113	0.00671	1	Moderate	No	No	No
cg08350488	6	160427501	ncRNA_exonic	AIRN	Complex	3.01e-31	3.01e-31	8.19e-07	3.06e-27	1	Strong	No	Yes	Yes
cg02530175	6	164460975	intergenic	QKI(dist=461347),MEAT6(dist=745891)	Maternal	5.58e-05	0.0563	0.0157	5.58e-05	1	Strong	No	Yes	No
cg16941634	6	165985235	intronic	PDE10A	Paternal	3.49e-06	0.0021	3.49e-06	0.166	1	Moderate	No	No	No
cg25228936	6	167815371	upstream	TCP10	Complex	5.35e-05	5.35e-05	0.00486	0.00068	1	Moderate	No	No	No
cg24389034	6	169977608	intronic	WDR27	Maternal	1.9e-05	0.001	0.329	1.9e-05	0	Strong	No	Yes	No
cg02841571	6	169977833	intronic	WDR27	Maternal	1.71e-08	0.000255	0.5	1.71e-08	1	Strong	No	Yes	Yes
cg11938672	6	170055155	intronic	WDR27	Maternal	1.24e-05	0.00133	0.482	1.24e-05	1	Strong	No	Yes	No
cg06009257	6	170152585	intronic	ERMARD	Complex	2.52e-05	2.52e-05	3e-05	0.0277	1	Moderate	No	No	No
cg26076858	6	170249441	intergenic	LINC00574(dist=46472),LOC102724511(dist=226425)	Complex	2.32e-05	2.32e-05	4.99e-05	0.0207	1	Moderate	No	No	No
cg24150532	6	170555276	upstream;downstream	LINC01624;DLL1,LOC154449,LOC285804	Maternal	6.99e-06	0.00842	0.0668	6.99e-06	1	Strong	No	No	No
cg15637912	6	170557757	upstream;downstream	LINC01624;DLL1,LOC154449,LOC285804	Maternal	1.81e-05	0.000352	0.23	1.81e-05	0	Strong	No	No	No
cg16658579	7	208005	intronic	FAM20C	Paternal	6.05e-07	0.0727	6.05e-07	0.195	1	Strong	No	No	No
cg25612754	7	948567	intronic	ADAP1	Paternal	2.74e-05	0.0113	2.74e-05	0.196	1	Strong	No	No	No
cg20007465	7	1068125	intronic	C7orf50	Maternal	3.91e-06	0.000101	0.333	3.91e-06	1	Moderate	No	No	No
cg24295561	7	2070226	intronic	MAD1L1	Maternal	5.64e-05	0.00632	0.305	5.64e-05	1	Moderate	No	No	No
cg05319595	7	2319811	intronic	SNX8	Paternal	7.25e-06	0.00266	7.25e-06	0.264	1	Moderate	No	No	No
cg00866123	7	2936698	downstream	CARD11	Complex	4.04e-14	4.04e-14	3.68e-05	9.53e-08	1	Strong	No	No	Yes
cg15770585	7	4762742	intronic	FOXK1	Complex	3.65e-06	3.65e-06	0.00167	5.09e-05	1	Strong	Yes	No	No
cg03816700	7	6698560	downstream	ZNF12,ZNF316,ZNF853	Maternal	1.97e-05	0.000582	0.217	1.97e-05	1	Moderate	Yes	No	No
cg25702606	7	7617651	intronic	MIOS	Complex	2.86e-05	2.86e-05	0.00124	0.000105	1	Strong	Yes	No	No
cg12829142	7	23529999	upstream;downstream	IGF2BP3,RPS2P32;TRA2A	Maternal	1.08e-05	2.21e-05	0.343	1.08e-05	1	Strong	No	Yes	No
cg16875104	7	30635889	intronic	GARS	Complex	1.39e-05	1.39e-05	0.0043	0.0239	1	Moderate	Yes	No	No
cg01913022	7	30740409	upstream	CRHR2	Paternal	1.05e-06	0.0701	1.05e-06	0.0742	1	Strong	Yes	No	No
cg24610733	7	31023604	downstream	GHRHR	Complex	3.05e-05	3.05e-05	0.000427	0.0208	1	Strong	Yes	No	No
cg23937240	7	36428656	intronic	KIAA0895	Complex	4.26e-05	4.26e-05	0.0185	0.0416	1	Moderate	Yes	No	No
cg22208713	7	44194466	intronic	GCK	Complex	2.63e-05	2.63e-05	0.00119	0.0178	1	Strong	No	No	No
cg19089201	7	45002287	UTR3	MYO1G(NM_033054:c.*510>0)	Paternal	1.56e-06	3.36e-06	1.56e-06	0.112	0	Moderate	No	No	No
cg04180046	7	45002736	intronic	MYO1G	Paternal	2.24e-06	2.44e-06	2.24e-06	0.113	0	Moderate	No	No	No
cg12803068	7	45002919	intronic	MYO1G	Paternal	1.28e-07	0.00267	1.28e-07	0.257	1	Moderate	No	No	No
cg03818103	7	45612901	upstream	ADCY1	Complex	8.57e-05	8.57e-05	0.000302	0.0465	1	Moderate	No	No	No
cg11359697	7	47127750	intergenic	IGFBP3(dist=1166879),TNS3(dist=187002)	Complex	8.56e-05	8.56e-05	0.000116	0.0242	1	Strong	No	No	No
cg02018815	7	49906106	intronic	VWC2	Complex	3.81e-06	3.81e-06	0.00319	0.00539	1	Moderate	No	No	No
cg05998930	7	50849285	intronic	GRB10	Maternal	5.78e-08	0.000228	0.5	5.78e-08	0	Strong	No	Yes	Yes
cg09150232	7	50849639	intronic	GRB10	Maternal	6.52e-11	3.1e-07	0.128	6.52e-11	1	Strong	No	Yes	Yes
cg05246100	7	55246275	intronic	EGFR	Complex	1.42e-05	1.42e-05	0.024	0.0101	0	Moderate	Yes	No	No
cg10139739	7	75280150	intronic	HIP1	Complex	8.15e-05	8.15e-05	0.00051	0.00437	1	Moderate	No	No	No
cg09201783	7	100171932	exonic	LRCH4,ZASP	Complex	1.34e-05	1.34e-05	0.147	0.000383	1	Strong	No	No	No
cg18547866	7	100464803	upstream;downstream	EPHB4,MIR6875,SRRT,TRIP6;ACHE,SLC12A9,UFSP1	Complex	5.89e-05	5.89e-05	0.0235	0.00746	1	Strong	No	No	No
cg21586203	7	105650441	intronic	CDHR3	Paternal	4.78e-07	4.84e-06	4.78e-07	0.0996	1	Moderate	No	No	No
cg06369352	7	112727204	intronic	GPR85	Maternal	1.38e-05	0.000361	0.0169	1.38e-05	1	Strong	Yes	No	No
cg22143809	7	128500290	upstream;downstream	ATP6V1F,LOC100130705;CCDC136,FLNC,KCP	Complex	5.07e-05	5.07e-05	0.00571	0.000177	1	Moderate	No	No	No
cg21930788	7	129381602	intronic	NRF1	Paternal	3.47e-05	0.000331	3.47e-05	0.000133	1	Moderate	No	No	No
cg17706086	7	130129946	ncRNA_intronic	MESTIT1	Maternal	1.02e-05	5.77e-05	0.232	1.02e-05	0	Strong	No	Yes	No
cg10473158	7	130130122	ncRNA_intronic	MESTIT1	Complex	3.57e-09	3.57e-09	0.148	3.41e-08	0	Strong	No	Yes	Yes
cg05222671	7	130130155	ncRNA_intronic	MESTIT1	Complex	1.07e-12	1.07e-12	0.00393	2.56e-10	1	Strong	No	Yes	Yes
cg10767216	7	130130187	ncRNA_intronic	MESTIT1	Complex	4.03e-05	4.03e-05	0.0119	0.000262	0	Moderate	No	Yes	No
cg15068552	7	130130203	ncRNA_intronic	MESTIT1	Maternal	4.4e-06	1.72e-05	0.306	4.4e-06	0	Strong	No	Yes	No
cg17347253	7	130130288	ncRNA_intronic	MESTIT1	Complex	7.05e-12	7.05e-12	0.0861	8.37e-11	0	Strong	No	Yes	Yes
cg02756856	7	130130320	ncRNA_intronic	MESTIT1	Complex	7.76e-05	7.76e-05	0.000276	0.000461	0	Strong	No	Yes	No
cg26275543	7	130130383	ncRNA_intronic	MESTIT1	Complex	1.74e-11	1.74e-11	1.65e-05	5.55e-09	0	Strong	No	Yes	Yes
cg14584935	7	130130481	ncRNA_intronic	MESTIT1	Maternal	1.35e-07	1.03e-06	0.0084	1.35e-07	0	Strong	No	Yes	No
cg24941047	7	130130588	ncRNA_intronic	MESTIT1	Complex	4.76e-07	4.76e-07	0.0453	7.44e-06	0	Strong	No	Yes	No
cg12347392	7	130131676	intronic	MEST	Complex	1.38e-13	1.38e-13	0.000951	1.26e-11	1	Strong	No	Yes	Yes
cg22592140	7	130132419	intronic	MEST	Complex	3.14e-13	3.14e-13	0.000176	9.38e-09	1	Strong	No	Yes	Yes
cg13986840	7	130132453	intronic	MEST	Maternal	1.02e-17	3.46e-15	0.0033	1.02e-17	1	Strong	No	Yes	Yes
cg19834704	7	134378231	downstream	BPGM	Complex	1.09e-06	1.09e-06	0.0019	2.96e-05	1	Moderate	No	No	No
cg24956866	7	134464129	upstream	CALD1	Complex	4.7e-06	4.7e-06	0.00423	5.73e-05	1	Moderate	No	No	No
cg14009688	7	134464242	UTR5	CALD1(NM_004342:c.-882430>0,NM_033157:c.-882430>0,NM_033138:c.-882430>0)	Complex	2.29e-05	2.29e-05	0.00071	0.0064	0	Moderate	No	No	No
cg22417613	7	138560796	intronic	KIAA1549	Complex	3.76e-05	3.76e-05	0.0015	0.00271	1	Moderate	No	No	No
cg11323483	7	142828068	upstream	PIP	Paternal	3.4e-06	9.44e-06	3.4e-06	0.119	1	Strong	Yes	No	No
cg24650120	7	150096722	upstream;downstream	LINC00996,LOC728743;REPIN1,ZNF775	Complex	7.87e-05	7.87e-05	0.000206	0.00735	1	Strong	No	No	No
cg07804434	7	151527349	intronic	PRKAG2	Complex	2.3e-09	2.3e-09	0.00289	9.85e-08	1	Strong	Yes	No	Yes
cg05265143	7	151599766	upstream;downstream	PRKAG2;PRKAG2-AS1	Complex	3.46e-05	3.46e-05	0.00599	0.0851	1	Strong	Yes	No	No
cg07338119	7	157211683	downstream	DNAJB6	Complex	9.87e-06	9.87e-06	0.000475	0.000884	0	Moderate	No	No	No
cg25956966	7	157213519	downstream	DNAJB6	Complex	3.03e-08	3.03e-08	1.77e-06	0.000132	1	Strong	No	No	Yes
cg00369443	7	157918647	intronic	PTPRN2	Maternal	8.62e-14	5.61e-10	0.172	8.62e-14	1	Strong	No	No	Yes
cg26967186	7	157919649	intronic	PTPRN2	Maternal	7.75e-06	0.00317	0.206	7.75e-06	0	Strong	No	No	No
cg01114767	7	158503308	upstream;downstream	NCAPG2;ESYT2	Complex	1.62e-07	1.62e-07	1.6e-06	1.91e-06	1	Moderate	No	No	No
cg19572055	8	685830	upstream	ERICH1,ERICH1-AS1	Maternal	4.24e-06	0.000154	0.441	4.24e-06	0	Strong	No	Yes	No
cg16537292	8	686186	upstream	ERICH1,ERICH1-AS1	Maternal	6.84e-06	0.000926	0.296	6.84e-06	0	Strong	No	Yes	No
cg21198167	8	689908	ncRNA_intronic	ERICH1-AS1	Maternal	3.26e-12	4.66e-08	0.406	3.26e-12	0	Strong	No	Yes	Yes
cg00259549	8	689968	ncRNA_intronic	ERICH1-AS1	Maternal	3.51e-19	1.18e-11	0.397	3.51e-19	1	Strong	No	Yes	Yes
cg05269845	8	690059	ncRNA_intronic	ERICH1-AS1	Maternal	8.85e-18	7.78e-11	0.357	8.85e-18	0	Strong	No	Yes	Yes
cg00641933	8	697169	ncRNA_intronic	ERICH1-AS1	Maternal	1.42e-14	5.74e-13	0.0656	1.42e-14	0	Strong	No	No	Yes
cg05979597	8	818875	ncRNA_intronic	ERICH1-AS1	Complex	5.17e-06	5.17e-06	0.00604	0.00557	1	Strong	No	Yes	No
cg03494825	8	832260	ncRNA_intronic	ERICH1-AS1	Maternal	1.61e-14	6.42e-12	0.0802	1.61e-14	1	Strong	No	Yes	Yes
cg21352158	8	832917	ncRNA_intronic	ERICH1-AS1	Maternal	9.13e-13	2.1e-11	0.0572	9.13e-13	0	Strong	No	Yes	Yes
cg27241889	8	833012	ncRNA_intronic	ERICH1-AS1	Maternal	6.1e-09	1.79e-07	0.257	6.1e-09	0	Strong	No	Yes	Yes
cg00281725	8	833048	ncRNA_intronic	ERICH1-AS1	Maternal	4.58e-13	1.17e-11	0.0668	4.58e-13	0	Strong	No	Yes	Yes
cg15599138	8	833089	ncRNA_intronic	ERICH1-AS1	Maternal	1.64e-13	2.12e-12	0.179	1.64e-13	0	Strong	No	Yes	Yes
cg23424125	8	1494546	intronic	DLGAP2	Maternal	8.01e-06	0.00351	0.134	8.01e-06	0	Strong	No	Yes	No
cg26607620	8	1497078	exonic	DLGAP2	Maternal	7.91e-10	4.76e-07	0.37	7.91e-10	0	Strong	No	Yes	Yes
cg18437193	8	1497307	exonic	DLGAP2	Complex	7.51e-09	7.51e-09	0.0153	9.5e-09	0	Strong	No	Yes	Yes
cg19049724	8	1639892	intronic	DLGAP2	Maternal	8.09e-08	1.88e-06	0.193	8.09e-08	1	Strong	No	Yes	No
cg12227166	8	2366868	downstream	LOC101927815	Maternal	2.34e-06	0.0008	0.11	2.34e-06	1	Moderate	No	No	No
cg04495336	8	2419119	ncRNA_intronic	LOC101927815	Maternal	9.83e-08	0.00082	0.252	9.83e-08	1	Strong	No	No	No
cg20155714	8	2584441	ncRNA_intronic	LOC101927815	Maternal	4.23e-14	1.88e-11	0.248	4.23e-14	0	Strong	No	No	Yes
cg03985300	8	2584705	ncRNA_intronic	LOC101927815	Maternal	8.53e-16	2.53e-12	0.317	8.53e-16	1	Strong	No	Yes	Yes
cg01649497	8	2585235	ncRNA_intronic	LOC101927815	Complex	4.53e-05	4.53e-05	0.000791	0.0301	0	Strong	No	Yes	No
cg08242633	8	2591411	upstream	LOC101927815	Paternal	9.79e-11	2.35e-08	9.79e-11	0.0513	0	Strong	No	Yes	Yes
cg26684174	8	2628628	intergenic	LOC101927815(dist=42637),CSMD1(dist=164247)	Maternal	2.04e-11	6.78e-11	0.211	2.04e-11	0	Strong	No	Yes	Yes
cg06895767	8	15094107	intronic	SGCZ	Maternal	1.07e-05	0.0015	0.453	1.07e-05	1	Strong	Yes	No	No
cg17579232	8	18067434	UTR5	NAT1(NM_001160179:c.-121230>0,NM_001291962:c.-69690>0)	Complex	3.06e-05	3.06e-05	0.231	0.00194	1	Strong	Yes	No	No
cg17470251	8	19459996	UTR5	CSGALNACT1(NM_001130518:c.-966510>0)	Paternal	3.24e-05	0.00044	3.24e-05	0.348	1	Strong	Yes	No	No
cg03025285	8	19752474	intergenic	INTS10(dist=42888),LPL(dist=44108)	Paternal	1.34e-07	9.87e-05	1.34e-07	0.00198	1	Strong	Yes	No	No
cg25985013	8	21925112	exonic	DMTN	Complex	1.81e-05	1.81e-05	3.29e-05	0.00318	1	Strong	No	No	No
cg05498866	8	22018549	upstream	BMP1,HR,LGI3,REEP4,SFTPC	Complex	1.06e-05	1.06e-05	0.0327	0.00148	1	Strong	No	No	No
cg24752967	8	22411728	intronic	SORBS3	Complex	9.48e-06	9.48e-06	1.44e-05	0.173	1	Strong	No	No	No
cg04803226	8	23541309	upstream;downstream	NKX3-1;NKX2-6	Maternal	3.75e-05	0.000718	0.427	3.75e-05	1	Strong	No	No	No
cg22845790	8	41694003	intronic	ANK1	Complex	8.87e-05	8.87e-05	0.00322	0.0216	1	Strong	Yes	No	No
cg20648501	8	61626832	intronic	CHD7	Complex	1.7e-05	1.7e-05	0.0765	7.36e-05	1	Strong	No	Yes	No
cg18402546	8	80681464	ncRNA_intronic	LINC01607	Complex	5.21e-05	5.21e-05	0.103	0.00703	1	Strong	Yes	No	No
cg14638840	8	82644585	upstream	CHMP4C,SLC10A5,ZFAND1	Complex	7.29e-05	7.29e-05	0.0303	0.00124	1	Moderate	Yes	No	No
cg08724284	8	83753523	intergenic	SNX16(dist=999002),LINC01419(dist=562470)	Complex	4.55e-05	4.55e-05	0.0085	0.0145	1	Moderate	Yes	No	No
cg11363234	8	102500879	upstream	GRHL2	Paternal	1.95e-06	0.000167	1.95e-06	0.338	1	Moderate	Yes	No	No
cg08599792	8	103540839	upstream	ODF1	Complex	5.56e-05	5.56e-05	0.000778	0.0149	0	Strong	Yes	No	No
cg21744189	8	103540922	upstream	ODF1	Complex	1.73e-06	1.73e-06	3.44e-06	0.0275	1	Strong	Yes	No	No
cg10114448	8	106920783	ncRNA_intronic	ZFPM2-AS1	Maternal	1.6e-05	0.000318	0.311	1.6e-05	1	Moderate	Yes	No	No
cg23122263	8	110656166	intronic	SYBU	Complex	6.65e-05	6.65e-05	0.0272	0.0144	0	Moderate	Yes	No	No
cg06012495	8	118969195	intronic	EXT1	Complex	2.78e-07	2.78e-07	0.0039	4.25e-05	1	Strong	Yes	No	No
cg16875032	8	121823916	exonic	SNTB1	Complex	3.68e-05	3.68e-05	0.0148	0.00219	1	Moderate	Yes	No	No
cg26822318	8	124893208	intronic	FER1L6	Complex	4.51e-05	4.51e-05	0.0268	9.04e-05	1	Moderate	Yes	No	No
cg23515496	8	127570482	UTR5	FAM84B(NM_174911:c.-8480>0)	Maternal	1.09e-05	0.0191	0.291	1.09e-05	1	Strong	Yes	No	No
cg03005755	8	141068799	intronic	TRAPPC9	Paternal	4.35e-06	0.059	4.35e-06	0.159	1	Strong	No	Yes	No
cg11256152	8	141359786	intronic	TRAPPC9	Maternal	4.17e-06	0.000195	0.105	4.17e-06	0	Strong	No	Yes	No
cg20511966	8	141361266	intronic	TRAPPC9	Complex	4.2e-08	4.2e-08	0.0681	8.83e-08	1	Strong	No	Yes	Yes
cg01770632	8	141929332	intronic	PTK2	Complex	8.62e-05	8.62e-05	0.00261	0.0226	1	Strong	No	No	No
cg06232315	8	142346252	upstream;downstream	LINC01300;GPR20	Paternal	1.42e-10	0.000145	1.42e-10	0.429	1	Strong	No	No	Yes
cg19785773	8	142398412	upstream	GPR20,PTP4A3	Complex	8.12e-05	8.12e-05	0.0149	0.225	1	Strong	No	No	No
cg09165951	8	143279659	upstream;downstream	LINC00051;MIR4472-1,TSNARE1	Complex	2.86e-05	2.86e-05	0.0021	0.0159	1	Strong	No	No	No
cg10363337	8	144891927	intronic	SCRIB	Paternal	1.41e-10	0.00571	1.41e-10	0.0611	1	Strong	Yes	No	Yes
cg00311984	8	145051668	exonic	PARP10	Complex	4.13e-05	4.13e-05	0.0167	0.00298	0	Moderate	Yes	No	No
cg10020385	8	145159706	UTR5	MAF1(NM_032272:c.-8810>0)	Paternal	2.36e-06	0.0124	2.36e-06	0.382	1	Strong	Yes	No	No
cg21419404	9	6715825	upstream	KDM4C	Complex	1.22e-05	1.22e-05	0.0118	0.00205	1	Moderate	Yes	No	No
cg14122980	9	10479240	intronic	PTPRD	Complex	2.87e-05	2.87e-05	0.00574	0.000381	1	Moderate	Yes	No	No
cg10193836	9	36912714	intronic	PAX5	Paternal	1.51e-05	0.00172	1.51e-05	0.482	1	Moderate	No	No	No
cg26873823	9	71597058	intronic	PIP5K1B	Complex	4.27e-05	4.27e-05	0.00613	0.0289	1	Moderate	No	No	No
cg10203887	9	72658490	upstream	MAMDC2	Complex	3.69e-05	3.69e-05	0.0186	0.00557	1	Moderate	No	No	No
cg06273398	9	79057230	UTR5	GCNT1(NM_001097634:c.-600680>0)	Paternal	1.58e-05	0.00379	1.58e-05	0.366	1	Strong	Yes	No	No
cg00497023	9	83025216	intergenic	LINC01507(dist=375746),TLE1(dist=1173382)	Complex	2.94e-05	2.94e-05	0.00141	0.00927	1	Moderate	Yes	No	No
cg19303590	9	90108568	upstream	DAPK1	Complex	4.32e-05	4.32e-05	0.0236	0.00126	1	Moderate	Yes	No	No
cg12138377	9	110099532	downstream	RAD23B	Paternal	6.72e-07	0.00254	6.72e-07	0.46	1	Moderate	Yes	No	No
cg07758904	9	115652824	exonic	SLC46A2	Paternal	2.75e-06	0.0684	2.75e-06	0.0168	1	Strong	No	Yes	No
cg13482309	9	125391138	exonic	OR1B1	Complex	1.42e-05	1.42e-05	0.0115	0.0117	1	Strong	Yes	No	No
cg03197253	9	127691963	intronic	GOLGA1	Complex	8.2e-05	8.2e-05	0.0019	0.048	1	Moderate	Yes	No	No
cg25885219	9	129057032	upstream	LOC101929116,MVB12B	Complex	4.62e-05	4.62e-05	0.0467	0.00214	1	Moderate	Yes	No	No
cg23006204	9	130700866	upstream;downstream	DPM2,PIP5KL1,ST6GALNAC4,ST6GALNAC6;FAM102A	Complex	4.11e-06	4.11e-06	0.0056	0.000976	1	Moderate	Yes	No	No
cg13616581	9	133030668	intronic	HMCN2	Complex	1.75e-10	1.75e-10	0.0026	1.28e-05	1	Strong	Yes	No	Yes
cg13963044	9	136335077	UTR3	CACFD1(NM_017586:c.*13020>0,NM_001242370:c.*12440>0,NM_001135775:c.*13020>0,NM_001242369:c.*12440>0)	Complex	1.84e-07	1.84e-07	1.38e-05	0.00697	1	Moderate	Yes	No	No
cg05531061	9	137678047	intronic	COL5A1	Maternal	1.7e-06	2.21e-06	0.396	1.7e-06	1	Strong	Yes	No	No
cg04455058	9	139085579	downstream	LHX3,QSOX2	Complex	8.51e-08	8.51e-08	0.00152	0.000156	1	Strong	Yes	No	No
cg14391148	9	140175219	UTR3	TOR4A(NM_017723:c.*8060>0)	Complex	2.1e-05	2.1e-05	0.0185	0.00473	1	Moderate	Yes	No	No
cg01033356	10	1402917	intronic	ADARB2	Complex	1.72e-05	1.72e-05	0.0487	0.00256	1	Strong	No	No	No
cg15281535	10	1581429	ncRNA_intronic	ADARB2-AS1	Complex	3.15e-05	3.15e-05	0.000227	0.0132	1	Moderate	No	No	No
cg00281132	10	2929067	intergenic	LINC00701(dist=571799),PFKP(dist=180645)	Paternal	6.9e-05	8.53e-05	6.9e-05	0.00395	1	Strong	No	No	No
cg06254513	10	5987919	downstream	FBXO18,IL15RA	Maternal	3.61e-06	6.3e-05	0.166	3.61e-06	1	Strong	No	No	No
cg07510085	10	6001369	intronic	IL15RA	Complex	1.56e-09	1.56e-09	0.000278	4.5e-05	1	Moderate	No	No	Yes
cg23720931	10	6177076	upstream;downstream	MIR3155A,PFKFB3;MIR3155B,RBM17	Complex	1.54e-06	1.54e-06	0.00121	0.00209	1	Strong	No	No	No
cg18675735	10	13425015	upstream	SEPHS1	Complex	1.84e-05	1.84e-05	0.137	0.000288	1	Moderate	No	No	No
cg11813497	10	14372879	upstream	FRMD4A	Complex	2.44e-06	2.44e-06	0.0289	6.1e-05	1	Strong	No	No	No
cg16747247	10	20104806	upstream	PLXDC2	Complex	4.74e-06	4.74e-06	0.0339	0.00172	1	Moderate	Yes	No	No
cg10646524	10	23603695	downstream	C10orf67	Complex	5.13e-05	5.13e-05	0.0137	0.0121	1	Moderate	No	No	No
cg13458005	10	27702309	exonic	PTCHD3	Maternal	4.26e-08	4.69e-05	0.346	4.26e-08	1	Strong	No	Yes	Yes
cg24417997	10	43556051	upstream	RET	Paternal	4.18e-05	0.5	4.18e-05	0.000323	1	Moderate	No	No	No
cg18240400	10	46168597	upstream	ZFAND4	Complex	6.87e-05	6.87e-05	0.000775	0.0402	1	Moderate	No	No	No
cg01163056	10	72320669	intronic	PALD1	Paternal	2.13e-05	0.0511	2.13e-05	0.0324	1	Moderate	No	No	No
cg18352710	10	72363216	upstream;downstream	PRF1;PALD1	Complex	6.04e-05	6.04e-05	0.000722	0.0691	1	Strong	No	No	No
cg03610439	10	76658262	intronic	KAT6B	Maternal	9.65e-06	8.4e-05	0.0204	9.65e-06	1	Strong	Yes	No	No
cg22845855	10	95205551	intronic	MYOF	Maternal	3.97e-06	5.17e-05	0.415	3.97e-06	1	Moderate	Yes	No	No
cg01570069	10	96305623	UTR5	HELLS(NM_001289070:c.-560>0,NM_001289068:c.-5280>0,NM_001289067:c.-560>0,NM_018063:c.-560>0,NM_001289075:c.-309290>0,NM_001289074:c.-355110>0,NM_001289073:c.-168410>0,NM_001289072:c.-560>0,NM_001289071:c.-169480>0,NM_001289069:c.-560>0)	Complex	8.95e-06	8.95e-06	0.00133	0.0183	1	Strong	Yes	No	No
cg17014018	10	96442621	upstream	CYP2C18	Complex	4.14e-06	4.14e-06	5.85e-05	0.00308	1	Moderate	Yes	No	No
cg19935065	10	98062687	upstream	BLNK,DNTT	Paternal	3.13e-05	0.00188	3.13e-05	0.431	0	Moderate	Yes	No	No
cg20728490	10	98064175	UTR5	DNTT(NM_004088:c.-800>0,NM_001017520:c.-800>0)	Complex	3.4e-06	3.4e-06	0.00084	0.00686	1	Moderate	Yes	No	No
cg00255636	10	104152996	upstream;downstream	FBXL15,NFKB2;CUEDC2,GBF1,PSD	Paternal	2.69e-06	1.45e-05	2.69e-06	0.0277	1	Moderate	Yes	No	No
cg10632966	10	105001051	upstream	INA,RPEL1	Maternal	1.75e-08	9.24e-05	0.0108	1.75e-08	1	Strong	Yes	No	Yes
cg20877679	10	112431836	intronic	RBM20	Maternal	3.05e-07	4.06e-06	0.191	3.05e-07	1	Moderate	Yes	No	No
cg17453460	10	118369423	upstream;downstream	PNLIPRP2;PNLIPRP1	Paternal	2.63e-05	0.00396	2.63e-05	0.134	1	Strong	Yes	No	No
cg11613559	10	121577971	intronic	INPP5F	Complex	4.91e-06	4.91e-06	0.054	4.17e-05	1	Strong	No	Yes	No
cg01729557	10	121578625	intronic	INPP5F	Maternal	8.54e-06	3.45e-05	0.087	8.54e-06	0	Strong	No	Yes	No
cg10709031	10	123185906	intergenic	MIR5694(dist=379048),FGFR2(dist=51938)	Complex	8.15e-06	8.15e-06	0.0081	0.0104	1	Strong	No	No	No
cg02883082	10	130378709	intergenic	LINC01163(dist=262719),MGMT(dist=886739)	Complex	8.32e-07	8.32e-07	5.81e-06	0.00355	1	Strong	No	No	No
cg01335210	10	130422176	intergenic	LINC01163(dist=306186),MGMT(dist=843272)	Complex	8.48e-05	8.48e-05	0.00362	0.00925	1	Strong	No	No	No
cg11372818	10	131989849	downstream	GLRX3	Maternal	3.69e-09	2.3e-06	0.469	3.69e-09	1	Strong	No	Yes	Yes
cg07040013	10	132099553	intergenic	GLRX3(dist=120907),MIR378C(dist=661298)	Paternal	1.01e-05	0.00267	1.01e-05	0.25	1	Strong	No	No	No
cg18650367	10	133909949	upstream	JAKMIP3	Paternal	1.25e-05	0.0666	1.25e-05	0.105	1	Moderate	No	No	No
cg19754622	10	134045578	intronic	STK32C	Complex	1.83e-11	1.83e-11	0.181	2.81e-11	1	Moderate	No	No	Yes
cg05168453	10	134437948	intronic	INPP5A	Complex	6.48e-06	6.48e-06	0.345	0.0007	1	Strong	No	No	No
cg19602187	10	134439616	intronic	INPP5A	Maternal	1.47e-05	2.66e-05	0.231	1.47e-05	0	Strong	No	No	No
cg10191248	10	134441085	intronic	INPP5A	Complex	2.44e-05	2.44e-05	0.249	0.000224	0	Strong	No	No	No
cg17301379	10	134622602	intronic	CFAP46	Maternal	3.13e-05	4.53e-05	0.293	3.13e-05	1	Moderate	No	No	No
cg05473257	10	135341443	intronic	CYP2E1	Complex	5.27e-06	5.27e-06	0.000243	0.27	1	Strong	No	No	No
cg03134882	10	135341463	intronic	CYP2E1	Complex	3.17e-05	3.17e-05	0.000216	0.475	0	Strong	No	No	No
cg13315147	10	135341528	intronic	CYP2E1	Complex	2.39e-05	2.39e-05	0.00066	0.358	0	Strong	No	No	No
cg19469447	10	135341870	intronic	CYP2E1	Complex	7.23e-05	7.23e-05	0.00114	0.482	0	Strong	No	No	No
cg00321709	10	135341933	intronic	CYP2E1	Complex	1.06e-05	1.06e-05	0.00117	0.283	0	Strong	No	No	No
cg23400446	10	135342560	intronic	CYP2E1	Complex	1.1e-05	1.1e-05	0.0059	0.159	0	Strong	No	No	No
cg24530264	10	135342620	intronic	CYP2E1	Complex	2.7e-05	2.7e-05	0.00278	0.224	0	Strong	No	No	No
cg18984983	10	135342936	intronic	CYP2E1	Complex	7.71e-05	7.71e-05	0.00196	0.297	0	Strong	No	No	No
cg13195529	11	834466	intronic	CD151	Maternal	1.1e-05	0.000398	0.0445	1.1e-05	0	Moderate	No	Yes	No
cg07712977	11	834676	intronic	CD151	Maternal	2.91e-07	9.55e-06	0.0699	2.91e-07	1	Strong	No	Yes	No
cg00004633	11	848750	intronic	TSPAN4	Maternal	1.1e-06	0.0642	6.15e-05	1.1e-06	1	Strong	No	No	No
cg05866737	11	1650863	upstream;downstream	FAM99A,KRTAP5-2,KRTAP5-3,KRTAP5-4,KRTAP5-5;KRTAP5-AS1	Complex	2.08e-06	2.08e-06	0.00238	0.00239	1	Strong	No	No	No
cg04975775	11	2019587	ncRNA_intronic	H19	Complex	1.03e-13	1.03e-13	1.91e-08	0.00177	1	Strong	No	Yes	Yes
cg16675558	11	2020101	ncRNA_intronic	H19	Paternal	1.09e-05	0.000476	1.09e-05	0.475	0	Strong	No	Yes	No
cg25281616	11	2020279	ncRNA_intronic	H19	Paternal	2.6e-05	0.00133	2.6e-05	0.309	0	Strong	No	Yes	No
cg00237904	11	2020314	ncRNA_intronic	H19	Paternal	1.39e-06	4.4e-05	1.39e-06	0.46	0	Strong	No	Yes	No
cg02886509	11	2020556	ncRNA_intronic	H19	Complex	1.14e-05	1.14e-05	1.73e-05	0.0404	1	Strong	No	Yes	No
cg27372170	11	2021103	ncRNA_intronic	H19	Complex	1.4e-27	1.4e-27	0.0178	8.32e-26	1	Strong	No	Yes	Yes
cg21917949	11	2158438	UTR5	IGF2(NM_001291861:c.-16850>0)	Maternal	1.57e-20	8.28e-14	0.0178	1.57e-20	1	Strong	No	Yes	Yes
cg25742037	11	2171694	intronic	INS-IGF2	Maternal	7.44e-07	0.000381	0.482	7.44e-07	1	Strong	No	Yes	No
cg03366382	11	2182644	upstream;downstream	IGF2,INS,INS-IGF2,MIR4686,MIR483;IGF2-AS,TH	Paternal	1.84e-05	0.0518	1.84e-05	0.163	1	Strong	No	Yes	No
cg02219360	11	2721409	intronic	KCNQ1	Complex	1.08e-15	1.08e-15	7.81e-10	2.66e-07	0	Strong	No	Yes	Yes
cg09518720	11	2721591	intronic	KCNQ1	Complex	5.53e-37	5.53e-37	9.52e-11	1.5e-16	1	Strong	No	Yes	Yes
cg14958441	11	2721610	intronic	KCNQ1	Complex	1.58e-08	1.58e-08	0.00388	0.00116	0	Strong	No	Yes	Yes
cg04762676	11	2722713	intronic	KCNQ1	Maternal	2.33e-05	0.00463	0.198	2.33e-05	1	Strong	No	Yes	No
cg14666699	11	3238736	upstream;downstream	MRGPRG-AS1;MRGPRE,MRGPRG	Paternal	1.24e-05	0.00019	1.24e-05	0.254	1	Strong	No	No	No
cg05953846	11	6654445	intronic	DCHS1	Complex	6.49e-09	6.49e-09	0.0922	1.34e-08	1	Moderate	No	No	Yes
cg18083519	11	8727000	intronic	ST5	Complex	6.3e-05	6.3e-05	0.0285	0.00102	1	Strong	No	No	No
cg02886208	11	14281011	intronic	SPON1	Maternal	1.18e-06	0.000297	0.13	1.18e-06	1	Strong	No	Yes	No
cg06081951	11	14991413	intronic	CALCA	Complex	1.12e-05	1.12e-05	0.00039	0.0137	1	Moderate	No	No	No
cg02159157	11	32365507	intergenic	SNORA88(dist=200049),WT1(dist=43815)	Maternal	7.29e-05	7.68e-05	0.393	7.29e-05	1	Moderate	No	No	No
cg00959864	11	33036270	upstream;downstream	DEPDC7,TCP11L1;QSER1	Complex	3.66e-05	3.66e-05	0.174	0.000125	1	Strong	No	No	No
cg17567825	11	33061716	UTR5	TCP11L1(NM_001145541:c.-36040>0)	Complex	5.53e-05	5.53e-05	0.05	0.000701	1	Moderate	No	No	No
cg27494843	11	34663228	intronic	EHF	Paternal	7.56e-07	0.0196	7.56e-07	0.235	1	Strong	No	No	No
cg17376712	11	44802564	intronic	TSPAN18	Paternal	1.83e-05	0.000258	1.83e-05	0.219	1	Strong	Yes	No	No
cg01559259	11	45687890	upstream;downstream	CHST1;MIR7154	Complex	4.83e-06	4.83e-06	6.12e-05	0.0146	1	Strong	Yes	No	No
cg04854089	11	46355137	intronic	DGKZ	Maternal	3.7e-05	0.000137	0.347	3.7e-05	1	Strong	Yes	No	No
cg27273643	11	57093618	UTR3	SSRP1(NM_003146:c.*2630>0)	Complex	2.01e-05	2.01e-05	0.0127	0.000763	1	Moderate	Yes	No	No
cg26418434	11	57267120	intronic	SLC43A1	Complex	1.13e-05	1.13e-05	0.00394	9.56e-05	0	Moderate	Yes	No	No
cg23075364	11	57267445	intronic	SLC43A1	Complex	9.55e-08	9.55e-08	9.55e-05	1.98e-06	1	Moderate	Yes	No	No
cg12424870	11	61474898	intronic	DAGLA	Paternal	7.51e-06	0.156	7.51e-06	0.11	1	Strong	No	No	No
cg21709803	11	61594965	intronic	FADS2	Complex	2e-06	2e-06	0.00271	0.00114	1	Strong	No	No	No
cg26150489	11	62275906	intronic	AHNAK	Complex	3.3e-05	3.3e-05	0.00941	0.0633	1	Strong	No	No	No
cg07086353	11	64257660	downstream	LOC100996455	Complex	8.18e-05	8.18e-05	0.000183	0.0241	1	Moderate	Yes	No	No
cg03245641	11	64703415	upstream;downstream	ATG2A,GPHA2,MIR6749,MIR6750;C11orf85,PPP2R5B	Complex	5.13e-05	5.13e-05	0.00336	0.00951	0	Moderate	Yes	No	No
cg13069411	11	65771070	intronic	BANF1	Complex	7.45e-06	7.45e-06	0.00833	0.00237	1	Moderate	Yes	No	No
cg06393558	11	69982916	intronic	ANO1	Paternal	6e-06	0.000589	6e-06	0.453	1	Strong	No	Yes	No
cg07013104	11	73357095	upstream;downstream	PLEKHB1;RAB6A	Paternal	2.58e-07	5.34e-07	2.58e-07	0.0107	0	Moderate	No	No	No
cg11512608	11	73357276	UTR5	PLEKHB1(NM_001130033:c.-3780>0,NM_021200:c.-3780>0)	Complex	8.72e-08	8.72e-08	1.88e-05	0.0176	1	Moderate	No	No	No
cg11464189	11	74950775	upstream;downstream	TPBGL;ARRB1,SLCO2B1	Complex	6.51e-05	6.51e-05	0.00993	0.00102	1	Moderate	No	No	No
cg00100844	11	76804644	intronic	CAPN5	Complex	9e-13	9e-13	1.34e-06	7.06e-06	1	Strong	No	No	Yes
cg08879470	11	76859056	intronic	MYO7A	Maternal	6.69e-06	0.000615	0.482	6.69e-06	1	Moderate	No	No	No
cg14391737	11	86513429	intronic	PRSS23	Complex	3.74e-06	3.74e-06	0.000902	0.0145	1	Moderate	Yes	No	No
cg21658836	11	115375201	UTR5	CADM1(NM_001098517:c.-890>0,NM_014333:c.-890>0,NM_001301043:c.-890>0,NM_001301044:c.-890>0,NM_001301045:c.-890>0)	Complex	3.91e-05	3.91e-05	0.000121	0.0553	1	Strong	Yes	No	No
cg17712865	11	117393421	intronic	DSCAML1	Paternal	4.82e-07	0.0941	4.82e-07	0.0588	1	Moderate	No	No	No
cg13565215	11	117668336	upstream;downstream	DSCAML1;FXYD2,FXYD6,FXYD6-FXYD2	Maternal	6.25e-07	0.00165	0.375	6.25e-07	1	Strong	No	No	No
cg07763343	11	117915976	ncRNA_intronic	TMPRSS4-AS1	Complex	8.7e-05	8.7e-05	0.00251	0.0171	1	Moderate	No	No	No
cg04125136	11	119251276	intronic	USP2	Complex	5.85e-07	5.85e-07	0.0179	0.00105	0	Strong	No	No	No
cg27176927	11	120386965	intronic	GRIK4	Paternal	1.44e-07	0.00019	1.44e-07	0.37	1	Moderate	No	No	No
cg00006771	11	122539625	intronic	UBASH3B	Paternal	7.36e-06	0.000822	7.36e-06	0.313	1	Moderate	Yes	No	No
cg26827653	11	125366540	exonic	LOC403312	Complex	8.11e-05	8.11e-05	0.133	0.000262	0	Strong	Yes	No	No
cg24075175	11	128560240	intronic	FLI1	Complex	6.38e-05	6.38e-05	0.0984	8.37e-05	1	Moderate	Yes	No	No
cg27244521	11	128760093	upstream;downstream	KCNJ1,KCNJ5;C11orf45	Paternal	2.51e-05	0.00588	2.51e-05	0.239	0	Strong	Yes	No	No
cg15144888	11	128760367	upstream;downstream	KCNJ1,KCNJ5;C11orf45	Complex	5.89e-05	5.89e-05	0.0401	0.0211	1	Moderate	Yes	No	No
cg17398329	11	129751683	exonic	NFRKB	Complex	7.36e-05	7.36e-05	0.00215	0.00392	1	Strong	Yes	No	No
cg05685272	11	132511149	intronic	OPCML	Complex	8.95e-05	8.95e-05	0.00124	0.00599	0	Strong	No	Yes	No
cg24804768	12	754911	ncRNA_exonic	LOC100049716	Complex	1.11e-08	1.11e-08	3.52e-06	0.0163	1	Moderate	Yes	No	Yes
cg07964115	12	754928	ncRNA_exonic	LOC100049716	Complex	3e-05	3e-05	0.00698	0.00263	0	Moderate	Yes	No	No
cg13502403	12	1614380	downstream	ERC1,LINC00942	Paternal	5.51e-07	0.000311	5.51e-07	0.35	1	Moderate	Yes	No	No
cg13714995	12	4006924	upstream	PARP11	Complex	5.66e-05	5.66e-05	0.00144	0.0334	1	Strong	Yes	No	No
cg27272202	12	5158794	downstream	KCNA5	Paternal	8.35e-06	0.051	8.35e-06	0.0128	0	Moderate	Yes	No	No
cg00655782	12	5418956	intergenic	LOC101929584(dist=66639),NTF3(dist=122324)	Maternal	1.56e-08	6.48e-07	0.288	1.56e-08	1	Moderate	No	No	Yes
cg26213458	12	5918191	intronic	ANO2	Paternal	3.55e-06	0.000622	3.55e-06	0.178	0	Moderate	No	No	No
cg08272331	12	8544796	upstream	LINC00937	Maternal	3.41e-08	6.76e-07	0.14	3.41e-08	1	Moderate	No	No	Yes
cg13830619	12	9555480	upstream;downstream	LOC101928030;DDX12P,LOC101930452	Complex	1.95e-05	1.95e-05	0.214	2.38e-05	1	Strong	No	Yes	No
cg02734259	12	9559402	upstream;downstream	LOC101928030;DDX12P,LOC101930452	Maternal	9.61e-12	6.92e-07	0.00284	9.61e-12	1	Strong	No	No	Yes
cg03498762	12	9810749	ncRNA_exonic	LOC374443	Maternal	6.01e-07	8.1e-07	0.0184	6.01e-07	1	Strong	No	No	No
cg04723077	12	10343410	UTR3	TMEM52B(NM_001079815:c.*6710>0,NM_153022:c.*6710>0)	Maternal	4.3e-05	0.0181	0.299	4.3e-05	1	Strong	No	No	No
cg08332294	12	11654782	intergenic	PRB2(dist=106284),LINC01252(dist=46182)	Maternal	6.87e-06	0.000173	0.305	6.87e-06	1	Strong	No	No	No
cg18232235	12	11700321	upstream	LINC01252	Complex	1.82e-05	1.82e-05	0.00855	0.00946	1	Strong	No	No	No
cg00630991	12	12252249	UTR3	BCL2L14(NM_138723:c.*3270>0,NM_030766:c.*7050>0,NM_138722:c.*3270>0)	Complex	7.19e-06	7.19e-06	0.066	4.31e-05	1	Strong	Yes	No	No
cg05210305	12	18890326	UTR5	PLCZ1(NM_033123:c.-210>0)	Paternal	2.84e-08	0.0218	2.84e-08	0.0378	0	Strong	Yes	No	Yes
cg12179916	12	22568845	downstream	C2CD5	Paternal	7.94e-05	8.53e-05	7.94e-05	0.084	1	Moderate	No	No	No
cg10538146	12	27932471	upstream;downstream	KLHL42,MANSC4;MRPS35	Complex	6.38e-07	6.38e-07	0.000218	0.0366	1	Moderate	Yes	No	No
cg17292337	12	31272112	downstream	DDX11	Paternal	3.58e-17	3.19e-10	3.58e-17	0.21	1	Strong	No	Yes	Yes
cg10317314	12	31272114	downstream	DDX11	Paternal	2.72e-15	1.36e-08	2.72e-15	0.271	0	Strong	No	Yes	Yes
cg14687298	12	31272119	downstream	DDX11	Paternal	1.62e-16	3.17e-09	1.62e-16	0.242	0	Strong	No	Yes	Yes
cg05774900	12	33579112	exonic	SYT10	Complex	6.25e-05	6.25e-05	0.0588	0.000913	1	Moderate	No	No	No
cg14497054	12	34261116	intergenic	ALG10(dist=79880),NONE(dist=NONE)	Complex	7.42e-06	7.42e-06	0.0688	0.00683	1	Strong	No	No	No
cg09281626	12	49527755	upstream	DHH,LMBR1L,TUBA1B	Maternal	5.26e-06	0.00491	0.322	5.26e-06	1	Strong	Yes	No	No
cg08843004	12	52995053	exonic	KRT72	Maternal	2.9e-07	0.000269	0.302	2.9e-07	1	Strong	No	No	No
cg22200736	12	52995358	upstream;downstream	KRT72,KRT73-AS1,KRT74;KRT73	Maternal	8.22e-06	0.00809	0.0173	8.22e-06	0	Strong	No	No	No
cg06632207	12	54070931	upstream;downstream	ATP5G2;CALCOCO1	Complex	5.63e-06	5.63e-06	0.00196	0.00686	1	Moderate	No	No	No
cg20474425	12	54746067	upstream;downstream	LOC102724050;COPZ1,GPR84,MIR148B,ZNF385A	Complex	2.6e-05	2.6e-05	0.012	0.00756	0	Moderate	No	No	No
cg09009538	12	54746090	upstream;downstream	LOC102724050;COPZ1,GPR84,MIR148B,ZNF385A	Complex	4.08e-06	4.08e-06	0.000825	0.00116	1	Moderate	No	No	No
cg13038544	12	57588198	exonic	LRP1	Paternal	3.3e-05	0.129	3.3e-05	0.12	1	Strong	Yes	No	No
cg17346952	12	57630107	intronic	NDUFA4L2	Complex	2.84e-06	2.84e-06	0.126	0.000244	1	Moderate	Yes	No	No
cg23749518	12	72535382	intergenic	TPH2(dist=109161),TRHDE-AS1(dist=111905)	Complex	1.8e-06	1.8e-06	0.0773	0.000397	1	Strong	Yes	No	No
cg09892273	12	85307424	upstream	SLC6A15	Complex	1.14e-05	1.14e-05	0.00354	0.00406	1	Moderate	Yes	No	No
cg09539951	12	89784215	upstream;downstream	DUSP6;POC1B	Complex	3.88e-06	3.88e-06	0.00514	0.000559	1	Moderate	No	No	No
cg26894820	12	91505265	UTR5	LUM(NM_002345:c.-25090>0)	Paternal	2.21e-06	0.0472	2.21e-06	0.357	1	Strong	No	No	No
cg02062409	12	98850881	ncRNA_exonic	SLC9A7P1	Complex	2.08e-06	2.08e-06	0.0083	0.00155	1	Strong	Yes	No	No
cg21116900	12	100750760	upstream;downstream	SLC17A8;SCYL2	Maternal	4.82e-05	5.6e-05	0.135	4.82e-05	1	Moderate	Yes	No	No
cg20874044	12	102874832	upstream	IGF1	Complex	6.47e-05	6.47e-05	0.0411	0.00067	1	Strong	Yes	No	No
cg12092507	12	104026551	intronic	STAB2	Maternal	4.56e-06	0.000387	0.464	4.56e-06	1	Moderate	Yes	No	No
cg09272510	12	116946437	upstream	LINC00173	Complex	8.79e-05	8.79e-05	0.036	0.00139	1	Strong	Yes	No	No
cg06843218	12	116985988	upstream;downstream	MAP1LC3B2;LINC00173	Complex	4.35e-05	4.35e-05	0.0853	0.00552	1	Moderate	Yes	No	No
cg21171335	12	122356390	upstream;downstream	HPD,WDR66;PSMD9	Paternal	3.05e-06	7.73e-05	3.05e-06	0.397	0	Strong	No	Yes	No
cg11867697	12	122356394	upstream;downstream	HPD,WDR66;PSMD9	Paternal	5.16e-07	7.33e-06	5.16e-07	0.475	1	Strong	No	Yes	No
cg22618164	12	122356400	upstream;downstream	HPD,WDR66;PSMD9	Paternal	2.58e-06	3.9e-05	2.58e-06	0.469	0	Strong	No	Yes	No
cg04820362	12	122651762	upstream;downstream	B3GNT4,LRRC43;IL31,MLXIP	Complex	3.96e-05	3.96e-05	0.000177	0.0661	0	Moderate	No	No	No
cg02976109	12	124119053	intronic	GTF2H3	Maternal	3.65e-06	0.00144	0.13	3.65e-06	1	Strong	No	No	No
cg27000437	12	125281186	intronic	SCARB1	Complex	2.63e-07	2.63e-07	1.46e-05	0.00394	1	Moderate	No	Yes	No
cg15004075	12	125582254	intronic	AACS	Complex	3.93e-05	3.93e-05	0.000236	0.0138	1	Moderate	No	No	No
cg25097398	12	127650901	intergenic	LOC101927592(dist=105959),LOC101927616(dist=157799)	Complex	3.06e-05	3.06e-05	0.00101	0.0716	1	Strong	Yes	No	No
cg17556421	12	130908778	intronic	RIMBP2	Complex	8.21e-05	8.21e-05	0.208	0.00121	1	Moderate	Yes	No	No
cg11471574	12	131255405	downstream	STX2	Complex	2.07e-06	2.07e-06	6.35e-05	0.149	1	Strong	Yes	No	No
cg10519460	12	131367247	downstream	RAN	Complex	5.64e-06	5.64e-06	0.000347	0.000296	1	Moderate	Yes	No	No
cg06960461	12	132950559	intergenic	LOC101928416(dist=42398),FBRSL1(dist=116598)	Complex	2.62e-06	2.62e-06	0.0614	0.000132	1	Moderate	Yes	No	No
cg19945931	12	133022760	intergenic	LOC101928416(dist=114599),FBRSL1(dist=44397)	Complex	7.73e-05	7.73e-05	0.0257	0.00014	1	Moderate	Yes	No	No
cg24012627	13	20692932	downstream	GJA3,LINC01072,ZMYM2	Complex	6.18e-05	6.18e-05	0.0675	0.00197	1	Moderate	Yes	No	No
cg17136073	13	23310675	intergenic	LINC00540(dist=460016),BASP1P1(dist=160494)	Complex	5.79e-05	5.79e-05	0.0929	0.018	1	Strong	Yes	No	No
cg21565805	13	31630992	intergenic	TEX26(dist=81839),HSPH1(dist=78119)	Maternal	5.53e-05	6.87e-05	0.13	5.53e-05	1	Moderate	No	No	No
cg20501512	13	39395815	intronic	FREM2	Paternal	9.53e-06	0.000711	9.53e-06	0.0719	1	Moderate	Yes	No	No
cg24342013	13	48891544	intronic	RB1	Maternal	4.24e-27	3.49e-17	0.156	4.24e-27	1	Strong	No	Yes	Yes
cg11408952	13	48892244	intronic	RB1	Maternal	6.86e-22	4.97e-13	0.441	6.86e-22	0	Strong	No	Yes	Yes
cg27182551	13	48892551	intronic	RB1	Maternal	8.16e-11	7.31e-08	0.355	8.16e-11	0	Strong	No	Yes	Yes
cg23776532	13	53029591	UTR5	CKAP2(NM_001286687:c.-1010>0,NM_001098525:c.-1010>0,NM_018204:c.-1010>0)	Paternal	4.86e-09	9.09e-07	4.86e-09	0.216	1	Strong	No	No	Yes
cg27644907	13	53602501	upstream	OLFM4	Maternal	4.17e-05	0.0151	0.157	4.17e-05	1	Moderate	No	No	No
cg16207869	13	98039544	intronic	MBNL2	Complex	6.75e-05	6.75e-05	0.0392	NA	1	Moderate	No	No	No
cg05125815	13	100148468	ncRNA_exonic	LINC01232	Complex	2.45e-06	2.45e-06	0.105	5.69e-05	1	Strong	Yes	No	No
cg10980791	13	108118957	intronic	FAM155A	Complex	4.43e-07	4.43e-07	0.00737	0.000328	1	Strong	Yes	No	No
cg14945790	13	112980399	ncRNA_intronic	LINC01044	Maternal	9.66e-06	0.000397	0.177	9.66e-06	1	Moderate	No	No	No
cg21623281	13	113312555	intronic	ATP11AUN	Paternal	9.85e-07	2.56e-06	9.85e-07	0.0411	1	Strong	No	No	No
cg22542803	13	113619617	upstream;downstream	MCF2L;MCF2L-AS1	Paternal	3.98e-06	0.00196	3.98e-06	0.223	1	Moderate	No	No	No
cg00898013	13	113819073	intronic	PROZ	Complex	1.06e-05	1.06e-05	0.00313	0.0992	1	Strong	No	No	No
cg23132774	13	114814171	intronic	RASA3	Maternal	7.69e-06	9.7e-06	0.0551	7.69e-06	1	Strong	No	No	No
cg07615111	13	114965537	upstream	CDC16	Maternal	3.65e-08	1.14e-07	0.023	3.65e-08	0	Strong	No	Yes	Yes
cg12406108	13	114965560	upstream	CDC16	Maternal	8.04e-12	4.97e-11	0.0644	8.04e-12	1	Strong	No	Yes	Yes
cg11934012	14	20945034	UTR3	PNP(NM_000270:c.*2740>0)	Complex	5.76e-06	5.76e-06	0.0274	9.81e-05	1	Strong	Yes	No	No
cg18972304	14	22999023	downstream	DAD1	Complex	1.27e-05	1.27e-05	0.000236	0.0578	1	Strong	No	No	No
cg22442853	14	24892340	upstream;downstream	KHNYN,LOC101927045;CBLN3,NYNRIN,SDR39U1	Maternal	5.06e-06	0.0186	0.0175	5.06e-06	1	Strong	No	No	No
cg27139210	14	37666963	upstream;downstream	MIPOL1,SLC25A21;SLC25A21-AS1	Complex	5.51e-05	5.51e-05	0.00277	0.0161	1	Moderate	No	No	No
cg00955911	14	38061988	intronic	FOXA1	Complex	4.89e-06	4.89e-06	0.00269	0.00147	1	Moderate	Yes	No	No
cg26063205	14	38663994	upstream	SSTR1	Maternal	2.78e-07	1.09e-06	0.0628	2.78e-07	1	Strong	Yes	No	No
cg18941817	14	50864369	upstream;downstream	CDKL1;MAP4K5	Complex	7.03e-06	7.03e-06	0.047	0.000427	1	Strong	Yes	No	No
cg00113883	14	51026555	intronic	ATL1	Complex	6e-05	6e-05	0.00122	0.000903	1	Strong	Yes	No	No
cg19764854	14	58618193	intronic	C14orf37	Complex	1.6e-05	1.6e-05	0.0409	0.000127	1	Moderate	Yes	No	No
cg22530767	14	61787418	upstream	PRKCH,TMEM30B	Complex	1.02e-06	1.02e-06	0.00318	7.42e-05	1	Strong	Yes	No	No
cg22884674	14	63960136	intronic	PPP2R5E	Maternal	1.33e-06	6.93e-05	0.0476	1.33e-06	1	Moderate	Yes	No	No
cg10322443	14	65722585	upstream	LOC100128233	Complex	5.95e-05	5.95e-05	0.0338	0.00138	0	Moderate	Yes	No	No
cg25589248	14	76776470	intergenic	GPATCH2L(dist=97324),ESRRB(dist=61220)	Complex	2.11e-05	2.11e-05	0.171	3.06e-05	1	Strong	No	No	No
cg04384810	14	91621555	intronic	C14orf159	Paternal	2.39e-08	0.5	2.39e-08	9.94e-07	1	Strong	Yes	No	Yes
cg16602316	14	93698053	upstream;downstream	C14orf142;BTBD7,UBR7	Complex	1.33e-05	1.33e-05	0.0686	0.00739	1	Strong	No	No	No
cg09290397	14	93698774	upstream;downstream	C14orf142;BTBD7,UBR7	Complex	2.06e-05	2.06e-05	0.145	0.00404	0	Moderate	No	No	No
cg27043548	14	99567309	intergenic	C14orf177(dist=383206),BCL11B(dist=68316)	Complex	7.47e-05	7.47e-05	0.00317	0.00239	1	Moderate	No	No	No
cg09971646	14	101194145	intronic	DLK1	Complex	1.17e-12	1.17e-12	0.000288	1.27e-07	0	Strong	No	Yes	Yes
cg19628497	14	101194267	intronic	DLK1	Complex	2.1e-13	2.1e-13	4.09e-06	1.07e-05	0	Strong	No	Yes	Yes
cg18279536	14	101194748	exonic	DLK1	Complex	8.23e-16	8.23e-16	0.0236	8.43e-15	1	Strong	No	Yes	Yes
cg18121862	14	101195312	exonic	DLK1	Complex	1.81e-07	1.81e-07	0.000366	0.00114	0	Strong	No	Yes	No
cg06685669	14	101281306	upstream;downstream	MEG3,MIR770;MIR2392	Paternal	1.34e-07	0.134	1.34e-07	0.000127	1	Strong	No	No	No
cg08698721	14	101294147	ncRNA_intronic	MEG3	Paternal	2.4e-06	8.92e-06	2.4e-06	0.5	1	Strong	No	Yes	No
cg04291079	14	101294430	ncRNA_intronic	MEG3	Paternal	6.75e-06	0.000442	6.75e-06	0.447	0	Strong	No	Yes	No
cg27142093	14	101302507	ncRNA_exonic	MEG3	Complex	1.63e-12	1.63e-12	0.000877	5.39e-09	1	Strong	No	Yes	Yes
cg18186343	14	101317620	ncRNA_exonic	MEG3	Paternal	4.19e-05	0.0137	4.19e-05	0.469	1	Strong	No	Yes	No
cg06150437	14	101363051	ncRNA_intronic	MEG8	Maternal	4.34e-06	6.26e-06	0.396	4.34e-06	0	Strong	No	Yes	No
cg18538961	14	101363192	ncRNA_intronic	MEG8	Maternal	3.88e-06	0.000313	0.128	3.88e-06	0	Strong	No	Yes	No
cg16126137	14	101367300	ncRNA_intronic	MEG8	Complex	5.32e-17	5.32e-17	4.51e-14	0.00235	1	Strong	No	Yes	Yes
cg03664700	14	101371591	ncRNA_intronic	MEG8	Complex	1.43e-07	1.43e-07	0.306	1.44e-06	1	Strong	No	Yes	No
cg11537487	14	101372728	ncRNA_intronic	MEG8	Complex	7.84e-06	7.84e-06	0.226	0.000974	0	Strong	No	Yes	No
cg18805031	14	101498308	upstream;downstream	MEG9,MIR1185-1,MIR1185-2,MIR134,MIR154,MIR300,MIR323B,MIR369,MIR376A1,MIR376A2,MIR376B,MIR376C,MIR377,MIR381,MIR381HG,MIR382,MIR409,MIR410,MIR412,MIR485,MIR487A,MIR487B,MIR495,MIR496,MIR539,MIR541,MIR543,MIR544A,MIR654,MIR655,MIR656,MIR668,MIR889;MIR1193,MIR1197,MIR299,MIR323A,MIR329-1,MIR329-2,MIR379,MIR380,MIR411,MIR494,MIR758,SNORD114-30,SNORD114-31	Maternal	2.54e-05	0.000221	0.0236	2.54e-05	1	Strong	No	No	No
cg02882979	14	101512592	ncRNA_intronic	MIR381HG	Maternal	3.38e-06	0.0269	0.0399	3.38e-06	0	Strong	No	Yes	No
cg19560831	14	101512612	ncRNA_intronic	MIR381HG	Maternal	9.29e-16	4.25e-06	0.00671	9.29e-16	1	Strong	No	Yes	Yes
cg18863119	14	101512653	ncRNA_intronic	MIR381HG	Maternal	1.91e-09	0.0205	8.51e-06	1.91e-09	0	Strong	No	Yes	Yes
cg25952596	14	101535084	upstream;downstream	MEG9;MIR1185-1,MIR1185-2,MIR1193,MIR134,MIR154,MIR300,MIR323B,MIR369,MIR376A1,MIR376A2,MIR376B,MIR376C,MIR377,MIR381,MIR381HG,MIR382,MIR409,MIR410,MIR412,MIR485,MIR487A,MIR487B,MIR494,MIR495,MIR496,MIR539,MIR541,MIR543,MIR544A,MIR654,MIR655,MIR656,MIR668,MIR889	Complex	3.94e-27	3.94e-27	0.003	2.02e-21	1	Strong	No	Yes	Yes
cg02167837	14	101535205	upstream;downstream	MEG9;MIR1185-1,MIR1185-2,MIR1193,MIR134,MIR154,MIR300,MIR323B,MIR369,MIR376A1,MIR376A2,MIR376B,MIR376C,MIR377,MIR381,MIR381HG,MIR382,MIR409,MIR410,MIR412,MIR485,MIR487A,MIR487B,MIR494,MIR495,MIR496,MIR539,MIR541,MIR543,MIR544A,MIR654,MIR655,MIR656,MIR668,MIR889	Maternal	2.06e-13	8.23e-11	0.122	2.06e-13	0	Strong	No	Yes	Yes
cg16814730	14	101535361	upstream;downstream	MEG9;MIR1185-1,MIR1185-2,MIR1193,MIR134,MIR154,MIR300,MIR323B,MIR369,MIR376A1,MIR376A2,MIR376B,MIR376C,MIR377,MIR381,MIR381HG,MIR382,MIR409,MIR410,MIR412,MIR485,MIR487A,MIR487B,MIR494,MIR495,MIR496,MIR539,MIR541,MIR543,MIR544A,MIR654,MIR655,MIR656,MIR668,MIR889	Complex	1.31e-06	1.31e-06	0.00702	1.37e-06	0	Strong	No	Yes	No
cg01749054	14	101535459	upstream;downstream	MEG9;MIR1185-1,MIR1185-2,MIR1193,MIR134,MIR154,MIR300,MIR323B,MIR369,MIR376A1,MIR376A2,MIR376B,MIR376C,MIR377,MIR381,MIR381HG,MIR382,MIR409,MIR410,MIR412,MIR485,MIR487A,MIR487B,MIR494,MIR495,MIR496,MIR539,MIR541,MIR543,MIR544A,MIR654,MIR655,MIR656,MIR668,MIR889	Maternal	9.06e-12	7.47e-09	0.5	9.06e-12	1	Strong	No	Yes	Yes
cg04115307	14	101539612	downstream	MEG9,MIR1185-1,MIR1185-2,MIR134,MIR154,MIR300,MIR323B,MIR369,MIR376A1,MIR376A2,MIR376B,MIR376C,MIR377,MIR381,MIR381HG,MIR382,MIR409,MIR410,MIR412,MIR485,MIR487A,MIR487B,MIR495,MIR496,MIR539,MIR541,MIR544A,MIR654,MIR655,MIR656,MIR668,MIR889	Complex	8.92e-07	8.92e-07	0.0218	2.01e-05	0	Strong	No	Yes	No
cg08082788	14	101618406	intergenic	MEG9(dist=79133),LINC00524(dist=253918)	Complex	3.6e-06	3.6e-06	4.09e-06	0.111	1	Strong	No	Yes	No
cg06186108	14	101701412	intergenic	MEG9(dist=162139),LINC00524(dist=170912)	Maternal	9.55e-06	1.87e-05	0.0141	9.55e-06	1	Moderate	No	No	No
cg22791839	14	102290160	intronic	PPP2R5C	Complex	5.06e-05	5.06e-05	0.00322	0.000276	1	Moderate	No	No	No
cg10008953	14	102414004	upstream;downstream	DYNC1H1;PPP2R5C	Maternal	1.2e-05	3.32e-05	0.0712	1.2e-05	1	Strong	No	No	No
cg16215312	14	103046324	upstream	RCOR1	Complex	3.92e-06	3.92e-06	0.000111	0.000254	1	Strong	No	No	No
cg10973146	14	103568471	exonic	EXOC3L4	Complex	8.64e-05	8.64e-05	0.0396	0.000102	1	Moderate	No	No	No
cg01937803	14	103605307	downstream	EXOC3L4,TNFAIP2	Complex	6.59e-05	6.59e-05	0.000768	0.00563	1	Moderate	No	No	No
cg01651570	14	104194141	exonic	ZFYVE21	Maternal	3.55e-05	0.0021	0.129	3.55e-05	1	Strong	No	No	No
cg05002712	14	104751179	intergenic	KIF26A(dist=103944),C14orf180(dist=294842)	Complex	1.76e-07	1.76e-07	3.49e-05	0.00129	1	Moderate	No	No	No
cg13590876	14	105154689	upstream	ADSSL1,INF2,MIR4710	Complex	6.47e-05	6.47e-05	0.0404	0.00185	1	Moderate	No	No	No
cg01714120	14	105660453	upstream;downstream	JAG2,NUDT14;BRF1	Complex	1.07e-05	1.07e-05	0.000904	0.00333	1	Moderate	No	No	No
cg12124902	14	105970169	upstream;downstream	TMEM121;C14orf80,CRIP1,CRIP2,MTA1	Complex	6.64e-06	6.64e-06	0.00124	0.00982	1	Moderate	No	No	No
cg08012047	14	106606583	intergenic	ADAM6(dist=168225),LINC00226(dist=137686)	Complex	7.7e-05	7.7e-05	0.0118	0.014	1	Moderate	No	No	No
cg16757959	15	23644360	downstream	GOLGA8S	Maternal	4.73e-06	0.000902	0.137	4.73e-06	0	Strong	No	No	No
cg06326665	15	23666514	downstream	GOLGA6L2	Complex	1.85e-14	1.85e-14	0.000225	4.85e-10	1	Strong	No	No	Yes
cg04014889	15	23890593	exonic	MAGEL2	Complex	2.73e-05	2.73e-05	0.155	0.000891	0	Moderate	No	Yes	No
cg01678091	15	23890686	exonic	MAGEL2	Complex	3.14e-09	3.14e-09	0.000594	4.6e-07	1	Strong	No	Yes	Yes
cg12809804	15	23891183	exonic	MAGEL2	Complex	2.58e-05	2.58e-05	0.00951	0.011	1	Moderate	No	Yes	No
cg24434303	15	23891213	exonic	MAGEL2	Complex	7.46e-08	7.46e-08	0.0002	9.02e-05	0	Strong	No	Yes	Yes
cg16193862	15	24506381	intergenic	PWRN2(dist=91328),PWRN3(dist=179893)	Complex	3.58e-24	3.58e-24	3.31e-07	1.72e-15	0	Strong	No	Yes	Yes
cg13749113	15	24506388	intergenic	PWRN2(dist=91335),PWRN3(dist=179886)	Complex	1.05e-29	1.05e-29	6.56e-10	2.5e-18	1	Strong	No	Yes	Yes
cg26288595	15	24672032	upstream	PWRN3	Maternal	1.46e-09	9.2e-07	0.245	1.46e-09	1	Strong	No	Yes	Yes
cg11073032	15	25092950	intronic	SNRPN	Maternal	1.91e-11	4.84e-08	0.314	1.91e-11	1	Strong	No	Yes	Yes
cg22259765	15	25119502	intronic	SNRPN	Paternal	1.17e-05	5.17e-05	1.17e-05	0.0467	1	Strong	No	Yes	No
cg25657700	15	25123491	intronic	SNRPN	Maternal	2.55e-09	4.44e-07	0.475	2.55e-09	0	Strong	No	Yes	Yes
cg01786704	15	25123688	intronic	SNRPN	Complex	3.4e-15	3.4e-15	8.97e-08	1.14e-08	1	Strong	No	Yes	Yes
cg21870668	15	25123731	intronic	SNRPN	Maternal	3.94e-05	0.00292	0.421	3.94e-05	1	Strong	No	Yes	No
cg02853703	15	25889298	downstream	ATP10A	Maternal	4.88e-05	0.00957	0.322	4.88e-05	1	Strong	No	No	No
cg04635635	15	30163726	intronic	TJP1	Complex	4.88e-05	4.88e-05	0.0148	0.0081	1	Strong	Yes	No	No
cg27041026	15	32633891	intergenic	CHRNA7(dist=171507),GOLGA8K(dist=47895)	Complex	8.69e-11	8.69e-11	1.23e-07	3.47e-06	1	Moderate	Yes	No	Yes
cg03846881	15	32934836	intronic	SCG5	Complex	3.25e-05	3.25e-05	0.0095	0.00144	1	Strong	Yes	No	No
cg19084031	15	38361362	downstream	LOC101928227	Complex	2.47e-07	2.47e-07	0.00126	6.53e-05	1	Strong	Yes	No	No
cg25426733	15	45314579	upstream	SORD	Maternal	2.79e-05	7.18e-05	0.376	2.79e-05	1	Strong	No	Yes	No
cg09315835	15	45314626	upstream	SORD	Complex	3.68e-05	3.68e-05	0.0284	0.00989	0	Moderate	No	Yes	No
cg24758502	15	50513000	intronic	SLC27A2	Complex	2.13e-11	2.13e-11	1.52e-05	1.5e-06	1	Moderate	Yes	No	Yes
cg02010763	15	61044829	intronic	RORA	Complex	4.24e-05	4.24e-05	0.00528	0.00103	1	Moderate	Yes	No	No
cg15654761	15	63656817	intronic	CA12	Complex	3.39e-05	3.39e-05	0.00425	0.00518	1	Moderate	Yes	No	No
cg23002562	15	64220761	ncRNA_intronic	LOC101928988	Maternal	5.42e-05	0.00117	0.368	5.42e-05	1	Strong	Yes	No	No
cg21252175	15	64973903	UTR3	ZNF609(NM_015042:c.*180>0)	Complex	1.6e-05	1.6e-05	0.00706	0.00675	1	Strong	Yes	No	No
cg08120210	15	66682733	intronic	MAP2K1	Paternal	2.02e-05	0.0113	2.02e-05	0.475	1	Moderate	Yes	No	No
cg04781080	15	68924114	intronic	CORO2B	Complex	2.64e-07	2.64e-07	4.66e-06	0.000512	1	Strong	Yes	No	No
cg09306332	15	72470685	intronic	GRAMD2	Complex	2.65e-05	2.65e-05	0.000887	0.0106	1	Moderate	Yes	No	No
cg08357824	15	74225155	intronic	LOXL1	Complex	2.72e-05	2.72e-05	0.000102	0.0334	1	Moderate	No	No	No
cg05939495	15	74660110	upstream;downstream	CYP11A1;CCDC33,LOC729739	Complex	8.97e-06	8.97e-06	0.032	0.00582	1	Moderate	No	No	No
cg00213123	15	75019070	upstream	CYP1A1,CYP1A2,EDC3	Complex	8.37e-08	8.37e-08	1.83e-05	0.000578	0	Moderate	No	No	No
cg05549655	15	75019143	upstream	CYP1A1,CYP1A2,EDC3	Complex	7.19e-09	7.19e-09	0.00118	1.83e-05	0	Moderate	No	No	Yes
cg17852385	15	75019188	upstream	CYP1A1,CYP1A2,EDC3	Complex	3.71e-07	3.71e-07	0.000377	0.00129	0	Moderate	No	No	No
cg13570656	15	75019196	upstream	CYP1A1,CYP1A2,EDC3	Complex	3.36e-06	3.36e-06	0.0129	0.00106	0	Moderate	No	No	No
cg12101586	15	75019203	upstream	CYP1A1,CYP1A2,EDC3	Complex	3.01e-06	3.01e-06	0.0223	5.15e-05	0	Moderate	No	No	No
cg22549041	15	75019251	upstream	CYP1A1,CYP1A2,EDC3	Complex	2.05e-06	2.05e-06	0.00168	0.000202	0	Moderate	No	No	No
cg11924019	15	75019283	upstream	CYP1A1,CYP1A2,EDC3	Complex	1e-05	1e-05	0.00952	0.000226	0	Moderate	No	No	No
cg18092474	15	75019302	upstream	CYP1A1,CYP1A2,EDC3	Complex	5.42e-09	5.42e-09	0.000464	6.22e-06	1	Moderate	No	No	Yes
cg08291506	15	89525620	intergenic	MFGE8(dist=68920),ABHD2(dist=105761)	Paternal	1.3e-05	0.000198	1.3e-05	0.294	1	Strong	Yes	No	No
cg14651126	15	92640131	intronic	SLCO3A1	Complex	3.39e-05	3.39e-05	0.0342	0.00175	1	Moderate	No	No	No
cg00118584	15	99559021	ncRNA_intronic	LUNAR1	Complex	8.31e-05	8.31e-05	0.000103	0.0292	1	Strong	No	No	No
cg04392029	15	101390347	upstream	ALDH1A3	Complex	6.26e-06	6.26e-06	0.000561	0.0076	1	Strong	No	No	No
cg05057452	16	214970	upstream;downstream	HBA1,HBA2,HBM,HBQ1,NPRL3;HBZ,LUC7L	Maternal	8.55e-06	0.000239	0.322	8.55e-06	1	Strong	No	No	No
cg02407415	16	857454	intronic	PRR25	Complex	6.79e-06	6.79e-06	6.65e-05	0.0451	0	Strong	No	Yes	No
cg06531573	16	857576	exonic	PRR25	Paternal	2.51e-06	1.33e-05	2.51e-06	0.153	1	Moderate	No	Yes	No
cg14223671	16	857981	intronic	PRR25	Complex	8.35e-06	8.35e-06	2.75e-05	0.0223	0	Moderate	No	Yes	No
cg08395793	16	858205	intronic	PRR25	Complex	2.69e-06	2.69e-06	0.000981	0.0119	0	Moderate	No	Yes	No
cg13811379	16	1048006	upstream;downstream	LMF1;SOX8	Complex	1.58e-05	1.58e-05	0.00145	0.000544	1	Moderate	No	No	No
cg12638476	16	1394765	intronic	BAIAP3	Complex	3.49e-14	3.49e-14	4.73e-08	0.00012	1	Strong	No	No	Yes
cg00789347	16	2039030	upstream;downstream	NOXO1,NPW,RPL3L,RPS2,SLC9A3R2,SNORA10,SNORA64,SYNGR3;GFER,NDUFB10,RNF151,SNHG9,SNORA78,TBL3,ZNF598	Maternal	2.48e-06	1.06e-05	0.175	2.48e-06	1	Moderate	No	No	No
cg08935125	16	3068085	intronic	CLDN6	Maternal	4.4e-05	0.00192	0.425	4.4e-05	0	Moderate	No	No	No
cg04234063	16	3355951	intronic	ZNF75A	Complex	7.11e-05	7.11e-05	0.00113	0.0212	1	Strong	No	Yes	No
cg02880119	16	3481970	upstream;downstream	NAA60,ZSCAN32;ZNF174,ZNF597	Maternal	3.04e-28	2.11e-18	0.152	3.04e-28	1	Strong	No	Yes	Yes
cg00484396	16	3507460	intronic	NAA60	Maternal	1.92e-06	0.5	0.0685	1.92e-06	0	Strong	No	Yes	No
cg15483225	16	10859415	intronic	NUBP1	Paternal	5.22e-06	0.000778	5.22e-06	0.482	1	Moderate	Yes	No	No
cg14775259	16	14995532	upstream;downstream	MIR3180-1,MIR3180-2,MIR3180-3,MIR3670-1,MIR3670-2,MIR3670-3,MIR3670-4,MIR6511A1,MIR6511A2,MIR6511A3,MIR6511A4,MIR6770-1,MIR6770-2,MIR6770-3,NPIPA1;LOC100288162,MIR3179-1,MIR3179-2,MIR3179-3,MIR3179-4,NOMO1	Complex	2.12e-05	2.12e-05	0.000186	0.0758	1	Moderate	Yes	No	No
cg18162649	16	15115419	intronic	PDXDC1	Complex	1.07e-05	1.07e-05	0.00665	2.3e-05	1	Strong	Yes	No	No
cg08259413	16	22959819	downstream	HS3ST2	Complex	1.23e-05	1.23e-05	0.134	0.00214	1	Moderate	Yes	No	No
cg00538458	16	22959868	downstream	HS3ST2	Complex	4.71e-05	4.71e-05	0.00821	0.00247	0	Moderate	Yes	No	No
cg22968966	16	22959875	downstream	HS3ST2	Complex	3.78e-05	3.78e-05	0.0358	0.00392	0	Moderate	Yes	No	No
cg07505478	16	29193318	intergenic	RRN3P2(dist=65280),SNX29P2(dist=120290)	Complex	2.68e-05	2.68e-05	0.0105	0.000281	1	Moderate	No	No	No
cg00524708	16	31159558	intronic	PRSS36	Maternal	1.38e-08	3.22e-05	0.444	1.38e-08	1	Moderate	No	No	Yes
cg26675395	16	31159623	intronic	PRSS36	Maternal	7.72e-06	4.13e-05	0.203	7.72e-06	0	Moderate	No	No	No
cg14301190	16	31159704	intronic	PRSS36	Maternal	7.94e-08	1.13e-05	0.341	7.94e-08	0	Moderate	No	No	Yes
cg04797061	16	31159920	exonic	PRSS36	Maternal	2.51e-06	0.000175	0.35	2.51e-06	0	Moderate	No	No	No
cg21590180	16	48469444	ncRNA_intronic	MIR5095	Maternal	1.48e-06	0.0194	0.0096	1.48e-06	1	Strong	Yes	No	No
cg04358214	16	67143304	upstream;downstream	C16orf70;B3GNT9,CBFB	Complex	1.12e-05	1.12e-05	0.00497	0.0181	0	Moderate	No	No	No
cg18200326	16	67282115	upstream;downstream	FHOD1,LRRC29,PLEKHG4,SLC9A5;TMEM208	Complex	7.6e-05	7.6e-05	0.0324	0.00367	1	Moderate	No	No	No
cg12331517	16	71456032	downstream	CALB2,ZNF23	Paternal	2.84e-05	0.000988	2.84e-05	0.133	1	Moderate	Yes	No	No
cg01394847	16	73101069	upstream	HCCAT5,ZFHX3	Complex	8.21e-05	8.21e-05	0.00278	0.00116	0	Moderate	Yes	No	No
cg07674363	16	75237833	upstream;downstream	CTRB1,LOC100506281;BCAR1,CTRB2,ZFP1	Complex	2.75e-06	2.75e-06	0.000939	0.00374	1	Moderate	No	No	No
cg06602545	16	85120870	intronic	KIAA0513	Paternal	1.83e-05	0.000565	1.83e-05	0.239	1	Strong	Yes	No	No
cg04419883	16	85607562	upstream	GSE1	Complex	1.53e-05	1.53e-05	0.00719	4.18e-05	1	Moderate	Yes	No	No
cg16679302	16	85622276	upstream	GSE1	Complex	5.29e-05	5.29e-05	0.00455	0.00108	1	Strong	Yes	No	No
cg07088555	16	89315186	downstream	ANKRD11,ZNF778	Maternal	7.8e-06	5.16e-05	0.0243	7.8e-06	1	Moderate	No	No	No
cg09435890	16	90144788	upstream;downstream	FAM157C,PRDM7,URAHP;GAS8	Complex	2.93e-05	2.93e-05	0.118	0.000227	1	Strong	No	No	No
cg06763192	17	753339	intronic	NXN	Complex	4.69e-06	4.69e-06	0.000402	0.000356	1	Moderate	Yes	No	No
cg21253721	17	1202092	UTR3	TUSC5(NM_172367:c.*5340>0)	Maternal	4.95e-06	0.000597	0.191	4.95e-06	1	Moderate	Yes	No	No
cg19880947	17	1510000	intronic	SLC43A2	Complex	2.18e-05	2.18e-05	0.00192	0.00726	1	Strong	Yes	No	No
cg10516117	17	1656147	intronic	SERPINF2	Paternal	1.63e-05	0.00331	1.63e-05	0.429	0	Strong	Yes	No	No
cg04779737	17	6082551	intergenic	WSCD1(dist=54804),AIPL1(dist=244506)	Complex	8.47e-06	8.47e-06	7.63e-05	0.00296	1	Moderate	No	No	No
cg26661623	17	7019262	upstream	ASGR2,CLEC10A	Complex	4.7e-05	4.7e-05	0.0224	0.000135	1	Strong	No	No	No
cg11992241	17	7036993	upstream;downstream	ASGR2;ASGR1	Paternal	1.6e-05	0.0182	1.6e-05	0.275	1	Moderate	Yes	No	No
cg05331340	17	7083064	upstream;downstream	ACADVL,ASGR1;DLG4	Complex	5.3e-05	5.3e-05	0.0148	0.000235	0	Strong	Yes	No	No
cg07639694	17	7254909	upstream;downstream	GPS2,KCTD11,NEURL4,TMEM95,TNK1;ACAP1,EIF5A,PLSCR3,TMEM256-PLSCR3	Complex	2.87e-05	2.87e-05	0.000768	0.000858	0	Moderate	Yes	No	No
cg05164926	17	7255624	UTR5	KCTD11(NM_001002914:c.-6380>0)	Complex	7.24e-09	7.24e-09	0.00156	8.57e-06	1	Strong	Yes	No	Yes
cg14734059	17	12698291	intronic	ARHGAP44	Maternal	2.8e-05	0.00491	0.447	2.8e-05	1	Moderate	Yes	No	No
cg17913405	17	25290204	intergenic	NONE(dist=NONE),MIR4522(dist=330732)	Complex	4.16e-05	4.16e-05	0.0227	0.0477	1	Moderate	Yes	No	No
cg19131647	17	27397005	downstream	MYO18A,PIPOX,TIAF1	Complex	6.86e-05	6.86e-05	0.00244	0.0125	1	Moderate	Yes	No	No
cg12464177	17	34035269	intronic	AP2B1	Paternal	1.09e-07	0.000501	1.09e-07	0.344	1	Strong	Yes	No	No
cg07259893	17	35287436	upstream	AATF,LHX1	Complex	5.72e-05	5.72e-05	0.0348	0.00147	1	Strong	Yes	No	No
cg21099148	17	36611691	intronic	ARHGAP23	Paternal	4.51e-06	0.00341	4.51e-06	0.184	1	Moderate	Yes	No	No
cg25918821	17	36811232	downstream	C17orf96	Complex	3.6e-05	3.6e-05	0.000189	0.0629	0	Moderate	Yes	No	No
cg22896075	17	38518413	UTR3	GJD3(NM_152219:c.*7700>0)	Maternal	1.35e-05	0.244	0.00677	1.35e-05	1	Strong	No	No	No
cg24607642	17	42345612	upstream;downstream	SLC4A1;RUNDC3A-AS1	Maternal	3.38e-05	0.036	0.207	3.38e-05	0	Strong	No	No	No
cg17733447	17	45929399	intronic	SP6	Complex	7.23e-05	7.23e-05	0.00521	0.00682	1	Strong	No	No	No
cg13867206	17	46705900	upstream;downstream	HOXB5,HOXB6,HOXB7,HOXB8,HOXB9;HOXB-AS3,MIR196A1	Complex	7.53e-05	7.53e-05	0.00476	0.0107	1	Moderate	No	No	No
cg21170629	17	48546341	intronic	ACSF2	Complex	6.82e-05	6.82e-05	0.066	0.007	1	Moderate	Yes	No	No
cg06900494	17	48609332	upstream;downstream	CACNA1G,EPN3,SPATA20;CACNA1G-AS1,MYCBPAP	Paternal	2.81e-05	0.051	2.81e-05	0.0816	0	Strong	Yes	No	No
cg24970054	17	55889415	downstream	MRPS23	Complex	1.53e-05	1.53e-05	0.00821	0.000849	1	Strong	Yes	No	No
cg21740139	17	60753158	exonic	MRC2	Paternal	9.51e-07	0.157	9.51e-07	0.012	1	Moderate	Yes	No	No
cg11442173	17	61515312	intronic	CYB561	Maternal	1.08e-05	0.000214	0.156	1.08e-05	1	Strong	Yes	No	No
cg25748524	17	71969834	intergenic	LINC00469(dist=145158),RPL38(dist=229961)	Maternal	3.55e-06	0.000344	0.412	3.55e-06	1	Moderate	Yes	No	No
cg16358867	17	72306008	intronic	DNAI2	Maternal	6.54e-06	0.00564	0.101	6.54e-06	1	Moderate	Yes	No	No
cg25306087	17	72920362	upstream;downstream	FADS6,OTOP2,OTOP3,USH1G;HID1	Complex	4.72e-06	4.72e-06	0.000451	0.122	1	Moderate	Yes	No	No
cg18853199	17	75278035	intronic	2009-09-01	Complex	5.67e-05	5.67e-05	0.0744	0.000346	1	Strong	Yes	No	No
cg13163896	17	75414571	intronic	2009-09-01	Complex	9.57e-06	9.57e-06	0.00278	2.18e-05	1	Moderate	Yes	No	No
cg12073052	17	75859854	downstream	FLJ45079	Complex	6.41e-08	6.41e-08	0.0161	3.67e-06	1	Strong	Yes	No	Yes
cg21507958	17	78818871	intronic	RPTOR	Maternal	1e-05	0.00999	0.171	1e-05	1	Strong	Yes	No	No
cg23989336	17	79283915	upstream;downstream	LINC00482,SLC38A10;TMEM105	Complex	4.85e-05	4.85e-05	0.00302	0.000125	1	Strong	Yes	No	No
cg11144229	17	79608890	intronic	TSPAN10	Complex	1.12e-06	1.12e-06	0.00162	9.05e-06	1	Moderate	Yes	No	No
cg22805688	17	80197841	upstream;downstream	CCDC57;CSNK1D,MIR6787,SLC16A3	Maternal	4.25e-05	0.0182	0.181	4.25e-05	1	Moderate	Yes	No	No
cg19120897	18	5546794	intronic	EPB41L3	Paternal	1.3e-06	3.26e-05	1.3e-06	0.0565	1	Moderate	Yes	No	No
cg16086373	18	5890838	exonic	TMEM200C	Complex	6.11e-06	6.11e-06	0.00225	0.0181	1	Moderate	Yes	No	No
cg25351154	18	7626282	intronic	PTPRM	Complex	6.93e-05	6.93e-05	0.026	0.014	1	Moderate	Yes	No	No
cg11313136	18	9474839	upstream	RALBP1	Complex	5.98e-05	5.98e-05	0.00892	0.0189	1	Strong	Yes	No	No
cg00918181	18	11947875	upstream	IMPA2,MPPE1	Paternal	4.05e-05	0.0049	4.05e-05	0.38	0	Moderate	No	No	No
cg07453440	18	11948154	upstream	IMPA2,MPPE1	Paternal	2.38e-05	0.0179	2.38e-05	0.359	1	Moderate	No	No	No
cg20907619	18	19887619	intergenic	GATA6(dist=105128),CTAGE1(dist=105945)	Paternal	1.75e-05	0.00228	1.75e-05	0.242	1	Moderate	No	No	No
cg23878906	18	29304818	downstream	SLC25A52	Complex	3.03e-05	3.03e-05	0.000937	0.00576	1	Moderate	Yes	No	No
cg23834320	18	33198945	upstream;downstream	GALNT1;MIR3975	Complex	1.67e-05	1.67e-05	0.00106	0.00823	1	Moderate	No	No	No
cg20770435	18	35105154	intronic	CELF4	Paternal	4.65e-06	0.0771	4.65e-06	0.431	1	Strong	Yes	No	No
cg05102603	18	43365417	downstream	SLC14A1	Complex	5.91e-05	5.91e-05	0.000112	0.0685	1	Strong	No	No	No
cg16665375	18	43419492	intronic	SIGLEC15	Complex	6.77e-05	6.77e-05	7.45e-05	0.195	1	Moderate	No	No	No
cg13511253	18	48141342	intronic	MAPK4	Maternal	3.57e-08	1.88e-05	0.109	3.57e-08	1	Strong	Yes	No	Yes
cg05884032	18	76740088	upstream	SALL3	Paternal	6.69e-06	0.00905	6.69e-06	0.048	1	Strong	No	No	No
cg19109570	18	77376639	intergenic	NFATC1(dist=87316),CTDP1(dist=63162)	Maternal	8.54e-26	3.71e-15	0.0312	8.54e-26	1	Strong	No	Yes	Yes
cg10929690	18	77376689	intergenic	NFATC1(dist=87366),CTDP1(dist=63112)	Maternal	2.12e-25	2.88e-15	0.0679	2.12e-25	0	Strong	No	Yes	Yes
cg22048216	18	77377119	intergenic	NFATC1(dist=87796),CTDP1(dist=62682)	Complex	2.62e-05	2.62e-05	4.57e-05	0.0626	1	Strong	No	Yes	No
cg00213052	18	77397557	intergenic	NFATC1(dist=108234),CTDP1(dist=42244)	Complex	5.25e-05	5.25e-05	0.0436	0.00303	1	Strong	No	No	No
cg05491587	18	77659695	exonic	KCNG2	Complex	3.26e-09	3.26e-09	0.046	3.62e-06	1	Strong	No	Yes	Yes
cg08155312	18	77659949	downstream	KCNG2,PQLC1	Complex	8.22e-05	8.22e-05	0.0401	9.85e-05	0	Strong	No	Yes	No
cg07500432	18	77918588	ncRNA_intronic	PARD6G-AS1	Maternal	8.44e-06	2.55e-05	0.415	8.44e-06	1	Strong	No	Yes	No
cg16717578	19	867030	upstream;downstream	RNU6-2;AZU1,CFD,ELANE,MED16,PRTN3,R3HDM4	Complex	1.87e-20	1.87e-20	1.24e-06	4.2e-10	1	Strong	No	No	Yes
cg14907738	19	1456246	intronic	APC2	Complex	1e-07	1e-07	0.00695	7.78e-05	1	Strong	No	Yes	No
cg27150178	19	1456337	exonic	APC2	Complex	2.33e-05	2.33e-05	0.145	0.000356	0	Moderate	No	Yes	No
cg14559388	19	1457211	exonic	APC2	Complex	2.65e-05	2.65e-05	0.00842	0.0089	0	Strong	No	Yes	No
cg13839160	19	2603622	intronic	GNG7	Complex	5.59e-05	5.59e-05	0.153	0.000809	1	Strong	No	No	No
cg20240931	19	2613894	intronic	GNG7	Maternal	9.25e-06	0.000424	0.239	9.25e-06	1	Moderate	No	No	No
cg10688516	19	3369714	intronic	NFIC	Paternal	2.94e-05	0.0033	2.94e-05	0.469	1	Strong	No	No	No
cg04532834	19	4535188	UTR5	PLIN5(NM_001013706:c.-11020>0)	Complex	1.08e-05	1.08e-05	0.000223	0.0954	1	Moderate	No	No	No
cg17540831	19	4535992	upstream;downstream	PLIN4,PLIN5;HDGFRP2,LRG1,SEMA6B	Complex	7.66e-06	7.66e-06	0.00951	0.00478	1	Moderate	No	No	No
cg03264014	19	6019133	ncRNA_intronic	LOC100128568	Maternal	3.82e-05	8.49e-05	0.013	3.82e-05	1	Strong	No	No	No
cg00505592	19	7547929	intronic	PEX11G	Complex	8.04e-06	8.04e-06	0.000334	0.000698	1	Strong	Yes	No	No
cg27615578	19	7953281	upstream;downstream	LRRC8E,LYPLA2P2,MAP2K7,PRR36,SNAPC2,TGFBR3L;CTXN1,EVI5L,TIMM44	Maternal	2.58e-05	0.0302	0.0715	2.58e-05	1	Moderate	Yes	No	No
cg19492183	19	7962625	intronic	LRRC8E	Complex	4.87e-06	4.87e-06	0.00229	0.016	1	Strong	Yes	No	No
cg12739041	19	8412796	upstream;downstream	ANGPTL4,CD320,KANK3,NDUFA7;RAB11B-AS1,RPS28	Complex	5.96e-06	5.96e-06	0.0522	0.000159	1	Moderate	No	No	No
cg07976603	19	10444506	UTR3	ICAM3(NM_002162:c.*270>0)	Complex	3.88e-07	3.88e-07	5.36e-05	0.0126	1	Moderate	No	No	No
cg12984320	19	13412599	intronic	CACNA1A	Complex	5.5e-05	5.5e-05	0.00175	0.0103	1	Strong	No	No	No
cg15091898	19	13420952	intronic	CACNA1A	Complex	1.17e-06	1.17e-06	0.00451	0.0116	1	Strong	No	No	No
cg11385013	19	19256748	exonic	MEF2B,MEF2BNB-MEF2B	Maternal	3.87e-05	0.000589	0.119	3.87e-05	0	Moderate	Yes	No	No
cg01680573	19	19256777	exonic	MEF2B,MEF2BNB-MEF2B	Complex	2.62e-05	2.62e-05	0.059	0.000217	1	Moderate	Yes	No	No
cg14667837	19	21203469	UTR5	ZNF430(NM_001172671:c.-1380>0,NM_025189:c.-1380>0)	Complex	8.26e-12	8.26e-12	3.52e-08	0.01	0	Strong	No	No	Yes
cg01483656	19	21264896	upstream;downstream	ZNF714;ZNF430	Complex	1.7e-22	1.7e-22	4.17e-13	0.000421	0	Strong	No	No	Yes
cg06238316	19	21265364	intronic	ZNF714	Complex	9.45e-23	9.45e-23	7.55e-14	0.000662	1	Strong	No	No	Yes
cg09352518	19	21265421	intronic	ZNF714	Complex	1.37e-21	1.37e-21	1e-12	0.000675	0	Strong	No	No	Yes
cg27663389	19	21666098	upstream	LINC00664,ZNF429	Complex	1.19e-05	1.19e-05	0.172	7.67e-05	1	Strong	No	Yes	No
cg10831725	19	21666552	ncRNA_exonic	LINC00664	Complex	8.04e-05	8.04e-05	0.189	0.000451	0	Strong	No	Yes	No
cg24009623	19	33667908	upstream;downstream	LRP3;SLC7A10,WDR88	Maternal	3.81e-05	3.89e-05	0.000659	3.81e-05	1	Moderate	Yes	No	No
cg18304483	19	35853396	downstream	CD22,FFAR1,FFAR3,MIR5196	Complex	4.44e-09	4.44e-09	8.53e-06	0.000453	1	Strong	Yes	No	Yes
cg04600297	19	42750575	upstream;downstream	CIC,DEDD2,GSK3A;ERF,ZNF526	Paternal	6.02e-06	0.00891	6.02e-06	0.464	1	Moderate	No	No	No
cg08835342	19	42811090	intronic	PRR19	Maternal	8.88e-06	0.000223	0.397	8.88e-06	1	Moderate	No	No	No
cg03731131	19	44278274	intronic	KCNN4	Maternal	7.28e-06	0.000873	0.103	7.28e-06	1	Moderate	Yes	No	No
cg19944904	19	44555412	upstream;downstream	ZNF223,ZNF284;ZNF222,ZNF230	Complex	3.73e-05	3.73e-05	0.0423	0.0123	1	Strong	Yes	No	No
cg25394109	19	45563250	intronic	CLASRP	Complex	4.02e-05	4.02e-05	0.198	0.000224	1	Moderate	Yes	No	No
cg21657580	19	45748941	upstream	EXOC3L2,MARK4	Complex	1.36e-06	1.36e-06	0.00713	0.000951	1	Strong	Yes	No	No
cg17716663	19	45978434	UTR3	FOSB(NM_006732:c.*21640>0,NM_001114171:c.*21640>0)	Maternal	2.75e-05	0.0125	0.196	2.75e-05	1	Moderate	Yes	No	No
cg16530498	19	49339776	UTR5	HSD17B14(NM_016246:c.-1080>0)	Paternal	1.1e-05	0.000169	1.1e-05	0.215	0	Strong	No	Yes	No
cg15974053	19	49339789	UTR5	HSD17B14(NM_016246:c.-1210>0)	Complex	4.86e-05	4.86e-05	0.000149	0.214	0	Strong	No	Yes	No
cg12326725	19	49340456	UTR3	PLEKHA4(NM_001161354:c.*3820>0,NM_020904:c.*900>0)	Paternal	5.97e-07	0.00264	5.97e-07	0.0804	0	Strong	No	Yes	No
cg04777726	19	49340489	UTR3	PLEKHA4(NM_001161354:c.*3490>0,NM_020904:c.*570>0)	Paternal	2.94e-08	0.00502	2.94e-08	0.0278	1	Strong	No	Yes	Yes
cg07586008	19	49636535	exonic	PPFIA3	Paternal	1.96e-05	0.00456	1.96e-05	0.0309	1	Moderate	No	No	No
cg14740251	19	52140097	upstream;downstream	SIGLEC5;SIGLEC14	Complex	2.26e-07	2.26e-07	0.000833	1.43e-05	1	Moderate	No	No	No
cg16020674	19	54040836	intronic	ZNF331	Complex	5.03e-32	5.03e-32	5.53e-05	2.15e-21	1	Strong	No	Yes	Yes
cg04522821	19	54041329	intronic	ZNF331	Maternal	4.76e-24	7.83e-18	0.0172	4.76e-24	1	Strong	No	Yes	Yes
cg05338009	19	54041398	UTR5	ZNF331(NM_001079906:c.-312330>0,NM_001317113:c.-312330>0,NM_001317115:c.-312330>0)	Paternal	1.42e-11	5.64e-06	1.42e-11	0.419	0	Strong	No	Yes	Yes
cg03490784	19	54057794	UTR5	ZNF331(NM_001253801:c.-148370>0,NM_001317117:c.-148370>0)	Complex	6.02e-15	6.02e-15	0.000135	1.36e-08	0	Strong	No	Yes	Yes
cg22815181	19	54057812	UTR5	ZNF331(NM_001253801:c.-148190>0,NM_001317117:c.-148190>0)	Complex	4.98e-18	4.98e-18	0.00408	1.82e-12	1	Strong	No	Yes	Yes
cg06620200	19	54190235	upstream;downstream	MIR1283-1,MIR516B2,MIR517A,MIR517B,MIR518B,MIR518C,MIR518F,MIR519B,MIR519D,MIR520A,MIR520B,MIR520C,MIR520D,MIR520G,MIR521-2,MIR523,MIR524,MIR525,MIR526A1,MIR526A2,MIR526B;MIR1323,MIR498,MIR512-1,MIR512-2,MIR515-1,MIR515-2,MIR519C,MIR519E,MIR520E,MIR520F	Paternal	3.84e-06	0.5	3.84e-06	1.28e-05	1	Strong	No	No	No
cg06922943	19	54667392	intronic	TMC4	Complex	2.04e-05	2.04e-05	0.00652	0.089	1	Strong	No	No	No
cg02671486	19	56990174	ncRNA_intronic	ZNF667-AS1	Complex	7.67e-06	7.67e-06	0.0039	0.000243	1	Strong	No	No	No
cg00623396	19	57229844	intergenic	ZNF835(dist=46721),ZIM2-AS1(dist=46846)	Complex	4.1e-05	4.1e-05	0.000708	0.0645	1	Strong	No	No	No
cg07310951	19	57350503	intronic	PEG3,ZIM2	Complex	9.1e-05	9.1e-05	0.0174	0.00208	1	Strong	No	Yes	No
cg06627087	19	57376177	upstream;downstream	PEG3,ZIM2;MIMT1	Maternal	2.04e-05	0.000493	0.208	2.04e-05	1	Strong	No	Yes	No
cg18075691	19	58566643	upstream;downstream	ZNF135;ZSCAN1,ZSCAN18	Maternal	1.34e-06	0.00226	0.314	1.34e-06	1	Strong	No	Yes	No
cg02749105	19	58879056	UTR3	ZNF837(NM_138466:c.*480>0)	Complex	9.16e-06	9.16e-06	0.00119	0.335	1	Moderate	No	No	No
cg03932398	20	1206703	upstream;downstream	RAD21L1;C20orf202	Complex	1.66e-06	1.66e-06	0.419	4.85e-06	1	Moderate	Yes	No	No
cg04931690	20	10414773	UTR5	MKKS(NM_170784:c.-206110>0)	Complex	8.02e-07	8.02e-07	0.0973	1.68e-06	1	Strong	Yes	No	No
cg26784011	20	21497842	upstream	NKX2-2	Maternal	9.84e-07	0.000711	0.294	9.84e-07	1	Moderate	No	No	No
cg03904042	20	32255491	exonic	ACTL10	Paternal	1.3e-05	0.000596	1.3e-05	0.469	1	Strong	No	Yes	No
cg23278357	20	33519923	exonic	GSS	Complex	5.99e-05	5.99e-05	0.129	0.00124	1	Moderate	No	No	No
cg18452806	20	34741999	intronic	EPB41L1	Paternal	1.38e-05	0.000474	1.38e-05	0.258	1	Moderate	No	No	No
cg07360805	20	36148457	intronic	BLCAP	Complex	3.66e-05	3.66e-05	0.155	6.65e-05	0	Strong	No	Yes	No
cg23757721	20	36148604	intronic	BLCAP	Complex	4.48e-11	4.48e-11	0.0182	4.35e-09	0	Strong	No	Yes	Yes
cg26083330	20	36148615	intronic	BLCAP	Complex	2.41e-12	2.41e-12	0.00408	8.12e-09	1	Strong	No	Yes	Yes
cg04489586	20	36148642	UTR5	BLCAP(NM_001317075:c.-10660>0)	Complex	2.96e-08	2.96e-08	0.152	6.19e-07	0	Strong	No	Yes	Yes
cg23605670	20	36148672	UTR5	BLCAP(NM_001317075:c.-10960>0)	Complex	1.03e-07	1.03e-07	0.423	3.24e-07	0	Strong	No	Yes	No
cg12862537	20	36148679	UTR5	BLCAP(NM_001317075:c.-11030>0)	Complex	6.92e-07	6.92e-07	0.0806	1.34e-05	0	Strong	No	Yes	No
cg10981598	20	36148699	UTR5	BLCAP(NM_001317075:c.-11230>0)	Complex	3.41e-07	3.41e-07	0.105	1.78e-06	0	Strong	No	Yes	No
cg13790727	20	36148738	intronic	BLCAP	Complex	4.3e-09	4.3e-09	0.165	4.79e-08	0	Strong	No	Yes	Yes
cg20783699	20	36148767	intronic	BLCAP	Complex	7.48e-09	7.48e-09	0.153	5.06e-08	0	Strong	No	Yes	Yes
cg25712981	20	36148775	intronic	BLCAP	Complex	1.48e-07	1.48e-07	0.194	4.99e-07	0	Strong	No	Yes	No
cg03615235	20	36148779	intronic	BLCAP	Maternal	3.06e-07	3.49e-07	0.419	3.06e-07	0	Strong	No	Yes	No
cg17643025	20	36148791	intronic	BLCAP	Complex	8.59e-07	8.59e-07	0.00751	5.76e-05	0	Strong	No	Yes	No
cg24762053	20	36148798	intronic	BLCAP	Maternal	1.12e-05	1.46e-05	0.249	1.12e-05	0	Strong	No	Yes	No
cg14469070	20	36148803	intronic	BLCAP	Complex	7.74e-05	7.74e-05	0.03	0.000787	0	Strong	No	Yes	No
cg22298088	20	36148860	UTR5	BLCAP(NM_001317074:c.-12840>0)	Complex	4.7e-08	4.7e-08	0.0396	1.3e-06	0	Strong	No	Yes	Yes
cg22943498	20	36148928	UTR5	BLCAP(NM_001317074:c.-13520>0)	Complex	2.67e-09	2.67e-09	0.0218	5.78e-07	0	Strong	No	Yes	Yes
cg15473473	20	36148994	intronic	BLCAP	Complex	1.61e-07	1.61e-07	0.0639	7.86e-06	0	Strong	No	Yes	No
cg07156273	20	36149013	intronic	BLCAP	Complex	2.67e-06	2.67e-06	0.24	1.71e-05	0	Strong	No	Yes	No
cg01466133	20	36149022	intronic	BLCAP	Complex	4.87e-07	4.87e-07	0.178	9.78e-05	0	Strong	No	Yes	No
cg24338351	20	36149053	intronic	BLCAP	Complex	9.1e-08	9.1e-08	0.0518	3.93e-07	0	Strong	No	Yes	No
cg24675557	20	36149081	intronic	BLCAP	Maternal	2.77e-08	1.28e-07	0.5	2.77e-08	0	Strong	No	Yes	Yes
cg20479660	20	36149112	intronic	BLCAP	Complex	3.81e-07	3.81e-07	0.14	2.61e-05	0	Strong	No	Yes	No
cg22421148	20	36149119	intronic	BLCAP	Complex	3.3e-07	3.3e-07	0.0212	5.2e-06	0	Strong	No	Yes	No
cg22510412	20	36149121	intronic	BLCAP	Complex	1.96e-07	1.96e-07	0.102	1.65e-05	0	Strong	No	Yes	No
cg03061677	20	36149185	intronic	BLCAP	Complex	2.05e-09	2.05e-09	0.00301	5.19e-05	0	Strong	No	Yes	Yes
cg00576435	20	36149188	intronic	BLCAP	Complex	4.7e-06	4.7e-06	0.0823	1.78e-05	0	Strong	No	Yes	No
cg18433380	20	36149194	intronic	BLCAP	Complex	2.75e-05	2.75e-05	0.233	6.9e-05	0	Strong	No	Yes	No
cg04810287	20	36149271	intronic	BLCAP	Complex	5.98e-05	5.98e-05	0.209	6.12e-05	0	Strong	No	Yes	No
cg25962605	20	36149452	intronic	BLCAP	Complex	1.18e-05	1.18e-05	0.214	8.25e-05	0	Strong	No	Yes	No
cg21588305	20	36149455	intronic	BLCAP	Complex	2.56e-07	2.56e-07	0.192	4.84e-07	0	Strong	No	Yes	No
cg13708635	20	36149656	UTR5	NNAT(NM_005386:c.-780>0,NM_181689:c.-780>0)	Complex	4.05e-06	4.05e-06	0.226	2.01e-05	0	Strong	No	Yes	No
cg06133908	20	36156936	upstream;downstream	BLCAP;NNAT	Complex	6.13e-06	6.13e-06	0.0626	0.0264	1	Moderate	No	Yes	No
cg11367633	20	40247916	upstream	CHD6	Complex	4.23e-05	4.23e-05	0.00535	0.0271	1	Strong	No	No	No
cg06132069	20	44686038	intronic	SLC12A5	Maternal	7.57e-06	0.00272	0.0285	7.57e-06	1	Moderate	No	No	No
cg15733165	20	44865939	intronic	CDH22	Paternal	1.89e-05	0.000273	1.89e-05	0.0526	1	Moderate	No	No	No
cg06901759	20	47001709	downstream	LINC00494	Maternal	5.68e-05	0.0133	0.378	5.68e-05	1	Moderate	No	No	No
cg00500770	20	47012991	downstream	LINC00494	Maternal	1.06e-08	9.25e-07	0.216	1.06e-08	1	Strong	No	Yes	Yes
cg12800962	20	48626437	downstream	SNAI1,TRERNA1	Paternal	1.57e-05	0.000275	1.57e-05	0.204	0	Moderate	No	No	No
cg23817347	20	49126808	upstream	PTPN1	Maternal	1.52e-06	0.000216	0.447	1.52e-06	1	Moderate	No	No	No
cg01890384	20	52557974	downstream	BCAS1	Complex	6.41e-05	6.41e-05	7.57e-05	0.000184	1	Strong	Yes	No	No
cg17696847	20	57414217	ncRNA_intronic	GNAS-AS1	Complex	4.4e-12	4.4e-12	2.04e-05	8.32e-05	1	Strong	No	Yes	Yes
cg06163629	20	57414884	ncRNA_intronic	GNAS-AS1	Complex	1.32e-12	1.32e-12	2.32e-05	6.4e-11	1	Strong	No	Yes	Yes
cg18035618	20	57415978	ncRNA_intronic	GNAS-AS1	Complex	5.64e-12	5.64e-12	3.92e-09	6e-07	0	Strong	No	Yes	Yes
cg24203465	20	57425986	intronic	GNAS	Maternal	2.36e-05	0.000839	0.367	2.36e-05	1	Strong	No	Yes	No
cg26102503	20	57425994	intronic	GNAS	Complex	6.92e-18	6.92e-18	1.62e-05	6.53e-12	0	Strong	No	Yes	Yes
cg06200857	20	57426420	intronic	GNAS	Complex	5.59e-37	5.59e-37	0.000196	6.62e-32	0	Strong	No	Yes	Yes
cg08091561	20	57426425	intronic	GNAS	Complex	5.77e-32	5.77e-32	0.00124	2.43e-29	0	Strong	No	Yes	Yes
cg07947033	20	57426545	intronic	GNAS	Complex	3.04e-38	3.04e-38	1.12e-13	3.77e-14	0	Strong	No	Yes	Yes
cg06693667	20	57426570	intronic	GNAS	Complex	7.42e-06	7.42e-06	0.5	8.36e-06	0	Strong	No	Yes	No
cg04677683	20	57426743	intronic	GNAS	Complex	2.15e-35	2.15e-35	0.000427	8.67e-34	0	Strong	No	Yes	Yes
cg15160445	20	57426749	intronic	GNAS	Maternal	8.76e-41	1.69e-40	0.00171	8.76e-41	0	Strong	No	Yes	Yes
cg25326570	20	57426757	intronic	GNAS	Complex	3e-28	3e-28	0.00404	1.09e-27	0	Strong	No	Yes	Yes
cg23249369	20	57426759	intronic	GNAS	Complex	1.02e-26	1.02e-26	0.0129	1.1e-26	0	Strong	No	Yes	Yes
cg24617313	20	57427146	intronic	GNAS	Complex	1.8e-55	1.8e-55	2.98e-07	9.06e-42	1	Strong	No	Yes	Yes
cg09437522	20	57431202	UTR3	GNAS(NM_001309883:c.*920>0)	Maternal	1.54e-12	1.26e-09	0.147	1.54e-12	0	Strong	No	No	Yes
cg20260700	20	57445786	ncRNA_intronic	LOC101927932	Maternal	8.21e-06	0.0254	0.0762	8.21e-06	1	Strong	No	No	No
cg20008140	20	57463455	ncRNA_intronic	LOC101927932	Maternal	6.25e-10	2.82e-07	0.5	6.25e-10	0	Strong	No	Yes	Yes
cg11480267	20	57463503	ncRNA_intronic	LOC101927932	Complex	2.47e-29	2.47e-29	0.00118	1.77e-24	1	Strong	No	Yes	Yes
cg03837903	20	57464000	intronic	GNAS	Complex	2.97e-15	2.97e-15	0.000247	6.95e-11	0	Strong	No	Yes	Yes
cg00155667	20	57995150	intergenic	EDN3(dist=94103),PHACTR3(dist=157414)	Paternal	2.94e-05	0.41	2.94e-05	0.0125	1	Moderate	No	No	No
cg01232319	20	60084367	intronic	CDH4	Complex	3.79e-05	3.79e-05	0.000148	0.00201	1	Strong	Yes	No	No
cg00858804	20	60096928	intronic	CDH4	Complex	5.71e-05	5.71e-05	0.00931	0.00146	1	Strong	Yes	No	No
cg03359095	20	61002866	upstream;downstream	CABLES2,RBBP8NL;GATA5,RPS21	Complex	1.05e-05	1.05e-05	0.000907	0.00179	1	Strong	No	No	No
cg12466669	20	61318160	upstream;downstream	NTSR1,SLCO4A1-AS1;SLCO4A1	Maternal	5.55e-05	0.00915	0.417	5.55e-05	1	Strong	No	No	No
cg08389814	20	61732569	ncRNA_intronic	HAR1B	Complex	7.27e-05	7.27e-05	0.133	0.000837	1	Moderate	No	No	No
cg01118868	20	62460177	upstream;downstream	ABHD16B,TPD52L2,ZBTB46;ZBTB46-AS1	Maternal	3.5e-05	0.0216	0.456	3.5e-05	1	Strong	No	No	No
cg11095793	21	30868228	intergenic	BACH1-IT2(dist=121928),GRIK1(dist=41026)	Maternal	4.87e-06	0.000232	0.464	4.87e-06	1	Strong	Yes	No	No
cg20418711	21	36259179	exonic	RUNX1	Complex	3.95e-05	3.95e-05	0.0059	0.000471	1	Strong	Yes	No	No
cg14937633	21	36259397	exonic	RUNX1	Complex	5.28e-05	5.28e-05	0.00446	0.000162	0	Moderate	Yes	No	No
cg06758350	21	36259460	UTR5	RUNX1(NM_001001890:c.-510>0,NM_001122607:c.-510>0)	Complex	6.61e-05	6.61e-05	0.00469	0.000577	0	Moderate	Yes	No	No
cg00094177	21	36362615	intronic	RUNX1	Complex	2.79e-05	2.79e-05	0.0156	0.0245	1	Moderate	Yes	No	No
cg03841977	21	37442777	ncRNA_exonic	LOC100133286	Paternal	1.7e-05	0.0964	1.7e-05	0.0031	1	Strong	No	No	No
cg00606841	21	40757691	intronic	WRB	Maternal	2.76e-08	8.21e-05	0.272	2.76e-08	1	Strong	No	Yes	Yes
cg09436924	21	40758600	intronic	WRB	Maternal	1.2e-05	0.00516	0.206	1.2e-05	0	Strong	No	Yes	No
cg08448665	21	40984780	upstream	B3GALT5,B3GALT5-AS1	Complex	7.09e-05	7.09e-05	0.0862	0.0246	1	Moderate	No	No	No
cg02873954	21	45161415	intronic	PDXK	Maternal	1.38e-05	0.000317	0.0463	1.38e-05	1	Strong	No	No	No
cg10636297	21	45405724	UTR3	AGPAT3(NM_020132:c.*34510>0,NM_001037553:c.*34510>0)	Maternal	3.7e-05	0.00494	0.438	3.7e-05	1	Moderate	No	No	No
cg21461082	21	48081619	intronic	PRMT2	Maternal	9.42e-06	0.0138	0.00722	9.42e-06	0	Strong	No	Yes	No
cg24877093	21	48081686	intronic	PRMT2	Maternal	1.92e-06	0.0084	0.0159	1.92e-06	1	Strong	No	Yes	No
cg05399919	22	18252441	intronic	BID	Paternal	5.53e-07	1.58e-05	5.53e-07	0.0155	1	Strong	No	No	No
cg12895179	22	20779482	UTR3	SCARF2(NM_182895:c.*1830>0,NM_153334:c.*1830>0)	Complex	6.28e-05	6.28e-05	0.0245	0.00323	1	Moderate	No	No	No
cg15648676	22	23242140	downstream	IGLL5,MIR5571	Complex	3.99e-06	3.99e-06	0.00169	0.000754	1	Moderate	No	No	No
cg13276615	22	23260278	downstream	IGLL5,MIR5571	Complex	4.35e-09	4.35e-09	0.00404	0.00232	1	Moderate	Yes	No	Yes
cg21708888	22	24915037	intronic	UPB1	Paternal	2.54e-05	0.5	2.54e-05	0.0231	1	Moderate	Yes	No	No
cg22180157	22	25420859	upstream	KIAA1671	Complex	3.75e-05	3.75e-05	0.0376	0.00319	1	Strong	Yes	No	No
cg12842231	22	25453531	intronic	KIAA1671	Complex	2.97e-06	2.97e-06	0.0073	0.000299	1	Strong	Yes	No	No
cg19343611	22	28010528	intergenic	LINC01422(dist=693955),MN1(dist=133737)	Complex	6.12e-05	6.12e-05	0.241	0.000222	1	Moderate	Yes	No	No
cg07274898	22	30970532	upstream;downstream	GAL3ST1,SEC14L6,TCN2;PES1	Complex	1.4e-06	1.4e-06	0.00258	0.000594	1	Moderate	No	No	No
cg24137913	22	37917114	upstream	CARD10,CDC42EP1,MFNG	Complex	3.01e-06	3.01e-06	0.00195	0.000219	1	Strong	Yes	No	No
cg04100284	22	39486356	upstream;downstream	APOBEC3H;APOBEC3F,APOBEC3G	Maternal	4.69e-07	0.0403	0.0183	4.69e-07	1	Strong	Yes	No	No
cg04692870	22	42525206	ncRNA_intronic	LOC101929829	Complex	4.95e-07	4.95e-07	0.0341	7.71e-07	1	Strong	No	No	No
cg01854886	22	43084540	upstream;downstream	CYB5R3;A4GALT	Complex	6.77e-05	6.77e-05	0.00799	0.000486	1	Moderate	No	No	No
cg09240238	22	46402573	ncRNA_exonic	LOC730668	Complex	4.35e-05	4.35e-05	0.000582	0.00108	1	Strong	Yes	No	No
cg09083824	22	47359861	intronic	TBC1D22A	Complex	2.02e-06	2.02e-06	0.058	0.000126	1	Strong	Yes	No	No
cg26243759	22	48997780	intronic	FAM19A5	Complex	1.01e-12	1.01e-12	4.4e-06	2.55e-07	1	Strong	No	No	Yes
cg22934925	22	50058579	upstream	C22orf34	Complex	2.98e-05	2.98e-05	3.22e-05	0.0745	1	Moderate	No	No	No
cg05152764	22	50883366	UTR3	PPP6R2(NM_001242898:c.*6900>0,NM_001242899:c.*6900>0,NM_001242900:c.*7040>0,NM_014678:c.*6900>0)	Complex	7.38e-05	7.38e-05	0.000817	0.00127	1	Strong	No	No	No
