# Supplementary material for: Parent of origin genetic effects on methylation in humans are common and influence complex trait variation
Source: Nat Commun. 2019 Mar 27;10:1383. doi: 10.1038/s41467-019-09301-y (PMC6437195; doi:10.1038/s41467-019-09301-y)
Supplement: Supplementary file 5 — Supplementary Data 2 [file 41467_2019_9301_MOESM5_ESM.xlsx]

## Sheet: data2
Category	Cell.line	Annotation	OR	Fisher OR 95CI (lower)	Fisher OR 95CI (higher)	P value	Significance	Description	Full Annotation Name
Chromatin Status	GM12878	Tss	0.49	0.388019	0.608926	2.34e-12	Yes	Active Promoter	wgEncodeAwgSegmentationChromhmmGm12878_Tss
Chromatin Status	GM12878	Repr	1.47	1.18498	1.81298	0.000496	No	Polycomb repressed	wgEncodeAwgSegmentationChromhmmGm12878_Repr
Chromatin Status	GM12878	Pol2	1.91	1.31646	2.69419	0.000742	No	Transcription associated	wgEncodeAwgSegmentationChromhmmGm12878_Pol2
Chromatin Status	GM12878	ReprD	1.53	1.08608	2.10124	0.0132	No	Polycomb repressed	wgEncodeAwgSegmentationChromhmmGm12878_ReprD
Chromatin Status	GM12878	PromF	1.6	1.07299	2.30056	0.0146	No	Promoter Flanking	wgEncodeAwgSegmentationChromhmmGm12878_PromF
Chromatin Status	GM12878	Enh	0.47	0.214232	0.896307	0.0193	No	Candidate Strong enhancer	wgEncodeAwgSegmentationChromhmmGm12878_Enh
Chromatin Status	GM12878	Ctcf	1.44	0.984849	2.03692	0.0449	No	Distal CTCF-Candidate Insulator	wgEncodeAwgSegmentationChromhmmGm12878_Ctcf
Chromatin Status	GM12878	CtcfO	1.59	0.977791	2.44266	0.051	No	Distal CTCF-Candidate Insulator	wgEncodeAwgSegmentationChromhmmGm12878_CtcfO
Chromatin Status	GM12878	ElonW	1.51	0.94267	2.30411	0.0635	No	Transcription associated	wgEncodeAwgSegmentationChromhmmGm12878_ElonW
Chromatin Status	GM12878	PromP	1.24	0.918194	1.63929	0.135	No	Inactive Promoter	wgEncodeAwgSegmentationChromhmmGm12878_PromP
Chromatin Status	GM12878	FaireW	1.92	0.700504	4.1923	0.142	No	Candidate Weak enhancer-DNase	wgEncodeAwgSegmentationChromhmmGm12878_FaireW
Chromatin Status	GM12878	DnaseD	1.46	0.811513	2.41606	0.156	No	Candidate Weak enhancer-DNase	wgEncodeAwgSegmentationChromhmmGm12878_DnaseD
Chromatin Status	GM12878	DnaseU	1.56	0.74444	2.88148	0.161	No	Candidate Weak enhancer-DNase	wgEncodeAwgSegmentationChromhmmGm12878_DnaseU
Chromatin Status	GM12878	Art	2.39	0.28844	8.70314	0.205	No	Heterochromatin-Repetitive-Copy Number Variation	wgEncodeAwgSegmentationChromhmmGm12878_Art
Chromatin Status	GM12878	Gen3	0.79	0.546205	1.11715	0.208	No	Transcription associated	wgEncodeAwgSegmentationChromhmmGm12878_Gen3
Chromatin Status	GM12878	EnhF	0.62	0.247553	1.27807	0.231	No	Candidate Strong enhancer	wgEncodeAwgSegmentationChromhmmGm12878_EnhF
Chromatin Status	GM12878	ReprW	0.87	0.688219	1.0909	0.257	No	Polycomb repressed	wgEncodeAwgSegmentationChromhmmGm12878_ReprW
Chromatin Status	GM12878	Quies	1.08	0.91303	1.27613	0.345	No	Heterochromatin-Repetitive-Copy Number Variation	wgEncodeAwgSegmentationChromhmmGm12878_Quies
Chromatin Status	GM12878	H4K20	0	0	2.57773	0.412	No	Transcription associated	wgEncodeAwgSegmentationChromhmmGm12878_H4K20
Chromatin Status	GM12878	Elon	0.86	0.587525	1.2148	0.457	No	Transcription associated	wgEncodeAwgSegmentationChromhmmGm12878_Elon
Chromatin Status	GM12878	Gen5	0.79	0.377504	1.45994	0.57	No	Transcription associated	wgEncodeAwgSegmentationChromhmmGm12878_Gen5
Chromatin Status	GM12878	TssF	0.93	0.621563	1.34998	0.784	No	Active Promoter	wgEncodeAwgSegmentationChromhmmGm12878_TssF
Chromatin Status	GM12878	Low	0.97	0.793602	1.17759	0.808	No	Low activity proximal to active states	wgEncodeAwgSegmentationChromhmmGm12878_Low
Chromatin Status	GM12878	EnhWF	0.9	0.519914	1.44365	0.816	No	Candidate Weak enhancer-DNase	wgEncodeAwgSegmentationChromhmmGm12878_EnhWF
Chromatin Status	GM12878	EnhW	0.94	0.534152	1.53279	0.903	No	Candidate Weak enhancer-DNase	wgEncodeAwgSegmentationChromhmmGm12878_EnhW
Chromatin Status	K562	DnaseD	2.58	1.9767	3.32726	6.57e-11	Yes	Candidate Weak enhancer-DNase	wgEncodeAwgSegmentationChromhmmK562_DnaseD
Chromatin Status	K562	Tss	0.54	0.42636	0.669143	2.11e-09	Yes	Active Promoter	wgEncodeAwgSegmentationChromhmmK562_Tss
Chromatin Status	K562	EnhW	2.4	1.82397	3.10704	3.06e-09	Yes	Candidate Weak enhancer-DNase	wgEncodeAwgSegmentationChromhmmK562_EnhW
Chromatin Status	K562	ReprD	1.81	1.4825	2.19714	1.59e-08	Yes	Polycomb repressed	wgEncodeAwgSegmentationChromhmmK562_ReprD
Chromatin Status	K562	Gen3	0.42	0.220987	0.715967	0.000444	No	Transcription associated	wgEncodeAwgSegmentationChromhmmK562_Gen3
Chromatin Status	K562	Elon	0.34	0.14536	0.668255	0.000465	No	Transcription associated	wgEncodeAwgSegmentationChromhmmK562_Elon
Chromatin Status	K562	PromF	1.83	1.11267	2.846	0.0138	No	Promoter Flanking	wgEncodeAwgSegmentationChromhmmK562_PromF
Chromatin Status	K562	ElonW	0.4	0.129553	0.937053	0.0306	No	Transcription associated	wgEncodeAwgSegmentationChromhmmK562_ElonW
Chromatin Status	K562	CtcfO	1.44	0.872457	2.23105	0.106	No	Distal CTCF-Candidate Insulator	wgEncodeAwgSegmentationChromhmmK562_CtcfO
Chromatin Status	K562	Repr	0.84	0.653752	1.06597	0.16	No	Polycomb repressed	wgEncodeAwgSegmentationChromhmmK562_Repr
Chromatin Status	K562	FaireW	2.19	0.449184	6.42787	0.161	No	Candidate Weak enhancer-DNase	wgEncodeAwgSegmentationChromhmmK562_FaireW
Chromatin Status	K562	ReprW	0.87	0.67021	1.10347	0.27	No	Polycomb repressed	wgEncodeAwgSegmentationChromhmmK562_ReprW
Chromatin Status	K562	Quies	0.9	0.731614	1.09052	0.294	No	Heterochromatin-Repetitive-Copy Number Variation	wgEncodeAwgSegmentationChromhmmK562_Quies
Chromatin Status	K562	Art	0.48	0.0993027	1.41549	0.306	No	Heterochromatin-Repetitive-Copy Number Variation	wgEncodeAwgSegmentationChromhmmK562_Art
Chromatin Status	K562	Gen5	0.8	0.521676	1.18429	0.323	No	Transcription associated	wgEncodeAwgSegmentationChromhmmK562_Gen5
Chromatin Status	K562	Ctcf	1.18	0.782615	1.72389	0.35	No	Distal CTCF-Candidate Insulator	wgEncodeAwgSegmentationChromhmmK562_Ctcf
Chromatin Status	K562	Enh	1.2	0.776392	1.76303	0.385	No	Candidate Strong enhancer	wgEncodeAwgSegmentationChromhmmK562_Enh
Chromatin Status	K562	EnhF	0.68	0.273368	1.41134	0.428	No	Candidate Strong enhancer	wgEncodeAwgSegmentationChromhmmK562_EnhF
Chromatin Status	K562	DnaseU	0.49	0.0594163	1.78212	0.452	No	Candidate Weak enhancer-DNase	wgEncodeAwgSegmentationChromhmmK562_DnaseU
Chromatin Status	K562	EnhWF	1.1	0.826032	1.44472	0.472	No	Candidate Weak enhancer-DNase	wgEncodeAwgSegmentationChromhmmK562_EnhWF
Chromatin Status	K562	TssF	1.11	0.767948	1.55469	0.526	No	Active Promoter	wgEncodeAwgSegmentationChromhmmK562_TssF
Chromatin Status	K562	H4K20	1.24	0.40086	2.90365	0.611	No	Transcription associated	wgEncodeAwgSegmentationChromhmmK562_H4K20
Chromatin Status	K562	Low	0.95	0.748019	1.18267	0.657	No	Low activity proximal to active states	wgEncodeAwgSegmentationChromhmmK562_Low
Chromatin Status	K562	PromP	1.03	0.711114	1.45466	0.791	No	Inactive Promoter	wgEncodeAwgSegmentationChromhmmK562_PromP
Chromatin Status	K562	Pol2	0.95	0.515493	1.59728	1	No	Transcription associated	wgEncodeAwgSegmentationChromhmmK562_Pol2
EWAS hits	NA	BMI	2.38	1.80817	3.09301	4.85e-09	Yes		BMI_PMID_28002404.txt
EWAS hits	NA	alcohol_quantitative	2.17	1.58451	2.91461	2.67e-06	Yes		alcohol_PMID_27843151_continuous_phenotype_1e-7.txt
EWAS hits	NA	education	9.27	2.5039	24.0998	0.00106	No		education_biorxv.txt
EWAS hits	NA	smoking_replicated	2.06	1.26917	3.17198	0.00249	No		smoking_review_PMC4609112_cpgs_reported_atleast_2times.txt
EWAS hits	NA	genes_obesity_SAT_obese_VS_nono_obese	3.35	1.08288	7.87276	0.0185	No		genes_obesity_PMID_28123940_SAT_obese_VS_nono_obese.txt
EWAS hits	NA	all_case_mortality	1.51	0.751948	2.72072	0.187	No		all_case_mortality_PMC5357865.txt
EWAS hits	NA	smoking_former_VS_never_smoker	1.07	0.90408	1.27177	0.407	No		smoking_biggest_PMID_27651444_former_VS_never_smoker.txt
EWAS hits	NA	genes_obesity_OVAT_obese_VS_nono_obese	0	0	2.58631	0.412	No		genes_obesity_PMID_28123940_OVAT_obese_VS_nono_obese.txt
EWAS hits	NA	genes_obesity_obese_SAT_VS_OVAT	0	0	2.5357	0.413	No		genes_obesity_PMID_28123940_obese_SAT_VS_OVAT.txt
EWAS hits	NA	alcohol_categorical	1.17	0.653101	1.94393	0.482	No		alcohol_PMID_27843151_categorical_phenotype_1e-7.txt
EWAS hits	NA	chronic_low-grade_inflammation	1.16	0.37401	2.70855	0.628	No		chronic_low-grade_inflammation_PMID_27955697.txt
EWAS hits	NA	nonobese_SAT_VS_OVAT	0	0	2.62118	0.655	No		genes_obesity_PMID_28123940_nonobese_SAT_VS_OVAT.txt
EWAS hits	NA	smoking_current_VS_never_smoker.txt	0.98	0.862786	1.11594	0.771	No		smoking_biggest_PMID_27651444_current_VS_never_smoker.txt
EWAS hits	NA	smoking_packed_years_current_VS_never_smoker.txt	0.98	0.862786	1.11594	0.771	No		smoking_biggest_PMID_27651444_packed_years_current_VS_never_smoker.txt
EWAS hits	NA	blood_lipid	0	0	4.16481	1	No		blood_lipid_PMID_25583993.txt
EWAS hits	NA	lipid	0	0	5.4718	1	No		lipid_PMID_28194238.txt
genic substructure	NA	ncRNA	1.66582	1.3319	2.06281	1.05e-05	Yes		ncRNA
genic substructure	NA	intronic	0.83117	0.725654	0.950486	0.0062329	No		intronic
genic substructure	NA	downstream	1.14978	0.986981	1.33518	0.0704094	No	Within 40KB from TES	downstream
genic substructure	NA	intergenic	0.859476	0.674976	1.08134	0.207153	No	More than 40KB from TES and TSS	intergenic
genic substructure	NA	exonic	0.847216	0.646896	1.09239	0.227725	No		exonic
genic substructure	NA	upstream	1.02082	0.884333	1.17566	0.774392	No	Within 40KB from TSS	upstream
genic substructure	NA	UTR3	1.02771	0.654987	1.53903	0.834082	No		UTR3
genic substructure	NA	splicing	0	0	17.8337	1	No		splicing
genic substructure	NA	UTR5	0.995552	0.731015	1.32755	1	No		UTR5
GWAS hits	NA	Haplotyoes blocks with GWAS hits	0.856891	0.742822	0.986237	0.0301235	No		GS20K_TH5_haplotype_blocks_with_gwascatelog_hit_5E-8
Histone	GM12878	H3k27ac	0.59	0.496728	0.696422	5.26e-11	Yes	Histone:H3k27ac	wgEncodeBroadHistoneGm12878H3k27acStdPk
Histone	GM12878	H3k4me3	0.76	0.65367	0.872899	9.57e-05	Yes	Histone:H3k4me3	wgEncodeBroadHistoneGm12878H3k4me3StdPk
Histone	GM12878	H3k4me1	0.79	0.679896	0.90827	0.000824	No	Histone:H3k4me1	wgEncodeBroadHistoneGm12878H3k4me1StdPk
Histone	K562	H3k27ac	0.67	0.56628	0.782973	2.46e-07	Yes	Histone:H3k27ac	wgEncodeBroadHistoneK562H3k27acStdPk
Histone	K562	H3k4me3	0.72	0.616926	0.838676	1.29e-05	Yes	Histone:H3k4me3	wgEncodeBroadHistoneK562H3k4me3StdPk
Histone	K562	H3k4me1	1.01	0.87987	1.15398	0.919	No	Histone:H3k4me1	wgEncodeBroadHistoneK562H3k4me1StdPk
TFBS	GM12878	TFBS_MXI1_incell_Gm12878	0.26	0.150797	0.406143	9.09e-13	Yes		TFBS_MXI1_incell_Gm12878
TFBS	GM12878	TFBS_TBP_incell_Gm12878	0.33	0.186987	0.536319	1.87e-07	Yes		TFBS_TBP_incell_Gm12878
TFBS	GM12878	TFBS_NFIC_incell_Gm12878	0.31	0.163973	0.531216	5.25e-07	Yes		TFBS_NFIC_incell_Gm12878
TFBS	GM12878	TFBS_POU2F2_incell_Gm12878	0.35	0.197347	0.586905	3.19e-06	Yes		TFBS_POU2F2_incell_Gm12878
TFBS	GM12878	TFBS_YY1_incell_Gm12878	0.45	0.302978	0.657846	3.44e-06	Yes		TFBS_YY1_incell_Gm12878
TFBS	GM12878	TFBS_MAX_incell_Gm12878	0.43	0.27407	0.643773	4.56e-06	Yes		TFBS_MAX_incell_Gm12878
TFBS	GM12878	TFBS_merged_incell_Gm12878	0.71	0.604489	0.832025	1.2e-05	Yes		TFBS_merged_incell_Gm12878
TFBS	GM12878	TFBS_MTA3_incell_Gm12878	0.28	0.11976	0.550548	1.3e-05	Yes		TFBS_MTA3_incell_Gm12878
TFBS	GM12878	TFBS_ELF1_incell_Gm12878	0.51	0.354481	0.710347	1.36e-05	Yes		TFBS_ELF1_incell_Gm12878
TFBS	GM12878	TFBS_MAZ_incell_Gm12878	0.53	0.377811	0.730557	2.33e-05	Yes		TFBS_MAZ_incell_Gm12878
TFBS	GM12878	TFBS_FOXM1_incell_Gm12878	0.45	0.275318	0.687234	5.27e-05	Yes		TFBS_FOXM1_incell_Gm12878
TFBS	GM12878	TFBS_ATF2_incell_Gm12878	0.43	0.252895	0.68121	8e-05	Yes		TFBS_ATF2_incell_Gm12878
TFBS	GM12878	TFBS_ZEB1_incell_Gm12878	0.15	0.0183257	0.548654	0.000389	No		TFBS_ZEB1_incell_Gm12878
TFBS	GM12878	TFBS_SP1_incell_Gm12878	0.53	0.341778	0.775732	0.00049	No		TFBS_SP1_incell_Gm12878
TFBS	GM12878	TFBS_NFATC1_incell_Gm12878	0.27	0.0873634	0.63161	0.000516	No		TFBS_NFATC1_incell_Gm12878
TFBS	GM12878	TFBS_TCF3_incell_Gm12878	0.42	0.214019	0.72965	0.000777	No		TFBS_TCF3_incell_Gm12878
TFBS	GM12878	TFBS_RELA_incell_Gm12878	0.39	0.184422	0.71292	0.000823	No		TFBS_RELA_incell_Gm12878
TFBS	GM12878	TFBS_SIX5_incell_Gm12878	0.31	0.113759	0.679145	0.00103	No		TFBS_SIX5_incell_Gm12878
TFBS	GM12878	TFBS_ETS1_incell_Gm12878	0.22	0.0456383	0.650058	0.00135	No		TFBS_ETS1_incell_Gm12878
TFBS	GM12878	TFBS_TCF12_incell_Gm12878	0.46	0.249017	0.771243	0.00152	No		TFBS_TCF12_incell_Gm12878
TFBS	GM12878	TFBS_SRF_incell_Gm12878	0.33	0.122221	0.729685	0.00245	No		TFBS_SRF_incell_Gm12878
TFBS	GM12878	TFBS_GABPA_incell_Gm12878	0.48	0.26207	0.811661	0.00315	No		TFBS_GABPA_incell_Gm12878
TFBS	GM12878	TFBS_BCLAF1_incell_Gm12878	0.39	0.166689	0.766469	0.00328	No		TFBS_BCLAF1_incell_Gm12878
TFBS	GM12878	TFBS_EGR1_incell_Gm12878	0.52	0.306179	0.824757	0.00378	No		TFBS_EGR1_incell_Gm12878
TFBS	GM12878	TFBS_STAT5A_incell_Gm12878	0.38	0.151995	0.784495	0.00429	No		TFBS_STAT5A_incell_Gm12878
TFBS	GM12878	TFBS_PAX5_incell_Gm12878	0.62	0.415592	0.879381	0.0054	No		TFBS_PAX5_incell_Gm12878
TFBS	GM12878	TFBS_STAT3_incell_Gm12878	0.2	0.0243021	0.728518	0.00578	No		TFBS_STAT3_incell_Gm12878
TFBS	GM12878	TFBS_BHLHE40_incell_Gm12878	0.52	0.29751	0.853469	0.00693	No		TFBS_BHLHE40_incell_Gm12878
TFBS	GM12878	TFBS_RUNX3_incell_Gm12878	0.7	0.518919	0.921292	0.00925	No		TFBS_RUNX3_incell_Gm12878
TFBS	GM12878	TFBS_MYC_incell_Gm12878	0.49	0.252141	0.859699	0.00953	No		TFBS_MYC_incell_Gm12878
TFBS	GM12878	TFBS_MEF2A_incell_Gm12878	0.44	0.188485	0.866589	0.0121	No		TFBS_MEF2A_incell_Gm12878
TFBS	GM12878	TFBS_CEBPB_incell_Gm12878	0.28	0.0577559	0.822749	0.0125	No		TFBS_CEBPB_incell_Gm12878
TFBS	GM12878	TFBS_NFYB_incell_Gm12878	0.59	0.358086	0.915078	0.017	No		TFBS_NFYB_incell_Gm12878
TFBS	GM12878	TFBS_PBX3_incell_Gm12878	0.45	0.181222	0.935346	0.0277	No		TFBS_PBX3_incell_Gm12878
TFBS	GM12878	TFBS_REST_incell_Gm12878	0.43	0.158028	0.943631	0.0292	No		TFBS_REST_incell_Gm12878
TFBS	GM12878	TFBS_MEF2C_incell_Gm12878	0.36	0.0991418	0.937362	0.0313	No		TFBS_MEF2C_incell_Gm12878
TFBS	GM12878	TFBS_USF1_incell_Gm12878	0.53	0.265972	0.961292	0.0327	No		TFBS_USF1_incell_Gm12878
TFBS	GM12878	TFBS_RCOR1_incell_Gm12878	0.17	0.00431344	0.952492	0.0359	No		TFBS_RCOR1_incell_Gm12878
TFBS	GM12878	TFBS_ZNF143_incell_Gm12878	0.67	0.424605	0.997448	0.0488	No		TFBS_ZNF143_incell_Gm12878
TFBS	GM12878	TFBS_STAT1_incell_Gm12878	0.18	0.00462525	1.0215	0.0507	No		TFBS_STAT1_incell_Gm12878
TFBS	GM12878	TFBS_BATF_incell_Gm12878	0.53	0.227285	1.04516	0.0679	No		TFBS_BATF_incell_Gm12878
TFBS	GM12878	TFBS_BCL3_incell_Gm12878	0.56	0.268525	1.03819	0.0701	No		TFBS_BCL3_incell_Gm12878
TFBS	GM12878	TFBS_NR2C2_incell_Gm12878	0	0	1.12566	0.0863	No		TFBS_NR2C2_incell_Gm12878
TFBS	GM12878	TFBS_SPI1_incell_Gm12878	0.68	0.405788	1.0636	0.101	No		TFBS_SPI1_incell_Gm12878
TFBS	GM12878	TFBS_USF2_incell_Gm12878	0.62	0.319978	1.09122	0.105	No		TFBS_USF2_incell_Gm12878
TFBS	GM12878	TFBS_FOS_incell_Gm12878	0.48	0.156516	1.13226	0.114	No		TFBS_FOS_incell_Gm12878
TFBS	GM12878	TFBS_RFX5_incell_Gm12878	0.61	0.301812	1.09095	0.119	No		TFBS_RFX5_incell_Gm12878
TFBS	GM12878	TFBS_ZBTB33_incell_Gm12878	0.44	0.0904355	1.28895	0.176	No		TFBS_ZBTB33_incell_Gm12878
TFBS	GM12878	TFBS_EZH2_incell_Gm12878	0.26	0.0065289	1.44289	0.198	No		TFBS_EZH2_incell_Gm12878
TFBS	GM12878	TFBS_NRF1_incell_Gm12878	0.71	0.402965	1.1561	0.198	No		TFBS_NRF1_incell_Gm12878
TFBS	GM12878	TFBS_EBF1_incell_Gm12878	0.8	0.558282	1.11896	0.219	No		TFBS_EBF1_incell_Gm12878
TFBS	GM12878	TFBS_IKZF1_incell_Gm12878	0.59	0.190961	1.38167	0.298	No		TFBS_IKZF1_incell_Gm12878
TFBS	GM12878	TFBS_RXRA_incell_Gm12878	0.32	0.00796978	1.76198	0.388	No		TFBS_RXRA_incell_Gm12878
TFBS	GM12878	TFBS_E2F4_incell_Gm12878	0.78	0.412514	1.33701	0.457	No		TFBS_E2F4_incell_Gm12878
TFBS	GM12878	TFBS_NFYA_incell_Gm12878	0.76	0.326471	1.50171	0.535	No		TFBS_NFYA_incell_Gm12878
TFBS	GM12878	TFBS_BCL11A_incell_Gm12878	0.82	0.392341	1.51725	0.664	No		TFBS_BCL11A_incell_Gm12878
TFBS	GM12878	TFBS_CTCF_incell_Gm12878	0.94	0.705026	1.23296	0.737	No		TFBS_CTCF_incell_Gm12878
TFBS	GM12878	TFBS_NFE2_incell_Gm12878	1.18	0.243105	3.47115	0.745	No		TFBS_NFE2_incell_Gm12878
TFBS	GM12878	TFBS_IRF4_incell_Gm12878	0.91	0.546619	1.43308	0.824	No		TFBS_IRF4_incell_Gm12878
TFBS	GM12878	TFBS_ATF3_incell_Gm12878	0.97	0.263131	2.49029	1	No		TFBS_ATF3_incell_Gm12878
TFBS	GM12878	TFBS_BRCA1_incell_Gm12878	0.68	0.082521	2.47694	1	No		TFBS_BRCA1_incell_Gm12878
TFBS	GM12878	TFBS_JUND_incell_Gm12878	0.76	0.0192123	4.2592	1	No		TFBS_JUND_incell_Gm12878
TFBS	GM12878	TFBS_ZNF274_incell_Gm12878	0	0	136.098	1	No		TFBS_ZNF274_incell_Gm12878
TFBS	GM12878	TFBS_ZZZ3_incell_Gm12878	0.98	0.024743	5.49185	1	No		TFBS_ZZZ3_incell_Gm12878
TFBS	K562	TFBS_IRF1_incell_K562	0.49	0.339572	0.674004	1.91e-06	Yes		TFBS_IRF1_incell_K562
TFBS	K562	TFBS_ELF1_incell_K562	0.48	0.314218	0.702066	3.57e-05	Yes		TFBS_ELF1_incell_K562
TFBS	K562	TFBS_MYC_incell_K562	0.63	0.492607	0.803107	6.95e-05	Yes		TFBS_MYC_incell_K562
TFBS	K562	TFBS_TBP_incell_K562	0.52	0.348408	0.73722	8.28e-05	Yes		TFBS_TBP_incell_K562
TFBS	K562	TFBS_THAP1_incell_K562	0.14	0.0164284	0.492548	9.69e-05	Yes		TFBS_THAP1_incell_K562
TFBS	K562	TFBS_SIX5_incell_K562	0.13	0.0161555	0.484398	0.000101	Yes		TFBS_SIX5_incell_K562
TFBS	K562	TFBS_KDM5B_incell_K562	0.56	0.400439	0.768141	0.000119	Yes		TFBS_KDM5B_incell_K562
TFBS	K562	TFBS_MXI1_incell_K562	0.34	0.155135	0.648948	0.000201	Yes		TFBS_MXI1_incell_K562
TFBS	K562	TFBS_NRF1_incell_K562	0.23	0.0633245	0.598617	0.000321	No		TFBS_NRF1_incell_K562
TFBS	K562	TFBS_E2F4_incell_K562	0.46	0.264431	0.733994	0.000372	No		TFBS_E2F4_incell_K562
TFBS	K562	TFBS_ZNF143_incell_K562	0.48	0.298559	0.745237	0.000372	No		TFBS_ZNF143_incell_K562
TFBS	K562	TFBS_SP1_incell_K562	0.39	0.186672	0.721637	0.0011	No		TFBS_SP1_incell_K562
TFBS	K562	TFBS_UBTF_incell_K562	0.59	0.396887	0.839795	0.00204	No		TFBS_UBTF_incell_K562
TFBS	K562	TFBS_JUND_incell_K562	0.66	0.489355	0.883334	0.00349	No		TFBS_JUND_incell_K562
TFBS	K562	TFBS_ZBTB7A_incell_K562	0.6	0.407532	0.862383	0.00368	No		TFBS_ZBTB7A_incell_K562
TFBS	K562	TFBS_SRF_incell_K562	0.21	0.0254113	0.761636	0.00802	No		TFBS_SRF_incell_K562
TFBS	K562	TFBS_ATF3_incell_K562	0.51	0.277248	0.858736	0.00814	No		TFBS_ATF3_incell_K562
TFBS	K562	TFBS_NFYB_incell_K562	0.46	0.220779	0.853475	0.00845	No		TFBS_NFYB_incell_K562
TFBS	K562	TFBS_ETS1_incell_K562	0.61	0.385314	0.922423	0.015	No		TFBS_ETS1_incell_K562
TFBS	K562	TFBS_CEBPB_incell_K562	0.59	0.347813	0.937009	0.0205	No		TFBS_CEBPB_incell_K562
TFBS	K562	TFBS_EGR1_incell_K562	0.68	0.474722	0.95144	0.0221	No		TFBS_EGR1_incell_K562
TFBS	K562	TFBS_MAX_incell_K562	0.79	0.631298	0.97545	0.0267	No		TFBS_MAX_incell_K562
TFBS	K562	TFBS_CTCFL_incell_K562	0.39	0.127191	0.919958	0.0315	No		TFBS_CTCFL_incell_K562
TFBS	K562	TFBS_GABPA_incell_K562	0.69	0.460622	1.00023	0.0469	No		TFBS_GABPA_incell_K562
TFBS	K562	TFBS_ATF1_incell_K562	0.6	0.333509	0.992194	0.0519	No		TFBS_ATF1_incell_K562
TFBS	K562	TFBS_MAFF_incell_K562	0.43	0.138735	1.00342	0.0526	No		TFBS_MAFF_incell_K562
TFBS	K562	TFBS_BHLHE40_incell_K562	0.72	0.487282	1.01898	0.0638	No		TFBS_BHLHE40_incell_K562
TFBS	K562	TFBS_JUN_incell_K562	0.63	0.352942	1.05002	0.0927	No		TFBS_JUN_incell_K562
TFBS	K562	TFBS_RCOR1_incell_K562	0.75	0.528482	1.03968	0.0938	No		TFBS_RCOR1_incell_K562
TFBS	K562	TFBS_E2F6_incell_K562	0.8	0.609521	1.03341	0.0968	No		TFBS_E2F6_incell_K562
TFBS	K562	TFBS_NFYA_incell_K562	0.56	0.257469	1.07728	0.0971	No		TFBS_NFYA_incell_K562
TFBS	K562	TFBS_YY1_incell_K562	0.79	0.581942	1.05671	0.128	No		TFBS_YY1_incell_K562
TFBS	K562	TFBS_MAZ_incell_K562	0.82	0.635504	1.05346	0.134	No		TFBS_MAZ_incell_K562
TFBS	K562	TFBS_STAT5A_incell_K562	0.52	0.189832	1.13371	0.134	No		TFBS_STAT5A_incell_K562
TFBS	K562	TFBS_ZNF263_incell_K562	0.35	0.0419186	1.25675	0.14	No		TFBS_ZNF263_incell_K562
TFBS	K562	TFBS_SP2_incell_K562	0.57	0.22702	1.17182	0.149	No		TFBS_SP2_incell_K562
TFBS	K562	TFBS_STAT2_incell_K562	0.47	0.128197	1.21208	0.162	No		TFBS_STAT2_incell_K562
TFBS	K562	TFBS_FOS_incell_K562	0.7	0.396585	1.13775	0.167	No		TFBS_FOS_incell_K562
TFBS	K562	TFBS_USF2_incell_K562	0.44	0.0907113	1.29288	0.176	No		TFBS_USF2_incell_K562
TFBS	K562	TFBS_ZNF274_incell_K562	0	0	1.65158	0.182	No		TFBS_ZNF274_incell_K562
TFBS	K562	TFBS_BCLAF1_incell_K562	0.62	0.281038	1.17596	0.183	No		TFBS_BCLAF1_incell_K562
TFBS	K562	TFBS_MEF2A_incell_K562	0.36	0.0435312	1.30513	0.193	No		TFBS_MEF2A_incell_K562
TFBS	K562	TFBS_JUNB_incell_K562	0.66	0.329248	1.19023	0.212	No		TFBS_JUNB_incell_K562
TFBS	K562	TFBS_merged_incell_K562	0.91	0.790561	1.0546	0.229	No		TFBS_merged_incell_K562
TFBS	K562	TFBS_FOSL1_incell_K562	0.56	0.18253	1.32058	0.236	No		TFBS_FOSL1_incell_K562
TFBS	K562	TFBS_NR2F2_incell_K562	0.74	0.428704	1.19021	0.244	No		TFBS_NR2F2_incell_K562
TFBS	K562	TFBS_CTCF_incell_K562	1.14	0.899091	1.43273	0.246	No		TFBS_CTCF_incell_K562
TFBS	K562	TFBS_BCL3_incell_K562	0	0	1.89013	0.275	No		TFBS_BCL3_incell_K562
TFBS	K562	TFBS_TEAD4_incell_K562	0.81	0.540838	1.15907	0.275	No		TFBS_TEAD4_incell_K562
TFBS	K562	TFBS_MAFK_incell_K562	0.66	0.266475	1.3757	0.35	No		TFBS_MAFK_incell_K562
TFBS	K562	TFBS_STAT1_incell_K562	0.66	0.263358	1.35954	0.351	No		TFBS_STAT1_incell_K562
TFBS	K562	TFBS_USF1_incell_K562	0.8	0.487046	1.24479	0.414	No		TFBS_USF1_incell_K562
TFBS	K562	TFBS_ARID3A_incell_K562	0.73	0.312091	1.4356	0.448	No		TFBS_ARID3A_incell_K562
TFBS	K562	TFBS_BACH1_incell_K562	0.51	0.0612333	1.83674	0.451	No		TFBS_BACH1_incell_K562
TFBS	K562	TFBS_SMARCA4_incell_K562	0.46	0.0555539	1.66613	0.461	No		TFBS_SMARCA4_incell_K562
TFBS	K562	TFBS_RFX5_incell_K562	0.65	0.211332	1.52932	0.464	No		TFBS_RFX5_incell_K562
TFBS	K562	TFBS_SPI1_incell_K562	0.8	0.443973	1.32104	0.482	No		TFBS_SPI1_incell_K562
TFBS	K562	TFBS_GATA2_incell_K562	1.11	0.698695	1.67319	0.579	No		TFBS_GATA2_incell_K562
TFBS	K562	TFBS_RDBP_incell_K562	0.42	0.010689	2.36472	0.737	No		TFBS_RDBP_incell_K562
TFBS	K562	TFBS_NFE2_incell_K562	1.2	0.24602	3.51286	0.744	No		TFBS_NFE2_incell_K562
TFBS	K562	TFBS_ZBTB33_incell_K562	0.84	0.307468	1.83708	0.851	No		TFBS_ZBTB33_incell_K562
TFBS	K562	TFBS_TAL1_incell_K562	1.03	0.584374	1.67709	0.898	No		TFBS_TAL1_incell_K562
TFBS	K562	TFBS_EZH2_incell_K562	0.88	0.10618	3.18901	1	No		TFBS_EZH2_incell_K562
TFBS	K562	TFBS_NR2C2_incell_K562	0.93	0.190855	2.7234	1	No		TFBS_NR2C2_incell_K562
TFBS	K562	TFBS_REST_incell_K562	0.98	0.570061	1.58292	1	No		TFBS_REST_incell_K562
TFBS	K562	TFBS_SMARCB1_incell_K562	0.94	0.193606	2.76274	1	No		TFBS_SMARCB1_incell_K562
