# Supplementary material for: Parent of origin genetic effects on methylation in humans are common and influence complex trait variation
Source: Nat Commun. 2019 Mar 27;10:1383. doi: 10.1038/s41467-019-09301-y (PMC6437195; doi:10.1038/s41467-019-09301-y)
Supplement: Supplementary file 6 — Supplementary Data 3 [file 41467_2019_9301_MOESM6_ESM.xlsx]

## Sheet: data3
Category	Term	P value	Fold Enrichment	Benjamini
GAD_DISEASE_CLASS	NEUROLOGICAL	5.39096e-06	1.47498	3.23453e-05
GAD_DISEASE_CLASS	CHEMDEPENDENCY	4.69543e-06	1.38607	4.22581e-05
GAD_DISEASE_CLASS	CARDIOVASCULAR	2.61866e-06	1.36231	4.71348e-05
GAD_DISEASE_CLASS	RENAL	4.164e-05	1.66531	0.000187366
GAD_DISEASE	Tobacco Use Disorder	3.01105e-07	1.49676	0.000529503
GAD_DISEASE_CLASS	HEMATOLOGICAL	0.000198102	1.57809	0.000712983
UP_SEQ_FEATURE	splice variant	5.57643e-07	1.29047	0.000845587
GAD_DISEASE_CLASS	METABOLIC	0.0010337	1.20489	0.00309789
GAD_DISEASE_CLASS	VISION	0.00300689	1.75623	0.00771374
GAD_DISEASE_CLASS	IMMUNE	0.00421428	1.27858	0.00945716
KEGG_PATHWAY	hsa04940:Type I diabetes mellitus	4.91978e-05	7.94969	0.0111547
GAD_DISEASE_CLASS	PHARMACOGENOMIC	0.00587238	1.28123	0.0117103
GAD_DISEASE_CLASS	UNKNOWN	0.00688885	1.39365	0.0123658
UP_KEYWORDS	Alternative promoter usage	5.0733e-05	5.1613	0.0176999
UP_KEYWORDS	Membrane	0.000166911	1.22641	0.0193953
UP_KEYWORDS	Alternative splicing	0.00012511	1.15813	0.0217801
GAD_DISEASE_CLASS	DEVELOPMENTAL	0.0153784	1.36683	0.0250414
UP_SEQ_FEATURE	domain:EGF-like 17	7.16025e-05	19.9647	0.0267908
GAD_DISEASE_CLASS	PSYCH	0.0202766	1.28899	0.0302602
UP_SEQ_FEATURE	region of interest:D	6.08067e-05	39.9294	0.0302809
UP_SEQ_FEATURE	region of interest:C	6.08067e-05	39.9294	0.0302809
UP_SEQ_FEATURE	propeptide:E peptide	6.08067e-05	39.9294	0.0302809
UP_SEQ_FEATURE	domain:EGF-like 2	4.52327e-05	5.22885	0.0337279
UP_KEYWORDS	EGF-like domain	0.000404346	2.92717	0.0349638
SMART	SM00181:EGF	0.000178895	3.11734	0.0397993
UP_SEQ_FEATURE	domain:EGF-like 1	0.000143959	4.16655	0.0427401
SMART	SM00239:C2	0.000693549	3.43707	0.0511426
SMART	SM01202:SM01202	0.000485965	22.341	0.0536761
SMART	SM01201:SM01201	0.000485965	22.341	0.0536761
UP_KEYWORDS	Calcium	0.00079978	1.7974	0.0547701
GAD_DISEASE_CLASS	NORMALVARIATION	0.0449033	1.57687	0.0616318
GAD_DISEASE_CLASS	REPRODUCTION	0.0483405	1.38388	0.0617178
KEGG_PATHWAY	hsa04514:Cell adhesion molecules (CAMs)	0.00156083	3.33048	0.068752
UP_SEQ_FEATURE	domain:EGF-like 3	0.000381835	5.06147	0.0698592
GAD_DISEASE_CLASS	CANCER	0.0593414	1.16178	0.0707802
UP_SEQ_FEATURE	domain:C2 4	0.000292843	26.6196	0.071376
UP_SEQ_FEATURE	region of interest:B	0.000502974	22.8168	0.0734806
UP_SEQ_FEATURE	domain:EGF-like 4	0.000466541	5.7042	0.0756426
KEGG_PATHWAY	hsa05330:Allograft rejection	0.00138115	7.04631	0.0757567
GAD_DISEASE_CLASS	OTHER	0.0676357	1.24948	0.075762
UP_SEQ_FEATURE	domain:C2 2	0.000371846	5.91547	0.0774368
UP_SEQ_FEATURE	domain:C2 1	0.000371846	5.91547	0.0774368
KEGG_PATHWAY	hsa05416:Viral myocarditis	0.00219136	5.11855	0.0799829
KEGG_PATHWAY	hsa04913:Ovarian steroidogenesis	0.00116295	5.77198	0.0846383
GAD_DISEASE	Blood Pressure	0.000112403	2.26347	0.0941342
UP_SEQ_FEATURE	topological domain:Extracellular	0.000719592	1.41024	0.0945055
UP_SEQ_FEATURE	domain:EGF-like 16	0.000789855	19.9647	0.0950633
INTERPRO	IPR000742:Epidermal growth factor-like domain	0.000394637	2.93042	0.101682
KEGG_PATHWAY	hsa05332:Graft-versus-host disease	0.00103045	7.50091	0.110888
SMART	SM00078:IlGF	0.00266859	13.4046	0.114246
UP_SEQ_FEATURE	region of interest:A	0.00116287	17.7464	0.118454
INTERPRO	IPR012968:FerIin domain	0.00031784	25.8854	0.121501
INTERPRO	IPR012561:Ferlin B-domain	0.00031784	25.8854	0.121501
UP_SEQ_FEATURE	transmembrane region	0.00114316	1.26188	0.124951
KEGG_PATHWAY	hsa05320:Autoimmune thyroid disease	0.00411343	5.53639	0.125634
KEGG_PATHWAY	hsa05032:Morphine addiction	0.0058997	3.6475	0.126207
UP_SEQ_FEATURE	topological domain:Cytoplasmic	0.00139166	1.33229	0.131373
KEGG_PATHWAY	hsa04151:PI3K-Akt signaling pathway	0.00740211	2.0653	0.131652
KEGG_PATHWAY	hsa04724:Glutamatergic synapse	0.00701504	3.17084	0.135769
KEGG_PATHWAY	hsa05200:Pathways in cancer	0.00574524	2.00637	0.135813
KEGG_PATHWAY	hsa05215:Prostate cancer	0.00517813	3.73539	0.137534
SMART	SM00179:EGF_CA	0.002634	3.12395	0.139014
INTERPRO	IPR001881:EGF-like calcium-binding	0.000928714	3.61957	0.14054
INTERPRO	IPR013032:EGF-like, conserved site	0.000782787	3.01996	0.147477
UP_SEQ_FEATURE	peptide:Insulin B chain	0.0018375	39.9294	0.160021
UP_SEQ_FEATURE	peptide:Insulin A chain	0.0018375	39.9294	0.160021
UP_SEQ_FEATURE	chain:Insulin-like growth factor II	0.0018375	39.9294	0.160021
UP_SEQ_FEATURE	chain:Insulin-like growth factor II Ala-25 Del	0.0018375	39.9294	0.160021
UP_SEQ_FEATURE	peptide:Preptin	0.0018375	39.9294	0.160021
UP_KEYWORDS	Actin-binding	0.00459679	2.37397	0.164897
UP_KEYWORDS	Synapse	0.00362551	2.20212	0.166934
UP_KEYWORDS	Glycoprotein	0.00431215	1.24233	0.173161
UP_KEYWORDS	Sulfation	0.00341761	5.8365	0.181959
INTERPRO	IPR013783:Immunoglobulin-like fold	0.000251798	2.03355	0.185549
KEGG_PATHWAY	hsa05202:Transcriptional misregulation in cancer	0.0134416	2.61856	0.197795
INTERPRO	IPR000008:C2 calcium-dependent membrane targeting	0.00191312	3.06538	0.199849
KEGG_PATHWAY	hsa04728:Dopaminergic synapse	0.0127498	2.85895	0.201524
GOTERM_MF_DIRECT	GO:0005509~calcium ion binding	0.000379041	1.95683	0.206165
INTERPRO	IPR016179:Insulin-like	0.00176601	15.5312	0.213447
UP_KEYWORDS	Cell junction	0.00682222	1.74811	0.214131
UP_KEYWORDS	Cell adhesion	0.00788687	1.9035	0.223827
UP_KEYWORDS	Disease mutation	0.0086359	1.32131	0.224634
UP_SEQ_FEATURE	domain:EGF-like 5	0.00304556	5.98941	0.226682
UP_SEQ_FEATURE	domain:C2 3	0.00288014	13.3098	0.226926
SMART	SM00005:DEATH	0.00681178	6.44451	0.227864
UP_SEQ_FEATURE	domain:EGF-like 6	0.00339866	5.84333	0.238007
UP_SEQ_FEATURE	propeptide:C peptide	0.0036142	29.9471	0.24015
UP_KEYWORDS	Deafness	0.0128116	2.50692	0.246989
UP_KEYWORDS	Signal	0.0123013	1.23194	0.252081
UP_KEYWORDS	Transmembrane helix	0.0139476	1.17732	0.252357
UP_KEYWORDS	Transmembrane	0.0118396	1.18183	0.258779
UP_KEYWORDS	Cytoskeleton	0.0110247	1.49794	0.25931
INTERPRO	IPR007110:Immunoglobulin-like domain	0.00364464	1.95843	0.28154
GOTERM_CC_DIRECT	GO:0005886~plasma membrane	0.0017884	1.28283	0.283828
KEGG_PATHWAY	hsa04612:Antigen processing and presentation	0.0221497	3.69093	0.288557
INTERPRO	IPR000152:EGF-type aspartate/asparagine hydroxylation site	0.00349877	3.60261	0.300271
GAD_DISEASE	Diabetes Mellitus, Type 1	0.000614836	3.7946	0.302749
UP_KEYWORDS	Extracellular matrix	0.0185747	2.15135	0.306951
KEGG_PATHWAY	hsa04145:Phagosome	0.0269354	2.49137	0.32233
GAD_DISEASE	Birth Weight	0.00088568	6.09723	0.322706
COG_ONTOLOGY	Secondary metabolites biosynthesis, transport, and catabolism	0.0300053	4.03439	0.327021
UP_SEQ_FEATURE	domain:Ig-like C1-type	0.00556409	6.88438	0.331729
UP_SEQ_FEATURE	glycosylation site:N-linked (GlcNAc...)	0.00618569	1.24248	0.335854
UP_SEQ_FEATURE	domain:C2 5	0.00592421	23.9576	0.336161
GAD_DISEASE	Triglycerides	0.00117612	2.09048	0.339
KEGG_PATHWAY	hsa04152:AMPK signaling pathway	0.0314027	2.62744	0.348136
UP_SEQ_FEATURE	region of interest:Connecting peptide	0.00708829	6.44023	0.350563
UP_SEQ_FEATURE	domain:EGF-like 10	0.00680732	9.98235	0.350629
UP_KEYWORDS	Usher syndrome	0.0295753	10.8771	0.356166
UP_KEYWORDS	ANK repeat	0.0272942	2.11767	0.35775
KEGG_PATHWAY	hsa04723:Retrograde endocannabinoid signaling	0.0345961	2.85561	0.359801
UP_KEYWORDS	Heme	0.0288217	2.70392	0.360826
UP_KEYWORDS	Ion transport	0.0264393	1.60872	0.361821
UP_KEYWORDS	Laminin EGF-like domain	0.0320583	5.69754	0.367942
SMART	SM00180:EGF_Lam	0.0142612	5.23616	0.372366
UP_KEYWORDS	Hereditary hemolytic anemia	0.0263883	6.13581	0.375418
UP_KEYWORDS	Calmodulin-binding	0.0255416	2.54571	0.380808
INTERPRO	IPR014745:MHC class II, alpha/beta chain, N-terminal	0.00608642	10.3542	0.391987
GAD_DISEASE	Chronic renal failure|Kidney Failure, Chronic	0.00173763	1.64953	0.39942
UP_KEYWORDS	Cytoplasmic vesicle	0.0374752	1.6691	0.403757
UP_SEQ_FEATURE	domain:Death	0.00886508	6.04991	0.405212
UP_KEYWORDS	MHC II	0.0405893	9.20371	0.406021
GOTERM_CC_DIRECT	GO:0042383~sarcolemma	0.00559392	3.72496	0.407318
GOTERM_CC_DIRECT	GO:0098793~presynapse	0.0125457	4.29405	0.407401
GOTERM_CC_DIRECT	GO:0012507~ER to Golgi transport vesicle membrane	0.00839584	4.73222	0.407939
GOTERM_CC_DIRECT	GO:0030054~cell junction	0.0141143	1.82726	0.411521
UP_KEYWORDS	Polymorphism	0.0470723	1.06403	0.411618
GOTERM_CC_DIRECT	GO:0005604~basement membrane	0.0099585	3.81022	0.413338
UP_KEYWORDS	Ion channel	0.0430513	1.7858	0.413825
UP_KEYWORDS	Immunoglobulin domain	0.0404321	1.68519	0.416124
UP_KEYWORDS	Endosome	0.0465951	1.65794	0.418301
UP_KEYWORDS	Neuropathy	0.0500692	2.99121	0.42184
SMART	SM00194:PTPc	0.0193794	4.78735	0.426094
UP_KEYWORDS	Disulfide bond	0.0463554	1.19662	0.427025
GOTERM_CC_DIRECT	GO:0042613~MHC class II protein complex	0.00744524	9.66162	0.427357
GOTERM_CC_DIRECT	GO:0016021~integral component of membrane	0.0120764	1.18753	0.432485
UP_KEYWORDS	Tumor suppressor	0.0574579	2.16232	0.439316
UP_KEYWORDS	Carbohydrate metabolism	0.0546242	2.91825	0.44097
UP_KEYWORDS	Hearing	0.0564174	4.55803	0.442354
KEGG_PATHWAY	hsa04510:Focal adhesion	0.0577224	2.01847	0.445331
KEGG_PATHWAY	hsa04114:Oocyte meiosis	0.0482867	2.63382	0.447829
KEGG_PATHWAY	hsa05205:Proteoglycans in cancer	0.0532359	2.05051	0.447854
KEGG_PATHWAY	hsa04730:Long-term depression	0.0607152	3.34092	0.448463
GOTERM_CC_DIRECT	GO:0030666~endocytic vesicle membrane	0.00478327	4.43484	0.449069
KEGG_PATHWAY	hsa04512:ECM-receptor interaction	0.0562065	2.87072	0.450922
KEGG_PATHWAY	hsa05321:Inflammatory bowel disease (IBD)	0.0638865	3.2843	0.452334
KEGG_PATHWAY	hsa04925:Aldosterone synthesis and secretion	0.0514592	2.9434	0.452431
UP_KEYWORDS	Amino-acid transport	0.0646079	4.31165	0.452733
GOTERM_CC_DIRECT	GO:0005856~cytoskeleton	0.00161728	2.24689	0.453234
UP_KEYWORDS	Monooxygenase	0.0618918	2.81525	0.455462
UP_KEYWORDS	Hydroxylation	0.067026	2.75054	0.456935
UP_KEYWORDS	Iron	0.063899	1.7756	0.457552
GAD_DISEASE	Body Height	0.00245913	1.85115	0.461359
UP_KEYWORDS	Developmental protein	0.0699721	1.38003	0.463554
INTERPRO	IPR022352:Insulin family	0.00922342	19.414	0.467052
SMART	SM00407:IGc1	0.0301632	4.18893	0.468493
SMART	SM00921:SM00921	0.0276076	11.1705	0.470332
SMART	SM00218:ZU5	0.0276076	11.1705	0.470332
KEGG_PATHWAY	hsa05212:Pancreatic cancer	0.0739111	3.12538	0.477122
INTERPRO	IPR000488:Death domain	0.00874208	6.06689	0.478245
KEGG_PATHWAY	hsa04540:Gap junction	0.0719158	2.67274	0.480284
KEGG_PATHWAY	hsa05219:Bladder cancer	0.0772946	3.97484	0.480586
KEGG_PATHWAY	hsa04713:Circadian entrainment	0.0866671	2.52748	0.486627
INTERPRO	IPR000242:Protein-tyrosine phosphatase, receptor/non-receptor type	0.0132174	5.39279	0.492241
UP_SEQ_FEATURE	domain:EGF-like 19	0.0120347	17.1126	0.49352
UP_SEQ_FEATURE	domain:EGF-like 18	0.0120347	17.1126	0.49352
SMART	SM00404:PTPc_motif	0.0266305	3.52752	0.493781
KEGG_PATHWAY	hsa05166:HTLV-I infection	0.0861446	1.78369	0.495723
KEGG_PATHWAY	hsa04672:Intestinal immune network for IgA production	0.0919474	3.69093	0.497031
INTERPRO	IPR011041:Soluble quinoprotein glucose/sorbosone dehydrogenase	0.0126945	16.6406	0.500502
KEGG_PATHWAY	hsa04071:Sphingolipid signaling pathway	0.0845421	2.27969	0.500658
UP_SEQ_FEATURE	repeat:ANK 7	0.0127864	4.27815	0.502031
KEGG_PATHWAY	hsa05218:Melanoma	0.0961832	2.84961	0.502772
INTERPRO	IPR003595:Protein-tyrosine phosphatase, catalytic	0.0153224	4.08717	0.502984
UP_SEQ_FEATURE	domain:Fibronectin type-III 3	0.0133022	3.58341	0.503669
INTERPRO	IPR011162:MHC classes I/II-like antigen recognition protein	0.0145262	5.24704	0.504165
INTERPRO	IPR018503:Tetraspanin, conserved site	0.0120145	8.17433	0.505224
UP_SEQ_FEATURE	repeat:ANK 3	0.0141704	2.46755	0.514062
UP_KEYWORDS	Proteoglycan	0.0825058	3.891	0.514063
UP_SEQ_FEATURE	compositionally biased region:Pro-rich	0.0147897	1.54294	0.51768
INTERPRO	IPR002049:EGF-like, laminin	0.0119862	5.54687	0.53045
UP_KEYWORDS	Endoplasmic reticulum	0.0892898	1.32804	0.534966
UP_KEYWORDS	Protein phosphatase	0.0966534	2.21571	0.540601
UP_SEQ_FEATURE	repeat:ANK 2	0.0165644	2.28168	0.546986
UP_SEQ_FEATURE	repeat:ANK 1	0.0165644	2.28168	0.546986
UP_KEYWORDS	Diabetes mellitus	0.0942593	2.89005	0.54707
UP_KEYWORDS	Elliptocytosis	0.0963789	19.9414	0.547399
GOTERM_CC_DIRECT	GO:0005891~voltage-gated calcium channel complex	0.0315717	5.72541	0.549656
INTERPRO	IPR003006:Immunoglobulin/major histocompatibility complex, conserved site	0.0189332	4.85351	0.559534
GOTERM_CC_DIRECT	GO:0000139~Golgi membrane	0.0314242	1.59869	0.572871
GOTERM_MF_DIRECT	GO:0003779~actin binding	0.0126249	2.17797	0.576721
INTERPRO	IPR000353:MHC class II, beta chain, N-terminal	0.021035	12.9427	0.579504
INTERPRO	IPR022353:Insulin, conserved site	0.021035	12.9427	0.579504
INTERPRO	IPR003599:Immunoglobulin subtype	0.026434	1.8134	0.582447
INTERPRO	IPR003597:Immunoglobulin C1-set	0.0222839	4.62239	0.582975
GOTERM_CC_DIRECT	GO:0071556~integral component of lumenal side of endoplasmic reticulum membrane	0.0257782	6.18344	0.587526
INTERPRO	IPR000299:FERM domain	0.0279486	4.31423	0.588752
INTERPRO	IPR019748:FERM central domain	0.0279486	4.31423	0.588752
GOTERM_CC_DIRECT	GO:0009986~cell surface	0.03054	1.6529	0.589312
INTERPRO	IPR000832:GPCR, family 2, secretin-like	0.0259742	4.41228	0.59086
GOTERM_CC_DIRECT	GO:0005925~focal adhesion	0.0284755	1.79997	0.592599
SMART	SM00295:B41	0.0469812	3.64255	0.597589
INTERPRO	IPR002110:Ankyrin repeat	0.0256155	2.13733	0.601285
INTERPRO	IPR019749:Band 4.1 domain	0.0300102	4.22044	0.601375
UP_SEQ_FEATURE	domain:Ig-like C2-type 3	0.0204287	2.90396	0.601848
UP_SEQ_FEATURE	domain:ZU5	0.0199601	13.3098	0.604198
UP_SEQ_FEATURE	compositionally biased region:Poly-Arg	0.0214599	2.44966	0.609473
INTERPRO	IPR020683:Ankyrin repeat-containing domain	0.0329987	2.05259	0.610551
INTERPRO	IPR008952:Tetraspanin, EC2 domain	0.0375429	5.3556	0.611339
INTERPRO	IPR013098:Immunoglobulin I-set	0.0251883	2.55075	0.611345
INTERPRO	IPR000301:Tetraspanin	0.0342936	5.54687	0.612481
INTERPRO	IPR014756:Immunoglobulin E-set	0.0388531	2.80203	0.613223
GOTERM_MF_DIRECT	GO:0001077~transcriptional activator activity, RNA polymerase II core promoter proximal region sequence-specific binding	0.0124162	2.27186	0.613683
INTERPRO	IPR000906:ZU5	0.0366582	9.70702	0.613715
INTERPRO	IPR023413:Green fluorescent protein-like	0.0366582	9.70702	0.613715
INTERPRO	IPR002401:Cytochrome P450, E-class, group I	0.0321592	4.13065	0.613818
INTERPRO	IPR011993:Pleckstrin homology-like domain	0.035546	1.74624	0.61385
GOTERM_MF_DIRECT	GO:0005545~1-phosphatidylinositol binding	0.0113258	8.35162	0.628784
UP_SEQ_FEATURE	signal peptide	0.0233527	1.22922	0.630547
GOTERM_CC_DIRECT	GO:0070382~exocytic vesicle	0.0429643	8.91842	0.640758
GAD_DISEASE	Heart Rate	0.00480093	2.2661	0.652901
INTERPRO	IPR000203:GPS domain	0.0444943	5.01008	0.653488
INTERPRO	IPR018499:Tetraspanin/Peripherin	0.0444943	5.01008	0.653488
UP_SEQ_FEATURE	metal ion-binding site:Iron (heme axial ligand)	0.0264312	3.07149	0.656771
UP_SEQ_FEATURE	domain:EGF-like 7	0.0263028	6.14299	0.66474
UP_SEQ_FEATURE	repeat:ANK 5	0.0298102	2.68433	0.673639
GOTERM_CC_DIRECT	GO:0030672~synaptic vesicle membrane	0.0503799	3.57838	0.678324
UP_SEQ_FEATURE	domain:Cadherin 9	0.0295073	10.8898	0.678869
UP_SEQ_FEATURE	domain:Cadherin 8	0.0295073	10.8898	0.678869
GOTERM_MF_DIRECT	GO:0005178~integrin binding	0.011145	3.27177	0.679403
UP_SEQ_FEATURE	domain:Ig-like C2-type 4	0.0289909	3.47212	0.681566
INTERPRO	IPR022350:Insulin-like growth factor	0.0507259	38.8281	0.682309
INTERPRO	IPR004825:Insulin	0.0507259	38.8281	0.682309
INTERPRO	IPR017972:Cytochrome P450, conserved site	0.0496749	3.59519	0.684462
INTERPRO	IPR017981:GPCR, family 2-like	0.0496749	3.59519	0.684462
GOTERM_MF_DIRECT	GO:0042803~protein homodimerization activity	0.00945382	1.67789	0.685557
GOTERM_MF_DIRECT	GO:0042605~peptide antigen binding	0.019226	6.89917	0.693417
SMART	SM00406:IGv	0.0655735	2.75437	0.694034
GAD_DISEASE	Lipoproteins, LDL	0.0161169	4.02015	0.69604
GOTERM_CC_DIRECT	GO:0042734~presynaptic membrane	0.0593184	3.39004	0.698951
GAD_DISEASE	Endometrial Neoplasms	0.0216095	3.733	0.699067
GAD_DISEASE	Fibrinogen	0.0176092	2.52473	0.699392
INTERPRO	IPR001828:Extracellular ligand-binding receptor	0.0560248	4.56801	0.700263
INTERPRO	IPR013106:Immunoglobulin V-set	0.0546636	2.18408	0.700503
GAD_DISEASE	Kidney Diseases	0.021104	2.87351	0.701891
GOTERM_CC_DIRECT	GO:0030673~axolemma	0.0628462	7.24622	0.701961
GAD_DISEASE	Psychomotor Performance	0.0226129	4.58438	0.704526
GAD_DISEASE	atherosclerosis	0.0158735	1.87207	0.705864
GOTERM_CC_DIRECT	GO:0045202~synapse	0.0575447	2.16036	0.707163
GAD_DISEASE	Tunica Media	0.0173632	2.38046	0.70841
GAD_DISEASE	rubella vaccine	0.0210767	6.63644	0.713211
GOTERM_MF_DIRECT	GO:0005001~transmembrane receptor protein tyrosine phosphatase activity	0.00824817	9.33417	0.716627
GAD_DISEASE	Leukocyte Count	0.015812	3.43506	0.720384
SMART	SM00409:IG	0.0757417	1.5651	0.721155
GAD_DISEASE	Obesity	0.0122693	1.886	0.721229
GAD_DISEASE	Breath Tests	0.0208491	2.63506	0.721399
UP_SEQ_FEATURE	domain:EGF-like 15	0.0348327	9.98235	0.722118
UP_SEQ_FEATURE	domain:Tyrosine-protein phosphatase 2	0.0348327	9.98235	0.722118
UP_SEQ_FEATURE	domain:Tyrosine-protein phosphatase 1	0.0348327	9.98235	0.722118
GAD_DISEASE	rubella vaccine response	0.0203938	13.0655	0.725941
GAD_DISEASE	infection, post allograft	0.0203938	13.0655	0.725941
GAD_DISEASE	Usher syndrome	0.0203938	13.0655	0.725941
GAD_DISEASE	Asthma|Occupational Diseases	0.0203938	13.0655	0.725941
GAD_DISEASE	Body Weight	0.0132476	1.83375	0.72835
GOTERM_CC_DIRECT	GO:0000159~protein phosphatase type 2A complex	0.077493	6.44108	0.729667
GOTERM_MF_DIRECT	GO:0005158~insulin receptor binding	0.00642535	6.6117	0.729789
GAD_DISEASE	Adenocarcinoma|pancreatic neoplasm|Pancreatic Neoplasms	0.00668501	9.95466	0.730432
GAD_DISEASE	Multiple Sclerosis|Neuromyelitis Optica	0.0155875	14.932	0.731773
BIOCARTA	h_ccr3Pathway:CCR3 signaling in Eosinophils	0.0660533	6.79545	0.732305
INTERPRO	IPR003598:Immunoglobulin subtype 2	0.0626757	1.91529	0.732542
GAD_DISEASE	Cholesterol, LDL	0.00822114	1.81712	0.732883
GAD_DISEASE	null	0.0119515	1.51129	0.733353
GAD_DISEASE	POLYCYSTIC OVARIAN SYNDROME|Polycystic Ovary Syndrome	0.0201365	3.80087	0.734262
GOTERM_CC_DIRECT	GO:0005583~fibrillar collagen trimer	0.0754616	25.7643	0.735593
GOTERM_CC_DIRECT	GO:0035189~Rb-E2F complex	0.0754616	25.7643	0.735593
GAD_DISEASE	Plasmodium falciparum infection	0.0113471	17.4207	0.737694
GAD_DISEASE	Adenocarcinoma|Lung Neoplasms|Neoplasm of lung	0.00985869	8.71033	0.738305
INTERPRO	IPR001452:Src homology-3 domain	0.0653913	1.99118	0.739278
SMART	SM00282:LamG	0.0904719	3.72349	0.739562
BIOCARTA	h_cxcr4Pathway:CXCR4 Signaling Pathway	0.0770714	6.22917	0.741648
GAD_DISEASE	Glucose	0.0145514	2.13004	0.74258
GAD_DISEASE	Endometriosis	0.0153501	3.06297	0.743471
GAD_DISEASE	scleroderma; jaundice	0.00770991	20.9048	0.743706
GAD_DISEASE	Cholesterol	0.010816	1.83375	0.744964
GOTERM_CC_DIRECT	GO:0030315~T-tubule	0.0741696	4.06805	0.74559
INTERPRO	IPR001128:Cytochrome P450	0.068112	3.23567	0.745604
SMART	SM01200:SM01200	0.0865648	22.341	0.745948
GAD_DISEASE	Waist-Hip Ratio	0.00931643	2.47394	0.74641
UP_SEQ_FEATURE	domain:Fibronectin type-III 6	0.0381906	5.32392	0.746839
UP_SEQ_FEATURE	domain:GPS	0.0381906	5.32392	0.746839
GAD_DISEASE	Lipids	0.0263573	2.35414	0.748898
GAD_DISEASE	Diabetes Mellitus	0.0263573	2.35414	0.748898
BIOCARTA	h_chrebpPathway:ChREBP regulation by carbohydrates and cAMP	0.0607659	7.11905	0.755988
BIOCARTA	h_rasPathway:Ras Signaling Pathway	0.0607659	7.11905	0.755988
GOTERM_MF_DIRECT	GO:0008066~glutamate receptor activity	0.0298417	10.8191	0.758105
UP_SEQ_FEATURE	domain:EGF-like 11	0.0404977	9.21448	0.759566
GOTERM_MF_DIRECT	GO:0004725~protein tyrosine phosphatase activity	0.0283868	3.01839	0.768106
INTERPRO	IPR012560:Ferlin A-domain	0.0751178	25.8854	0.772375
GAD_DISEASE	Celiac Disease|	0.0323042	1.85326	0.772602
GOTERM_MF_DIRECT	GO:0030507~spectrin binding	0.0267118	6.10311	0.776641
GAD_DISEASE	Diabetes, Gestational	0.0335267	5.57461	0.776785
BIOCARTA	h_hivnefPathway:HIV-I Nef: negative effector of Fas and TNF	0.0953091	3.49708	0.777411
GOTERM_MF_DIRECT	GO:0005516~calmodulin binding	0.0340071	2.25399	0.777994
GAD_DISEASE	Type 2 Diabetes| edema | rosiglitazone	0.0322307	1.2419	0.780525
GAD_DISEASE	Optic Disk	0.0315632	10.4524	0.782319
INTERPRO	IPR011029:Death-like domain	0.0790484	2.61762	0.782446
GAD_DISEASE	Stroke	0.034936	1.57746	0.78252
GAD_DISEASE	Heart Diseases	0.0301248	5.80689	0.785031
GAD_DISEASE	Diabetes Mellitus, Type 1|	0.0301248	5.80689	0.785031
GAD_DISEASE	monocyte chemoattractant protein 1 (66-77)	0.0314478	2.93842	0.790127
GAD_DISEASE	Hematocrit	0.0367843	2.55716	0.791874
GOTERM_CC_DIRECT	GO:0005789~endoplasmic reticulum membrane	0.0964516	1.3459	0.793266
BIOCARTA	h_keratinocytePathway:Keratinocyte Differentiation	0.0569628	4.33333	0.794752
INTERPRO	IPR023088:3'5'-cyclic nucleotide phosphodiesterase	0.0844964	6.13075	0.797874
UP_SEQ_FEATURE	domain:EGF-like 14	0.0464821	8.5563	0.79902
GOTERM_MF_DIRECT	GO:0005546~phosphatidylinositol-4,5-bisphosphate binding	0.0413645	3.81444	0.799697
UP_SEQ_FEATURE	site:Cleavage (when cotranslationally processed)	0.0493477	39.9294	0.811551
UP_SEQ_FEATURE	region of interest:GRR	0.0493477	39.9294	0.811551
GOTERM_MF_DIRECT	GO:0032395~MHC class II receptor activity	0.0409491	9.15466	0.816865
GOTERM_MF_DIRECT	GO:0000978~RNA polymerase II core promoter proximal region sequence-specific DNA binding	0.0491878	1.75016	0.818502
INTERPRO	IPR013111:EGF, extracellular	0.0923437	5.82421	0.820329
GOTERM_MF_DIRECT	GO:0030169~low-density lipoprotein particle binding	0.0469959	8.50076	0.821721
GOTERM_MF_DIRECT	GO:0034185~apolipoprotein binding	0.0469959	8.50076	0.821721
GAD_DISEASE	Apoplexy|Cerebral Hemorrhage|Cerebral Hemorrhages|Intracranial Hemorrhages|Stroke|Subarachnoid Hemorrhage	0.0415192	2.30568	0.823545
GOTERM_MF_DIRECT	GO:0005159~insulin-like growth factor receptor binding	0.00572803	10.5787	0.826087
UP_SEQ_FEATURE	domain:EGF-like 12; calcium-binding	0.0527664	7.98588	0.826174
UP_SEQ_FEATURE	region of interest:Alpha-1	0.0527664	7.98588	0.826174
UP_SEQ_FEATURE	domain:Cadherin 7	0.0527664	7.98588	0.826174
UP_SEQ_FEATURE	region of interest:Alpha-2	0.0527664	7.98588	0.826174
BIOCARTA	h_bArrestin-srcPathway:Roles of ├»┬┐┬¢-arrestin-dependent Recruitment of Src Kinases in GPCR Signaling	0.0506725	7.86842	0.827101
GOTERM_MF_DIRECT	GO:0004115~3',5'-cyclic-AMP phosphodiesterase activity	0.0533448	7.93404	0.827462
INTERPRO	IPR008379:Band 4.1, C-terminal	0.0988845	19.414	0.835611
INTERPRO	IPR006614:Peroxin/Ferlin domain	0.0988845	19.414	0.835611
INTERPRO	IPR007477:SAB domain	0.0988845	19.414	0.835611
INTERPRO	IPR009138:Neural cell adhesion	0.0988845	19.414	0.835611
GAD_DISEASE	Thyroid Diseases	0.0445884	8.71033	0.838538
GAD_DISEASE	Neoplasms, Germ Cell and Embryonal|Testicular Neoplasms	0.0445884	8.71033	0.838538
GAD_DISEASE	Carcinoma|Nasopharyngeal Neoplasms	0.0445884	8.71033	0.838538
GAD_DISEASE	Esophageal Neoplasms|Oesophageal neoplasm	0.0517199	8.0403	0.845606
UP_SEQ_FEATURE	domain:Fibronectin type-III 4	0.0597449	3.38385	0.845733
GAD_DISEASE	type 1 diabetes	0.0478368	3.6293	0.846559
GAD_DISEASE	hepatocellular carcinoma	0.0478368	3.6293	0.846559
GAD_DISEASE	Schizophrenia	0.0498883	1.42016	0.846703
GAD_DISEASE	Blood Coagulation Factors	0.0509627	3.55524	0.847062
GOTERM_MF_DIRECT	GO:0005179~hormone activity	0.062876	2.80025	0.847905
GAD_DISEASE	Eosinophils	0.0472764	3.02968	0.849395
UP_SEQ_FEATURE	domain:EGF-like 13	0.059332	7.48676	0.849474
GOTERM_MF_DIRECT	GO:0003824~catalytic activity	0.0603341	2.13792	0.849671
BIOCARTA	h_hcmvPathway:Human Cytomegalovirus and Map Kinase Pathways	0.0412737	8.79412	0.849942
GAD_DISEASE	Albumins	0.049773	2.9864	0.852029
UP_SEQ_FEATURE	domain:Ig-like C2-type 1	0.0587438	2.15188	0.85241
UP_SEQ_FEATURE	domain:Ig-like C2-type 2	0.0587438	2.15188	0.85241
GAD_DISEASE	Bone Mineral Density	0.0593416	1.59579	0.853621
GAD_DISEASE	Inflammation|Premature Birth	0.0545853	2.34227	0.855719
GAD_DISEASE	Connective Tissue Diseases|Fetal Diseases|Inflammation|Musculoskeletal Diseases|Pregnancy Complications, Hematologic|Premature Birth|Skin Diseases	0.0545853	2.34227	0.855719
GAD_DISEASE	Restless Legs Syndrome	0.0592257	7.466	0.858089
GAD_DISEASE	HIV-1 control	0.0592257	7.466	0.858089
GAD_DISEASE	Frontal Lobe	0.0592257	7.466	0.858089
GAD_DISEASE	Adenocarcinoma|Diabetes Mellitus|Pancreatic Neoplasms	0.0564148	34.8413	0.859743
GAD_DISEASE	Birth Weight|Diabetes mellitus type II|Diabetes Mellitus, Type 2|Thinness	0.0564148	34.8413	0.859743
GAD_DISEASE	spherocytosis	0.0564148	34.8413	0.859743
GAD_DISEASE	Graft vs Host Disease|Leukemia, Myelogenous, Chronic, BCR-ABL Positive	0.0564148	34.8413	0.859743
GAD_DISEASE	reduced insulin secretion	0.0564148	34.8413	0.859743
GAD_DISEASE	Precursor B-Cell Lymphoblastic Leukemia-Lymphoma	0.0564148	34.8413	0.859743
UP_SEQ_FEATURE	repeat:ANK 6	0.0641523	2.78577	0.860846
GAD_DISEASE	Scleroderma, Systemic	0.0578625	4.49565	0.861679
GAD_DISEASE	Carcinoma, Hepatocellular|LCC - Liver cell carcinoma|Liver neoplasms	0.0578625	4.49565	0.861679
GAD_DISEASE	Leukemia, Myeloid	0.0578625	4.49565	0.861679
GAD_DISEASE	Diabetes Mellitus, Type 2	0.0589376	2.02566	0.861757
UP_SEQ_FEATURE	domain:BAR	0.0661609	7.04637	0.864249
GAD_DISEASE	Alcoholism	0.0631066	1.51171	0.866227
UP_SEQ_FEATURE	sequence variant	0.0682774	1.05526	0.8679
UP_SEQ_FEATURE	repeat:ANK 4	0.0697515	2.2183	0.868821
GOTERM_MF_DIRECT	GO:0008601~protein phosphatase type 2A regulator activity	0.0740189	6.6117	0.869478
UP_SEQ_FEATURE	domain:Calx-beta 5	0.0731028	26.6196	0.872089
UP_SEQ_FEATURE	domain:Calx-beta 4	0.0731028	26.6196	0.872089
GAD_DISEASE	hypertension	0.065619	1.41461	0.872337
GAD_DISEASE	biliary atresia	0.0670787	6.96826	0.873825
UP_SEQ_FEATURE	repeat:ANK 9	0.0730961	4.09532	0.876758
GOTERM_MF_DIRECT	GO:0001030~RNA polymerase III type 1 promoter DNA binding	0.0735469	26.4468	0.879326
GOTERM_MF_DIRECT	GO:0004768~stearoyl-CoA 9-desaturase activity	0.0735469	26.4468	0.879326
GOTERM_MF_DIRECT	GO:0001031~RNA polymerase III type 2 promoter DNA binding	0.0735469	26.4468	0.879326
GOTERM_MF_DIRECT	GO:0031698~beta-2 adrenergic receptor binding	0.0735469	26.4468	0.879326
UP_SEQ_FEATURE	glycosylation site:O-linked (GalNAc...)	0.0776561	2.63271	0.883679
GAD_DISEASE	Brain	0.0719903	3.16739	0.888121
GAD_DISEASE	pregnancy loss, recurrent	0.0719903	3.16739	0.888121
BIOCARTA	h_bArr-mapkPathway:Role of ├»┬┐┬¢-arrestins in the activation and targeting of MAP kinases	0.0326367	9.96667	0.893513
GOTERM_MF_DIRECT	GO:0019825~oxygen binding	0.0982303	3.60638	0.894481
GOTERM_MF_DIRECT	GO:0043621~protein self-association	0.0982303	3.60638	0.894481
GOTERM_MF_DIRECT	GO:0015171~amino acid transmembrane transporter activity	0.088248	3.77812	0.894659
UP_SEQ_FEATURE	site:Cleavage	0.082862	3.02496	0.895895
GAD_DISEASE	Calcium	0.0756661	2.64618	0.896572
GOTERM_MF_DIRECT	GO:0020037~heme binding	0.0927492	2.23945	0.897707
GAD_DISEASE	breast cancer	0.0784837	1.49213	0.897929
GAD_DISEASE	nasopharyngeal cancer	0.0776028	3.98186	0.898914
GAD_DISEASE	Emphysema	0.0837239	6.14847	0.899295
GAD_DISEASE	Genomic Instability|Mesothelioma|Pleural Neoplasms	0.0837239	6.14847	0.899295
GOTERM_MF_DIRECT	GO:0086089~voltage-gated potassium channel activity involved in atrial cardiac muscle cell action potential repolarization	0.0968433	19.8351	0.899489
GOTERM_MF_DIRECT	GO:0001032~RNA polymerase III type 3 promoter DNA binding	0.0968433	19.8351	0.899489
GAD_DISEASE	Precursor Cell Lymphoblastic Leukemia-Lymphoma	0.0805335	2.32275	0.900504
GOTERM_MF_DIRECT	GO:0051015~actin filament binding	0.0874035	2.27616	0.901808
GAD_DISEASE	body mass; triglycerides; blood pressure, arterial	0.0834207	23.2275	0.901876
GAD_DISEASE	Berylliosis|Hypersensitivity	0.0834207	23.2275	0.901876
GAD_DISEASE	birth weight diabetes, type 1 head circumference at birth	0.0834207	23.2275	0.901876
GAD_DISEASE	cirrhosis, biliary primary; diabetes, gestational	0.0834207	23.2275	0.901876
BIOCARTA	h_erkPathway:Erk1/Erk2 Mapk Signaling pathway	0.0170924	6.87356	0.902453
GAD_DISEASE	Phospholipids	0.0829428	3.87126	0.903974
GAD_DISEASE	oral cancer	0.0829428	3.87126	0.903974
GAD_DISEASE	diabetes, type 2; liver disease	0.0884361	3.76663	0.905624
GAD_DISEASE	cirrhosis, biliary primary	0.0924678	5.80689	0.906557
GAD_DISEASE	Calcium-Binding Proteins	0.0924678	5.80689	0.906557
UP_SEQ_FEATURE	domain:Fibronectin type-III 2	0.0881474	2.27241	0.906763
GAD_DISEASE	ovarian cancer	0.0904556	1.58851	0.907678
GAD_DISEASE	Graft vs Host Disease	0.0881049	2.95265	0.907983
UP_SEQ_FEATURE	domain:FERM	0.0919055	3.71436	0.909057
UP_SEQ_FEATURE	domain:Fibronectin type-III 5	0.0919055	3.71436	0.909057
UP_SEQ_FEATURE	repeat:ANK 8	0.0919055	3.71436	0.909057
GAD_DISEASE	breast cancer|prostate cancer	0.0923842	2.90344	0.909419
UP_SEQ_FEATURE	domain:Fibronectin type-III 1	0.0907935	2.25408	0.909874
GAD_DISEASE	Coronary Artery Disease	0.097001	1.4487	0.911555
GOTERM_BP_DIRECT	GO:0033157~regulation of intracellular protein transport	0.00627219	23.2574	0.913387
GOTERM_BP_DIRECT	GO:0060324~face development	0.00878932	9.12057	0.913854
GAD_DISEASE	dementia	0.0967607	2.85585	0.913895
GOTERM_BP_DIRECT	GO:0030198~extracellular matrix organization	0.00754326	2.55576	0.913989
UP_SEQ_FEATURE	domain:Calx-beta 3	0.0962657	19.9647	0.915973
UP_SEQ_FEATURE	region of interest:Carboxyl-terminal (CTD)	0.0962657	19.9647	0.915973
UP_SEQ_FEATURE	domain:EGF-like 21	0.0962657	19.9647	0.915973
UP_SEQ_FEATURE	region of interest:Spectrin--actin-binding	0.0962657	19.9647	0.915973
UP_SEQ_FEATURE	site:Binds AMP, but not cAMP	0.0962657	19.9647	0.915973
UP_SEQ_FEATURE	domain:Cadherin 5	0.098914	2.44466	0.918567
GOTERM_BP_DIRECT	GO:0007420~brain development	0.00136496	2.99947	0.929723
GOTERM_BP_DIRECT	GO:0045725~positive regulation of glycogen biosynthetic process	0.00610915	10.3366	0.949113
GOTERM_BP_DIRECT	GO:0007156~homophilic cell adhesion via plasma membrane adhesion molecules	0.0127298	2.67327	0.955541
GOTERM_BP_DIRECT	GO:0045666~positive regulation of neuron differentiation	0.00336609	4.08025	0.962272
GOTERM_BP_DIRECT	GO:0007157~heterophilic cell-cell adhesion via plasma membrane cell adhesion molecules	0.00523283	5.28578	0.966619
GOTERM_BP_DIRECT	GO:0050953~sensory perception of light stimulus	0.0166856	14.5359	0.973603
GOTERM_BP_DIRECT	GO:1901898~negative regulation of relaxation of cardiac muscle	0.0508013	38.7624	0.979723
GOTERM_BP_DIRECT	GO:0006349~regulation of gene expression by genetic imprinting	0.0490003	8.30623	0.979895
GOTERM_BP_DIRECT	GO:0030819~positive regulation of cAMP biosynthetic process	0.0782782	3.97563	0.980965
GOTERM_BP_DIRECT	GO:0007268~chemical synaptic transmission	0.0708775	1.87012	0.981123
GOTERM_BP_DIRECT	GO:0006887~exocytosis	0.0459915	3.06019	0.981305
GOTERM_BP_DIRECT	GO:0044267~cellular protein metabolic process	0.0558692	2.55978	0.981528
GOTERM_BP_DIRECT	GO:0045879~negative regulation of smoothened signaling pathway	0.0770598	6.4604	0.981633
GOTERM_BP_DIRECT	GO:0035904~aorta development	0.0770598	6.4604	0.981633
GOTERM_BP_DIRECT	GO:0019373~epoxygenase P450 pathway	0.0770598	6.4604	0.981633
GOTERM_BP_DIRECT	GO:2000566~positive regulation of CD8-positive, alpha-beta T cell proliferation	0.0752283	25.8416	0.981702
GOTERM_BP_DIRECT	GO:0021891~olfactory bulb interneuron development	0.0752283	25.8416	0.981702
GOTERM_BP_DIRECT	GO:0060571~morphogenesis of an epithelial fold	0.0752283	25.8416	0.981702
GOTERM_BP_DIRECT	GO:0048565~digestive tract development	0.0483573	4.8453	0.981954
GOTERM_BP_DIRECT	GO:0006865~amino acid transport	0.044647	5.0016	0.982331
GOTERM_BP_DIRECT	GO:0071805~potassium ion transmembrane transport	0.0739803	2.38015	0.982372
GOTERM_BP_DIRECT	GO:0042493~response to drug	0.0707705	1.74364	0.983039
GOTERM_BP_DIRECT	GO:0006198~cAMP catabolic process	0.0555989	7.75248	0.983734
GOTERM_BP_DIRECT	GO:0045445~myoblast differentiation	0.0555989	7.75248	0.983734
GOTERM_BP_DIRECT	GO:0051968~positive regulation of synaptic transmission, glutamatergic	0.0696475	6.84042	0.98388
GOTERM_BP_DIRECT	GO:0007517~muscle organ development	0.0438507	3.10099	0.984252
GOTERM_BP_DIRECT	GO:0030199~collagen fibril organization	0.0603553	4.42999	0.984596
GOTERM_BP_DIRECT	GO:0009790~embryo development	0.0603553	4.42999	0.984596
GOTERM_BP_DIRECT	GO:0042157~lipoprotein metabolic process	0.0690511	4.19053	0.985228
GOTERM_BP_DIRECT	GO:0015804~neutral amino acid transport	0.0427118	8.94517	0.985634
GOTERM_BP_DIRECT	GO:0002504~antigen processing and presentation of peptide or polysaccharide antigen via MHC class II	0.0427118	8.94517	0.985634
GOTERM_BP_DIRECT	GO:0034968~histone lysine methylation	0.0427118	8.94517	0.985634
GOTERM_BP_DIRECT	GO:0055085~transmembrane transport	0.0689328	1.87835	0.98695
GOTERM_BP_DIRECT	GO:0032024~positive regulation of insulin secretion	0.088012	3.7817	0.987326
GOTERM_BP_DIRECT	GO:0032729~positive regulation of interferon-gamma production	0.088012	3.7817	0.987326
GOTERM_BP_DIRECT	GO:0007155~cell adhesion	0.0244321	1.75354	0.987367
GOTERM_BP_DIRECT	GO:0045909~positive regulation of vasodilation	0.0313067	5.74258	0.987925
GOTERM_BP_DIRECT	GO:0006936~muscle contraction	0.0424685	2.74078	0.988206
GOTERM_BP_DIRECT	GO:0050790~regulation of catalytic activity	0.068381	3.2302	0.988225
GOTERM_BP_DIRECT	GO:0045944~positive regulation of transcription from RNA polymerase II promoter	0.0663223	1.36457	0.988284
GOTERM_BP_DIRECT	GO:0007165~signal transduction	0.0993051	1.29085	0.989092
GOTERM_BP_DIRECT	GO:0048538~thymus development	0.0930607	3.69166	0.989124
GOTERM_BP_DIRECT	GO:0022008~neurogenesis	0.0930607	3.69166	0.989124
GOTERM_BP_DIRECT	GO:0007605~sensory perception of sound	0.0411616	2.5008	0.989322
GOTERM_BP_DIRECT	GO:0071872~cellular response to epinephrine stimulus	0.0367545	9.6906	0.989431
GOTERM_BP_DIRECT	GO:0030178~negative regulation of Wnt signaling pathway	0.0301362	4.2133	0.989702
GOTERM_BP_DIRECT	GO:0015014~heparan sulfate proteoglycan biosynthetic process, polysaccharide chain biosynthetic process	0.0990282	19.3812	0.990022
GOTERM_BP_DIRECT	GO:0006706~steroid catabolic process	0.0990282	19.3812	0.990022
GOTERM_BP_DIRECT	GO:1903800~positive regulation of production of miRNAs involved in gene silencing by miRNA	0.0990282	19.3812	0.990022
GOTERM_BP_DIRECT	GO:0010756~positive regulation of plasminogen activation	0.0990282	19.3812	0.990022
GOTERM_BP_DIRECT	GO:0006366~transcription from RNA polymerase II promoter	0.0237207	1.6994	0.990598
GOTERM_BP_DIRECT	GO:0032147~activation of protein kinase activity	0.0982261	3.6058	0.990668
GOTERM_BP_DIRECT	GO:0031667~response to nutrient levels	0.041085	5.16832	0.991749
GOTERM_BP_DIRECT	GO:0007411~axon guidance	0.0363611	2.37321	0.991772
GOTERM_BP_DIRECT	GO:0035335~peptidyl-tyrosine dephosphorylation	0.0298768	2.98172	0.992656
REACTOME_PATHWAY	R-HSA-3000178:R-HSA-3000178	0.096091	2.85794	0.997422
REACTOME_PATHWAY	R-HSA-2404192:R-HSA-2404192	0.073813	26.2931	0.9976
REACTOME_PATHWAY	R-HSA-211981:R-HSA-211981	0.0894533	5.91594	0.998198
REACTOME_PATHWAY	R-HSA-418555:R-HSA-418555	0.0526543	2.3546	0.99831
REACTOME_PATHWAY	R-HSA-210745:R-HSA-210745	0.0672261	6.95993	0.998598
REACTOME_PATHWAY	R-HSA-445355:R-HSA-445355	0.0496154	4.78056	0.999667
REACTOME_PATHWAY	R-HSA-3000171:R-HSA-3000171	0.0496154	4.78056	0.999667
REACTOME_PATHWAY	R-HSA-112308:R-HSA-112308	0.0411643	9.10145	0.999951
REACTOME_PATHWAY	R-HSA-352230:R-HSA-352230	0.0326279	5.63423	1
OMIM_DISEASE	606176~Diabetes mellitus, permanent neonatal	0.0881557	21.7912	1
BIOGRID_INTERACTION	51399:TRAPPC4~trafficking protein particle complex 4	0.0313058	10.5415	1
BIOGRID_INTERACTION	1176:AP3S1~adaptor related protein complex 3 sigma 1 subunit	0.0230776	6.44203	1
BIOGRID_INTERACTION	3486:IGFBP3~insulin like growth factor binding protein 3	0.0260519	11.5957	1
BIOGRID_INTERACTION	3675:ITGA3~integrin subunit alpha 3	0.0260519	11.5957	1
BIOGRID_INTERACTION	1495:CTNNA1~catenin alpha 1	0.0303887	4.20132	1
BIOGRID_INTERACTION	1174:AP1S1~adaptor related protein complex 1 sigma 1 subunit	0.0369367	9.66304	1
BIOGRID_INTERACTION	10454:TAB1~TGF-beta activated kinase 1 (MAP3K7) binding protein 1	0.0348256	4.02627	1
BIOGRID_INTERACTION	22870:PPP6R1~protein phosphatase 6 regulatory subunit 1	0.0285494	5.94649	1
BIOGRID_INTERACTION	7407:VARS~valyl-tRNA synthetase	0.0230647	3.68116	1
BIOGRID_INTERACTION	3667:IRS1~insulin receptor substrate 1	0.0208326	4.71368	1
BIOGRID_INTERACTION	7205:TRIP6~thyroid hormone receptor interactor 6	0.0421651	3.13396	1
BIOGRID_INTERACTION	54867:TMEM214~transmembrane protein 214	0.0205777	6.72212	1
BIOGRID_INTERACTION	10564:ARFGEF2~ADP ribosylation factor guanine nucleotide exchange factor 2	0.018235	7.02767	1
BIOGRID_INTERACTION	2224:FDPS~farnesyl diphosphate synthase	0.018235	7.02767	1
BIOGRID_INTERACTION	58505:OSTC~oligosaccharyltransferase complex non-catalytic subunit	0.050939	38.6522	1
BIOGRID_INTERACTION	51398:WDR83OS~WD repeat domain 83 opposite strand	0.050939	38.6522	1
BIOGRID_INTERACTION	91433:RCCD1~RCC1 domain containing 1	0.050939	38.6522	1
BIOGRID_INTERACTION	567:B2M~beta-2-microglobulin	0.085102	6.10297	1
BIOGRID_INTERACTION	50814:NSDHL~NAD(P) dependent steroid dehydrogenase-like	0.085102	6.10297	1
BIOGRID_INTERACTION	493:ATP2B4~ATPase plasma membrane Ca2+ transporting 4	0.085102	6.10297	1
BIOGRID_INTERACTION	3655:ITGA6~integrin subunit alpha 6	0.085102	6.10297	1
BIOGRID_INTERACTION	9789:SPCS2~signal peptidase complex subunit 2	0.085102	6.10297	1
BIOGRID_INTERACTION	801:CALM1~calmodulin 1	0.0800906	2.60576	1
BIOGRID_INTERACTION	11200:CHEK2~checkpoint kinase 2	0.0936327	3.68116	1
BIOGRID_INTERACTION	5825:ABCD3~ATP binding cassette subfamily D member 3	0.0885568	3.77094	1
BIOGRID_INTERACTION	5910:RAP1GDS1~Rap1 GTPase-GDP dissociation stimulator 1	0.0836014	3.86522	1
BIOGRID_INTERACTION	10951:CBX1~chromobox 1	0.0836014	3.86522	1
BIOGRID_INTERACTION	10254:STAM2~signal transducing adaptor molecule 2	0.0836014	3.86522	1
BIOGRID_INTERACTION	3488:IGFBP5~insulin like growth factor binding protein 5	0.0167712	14.4946	1
BIOGRID_INTERACTION	2778:GNAS~GNAS complex locus	0.0787697	3.96433	1
BIOGRID_INTERACTION	51564:HDAC7~histone deacetylase 7	0.0787697	3.96433	1
BIOGRID_INTERACTION	23542:MAPK8IP2~mitogen-activated protein kinase 8 interacting protein 2	0.093	5.79783	1
BIOGRID_INTERACTION	6399:TRAPPC2~trafficking protein particle complex 2	0.093	5.79783	1
BIOGRID_INTERACTION	7443:VRK1~vaccinia related kinase 1	0.0774223	6.44203	1
BIOGRID_INTERACTION	283373:ANKRD52~ankyrin repeat domain 52	0.0774223	6.44203	1
BIOGRID_INTERACTION	10565:ARFGEF1~ADP ribosylation factor guanine nucleotide exchange factor 1	0.0774223	6.44203	1
BIOGRID_INTERACTION	4642:MYO1D~myosin ID	0.0774223	6.44203	1
BIOGRID_INTERACTION	26469:PTPN18~protein tyrosine phosphatase, non-receptor type 18	0.0992899	19.3261	1
BIOGRID_INTERACTION	55775:TDP1~tyrosyl-DNA phosphodiesterase 1	0.0992899	19.3261	1
BIOGRID_INTERACTION	440574:MINOS1~mitochondrial inner membrane organizing system 1	0.0992899	19.3261	1
BIOGRID_INTERACTION	2783:GNB2~G protein subunit beta 2	0.0758103	3.11711	1
BIOGRID_INTERACTION	64332:NFKBIZ~NFKB inhibitor zeta	0.0754296	25.7681	1
BIOGRID_INTERACTION	55906:ZC4H2~zinc finger C4H2-type containing	0.0754296	25.7681	1
BIOGRID_INTERACTION	176:ACAN~aggrecan	0.0754296	25.7681	1
BIOGRID_INTERACTION	282991:BLOC1S2~biogenesis of lysosomal organelles complex 1 subunit 2	0.069978	6.82097	1
BIOGRID_INTERACTION	1474:CST6~cystatin E/M	0.069978	6.82097	1
BIOGRID_INTERACTION	23256:SCFD1~sec1 family domain containing 1	0.0740651	4.06865	1
BIOGRID_INTERACTION	7109:TRAPPC10~trafficking protein particle complex 10	0.0627869	7.24728	1
BIOGRID_INTERACTION	25822:DNAJB5~DnaJ heat shock protein family (Hsp40) member B5	0.0627869	7.24728	1
BIOGRID_INTERACTION	5155:PDGFB~platelet derived growth factor subunit B	0.0627869	7.24728	1
BIOGRID_INTERACTION	23039:XPO7~exportin 7	0.0689098	3.22101	1
BIOGRID_INTERACTION	31:ACACA~acetyl-CoA carboxylase alpha	0.0689098	3.22101	1
BIOGRID_INTERACTION	274:BIN1~bridging integrator 1	0.060745	4.41739	1
BIOGRID_INTERACTION	9883:POM121~POM121 transmembrane nucleoporin	0.060745	4.41739	1
BIOGRID_INTERACTION	23025:UNC13A~unc-13 homolog A	0.00630518	23.1913	1
BIOGRID_INTERACTION	10013:HDAC6~histone deacetylase 6	0.0686273	2.72839	1
BIOGRID_INTERACTION	5965:RECQL~RecQ like helicase	0.0160493	7.36232	1
BIOGRID_INTERACTION	8517:IKBKG~inhibitor of kappa light polypeptide gene enhancer in B-cells, kinase gamma	0.0103338	2.99888	1
BIOGRID_INTERACTION	10919:EHMT2~euchromatic histone lysine methyltransferase 2	0.0144884	4.1413	1
BIOGRID_INTERACTION	3035:HARS~histidyl-tRNA synthetase	0.00478339	7.15781	1
