# Supplementary material for: Parent of origin genetic effects on methylation in humans are common and influence complex trait variation
Source: Nat Commun. 2019 Mar 27;10:1383. doi: 10.1038/s41467-019-09301-y (PMC6437195; doi:10.1038/s41467-019-09301-y)
Supplement: Supplementary file 7 — Supplementary Data 4 [file 41467_2019_9301_MOESM7_ESM.xlsx]

## Sheet: data4
Target SNP	Target CpG	Chromosome (target SNP)	Position (target SNP)	Distance target SNP to target CpG (bp)	Ref Allele (SNP)	Alt Allele (SNP)	Chromosome (target CpG)	Position (target CpG)	Index CpG	Index SNP	p-value (POE)	Est (POE)	SE (POE)
rs117060799	cg00004633	11	780689	68061	G	A	11	848750	cg00004633	rs77173309	0.000336	0.0282	0.00786
rs117970896	cg00004633	11	1558046	709296	G	A	11	848750	cg00004633	rs117970896	0.000357	-0.0858	0.024
rs118129301	cg00004633	11	782419	66331	C	T	11	848750	cg00004633	rs77173309	0.000293	0.0287	0.00792
rs139686173	cg00004633	11	290050	558700	G	A	11	848750	cg00004633	rs139686173	0.000234	-0.0757	0.0205
rs141929414	cg00004633	11	815001	33749	C	G	11	848750	cg00004633	rs77173309	0.00027	0.0289	0.0079
rs35476501	cg00004633	11	733357	115393	C	T	11	848750	cg00004633	rs35476501	1.42e-05	-0.0716	0.0164
rs77173309	cg00004633	11	804027	44723	G	A	11	848750	cg00004633	rs77173309	0.00019	0.0296	0.00793
rs1077906	cg00040588	1	1456255	165543	A	G	1	1290712	cg00040588	rs111509968	1.02e-06	-0.0869	0.0177
rs111315662	cg00040588	1	1271942	18770	C	T	1	1290712	cg00040588	rs111315662	9.9e-05	-0.0578	0.0148
rs111509968	cg00040588	1	1446390	155678	G	T	1	1290712	cg00040588	rs111509968	2.19e-12	-0.193	0.0272
rs111633162	cg00040588	1	1193432	97280	T	G	1	1290712	cg00040588	rs111633162	0.000302	-0.0822	0.0227
rs111883533	cg00040588	1	1275956	14756	C	T	1	1290712	cg00040588	rs111315662	0.000141	-0.0562	0.0147
rs111923050	cg00040588	1	1434719	144007	T	C	1	1290712	cg00040588	rs111509968	2.03e-07	-0.0973	0.0187
rs112533928	cg00040588	1	1310181	19469	A	G	1	1290712	cg00040588	rs111509968	2.81e-05	-0.0641	0.0153
rs113231348	cg00040588	1	1281833	8879	C	T	1	1290712	cg00040588	rs111315662	0.000141	-0.0562	0.0147
rs113543280	cg00040588	1	1280492	10220	C	T	1	1290712	cg00040588	rs111315662	0.000141	-0.0562	0.0147
rs113751252	cg00040588	1	1455872	165160	G	T	1	1290712	cg00040588	rs111509968	3.26e-12	-0.194	0.0276
rs114129418	cg00040588	1	1484121	193409	G	A	1	1290712	cg00040588	rs111509968	2.1e-09	-0.169	0.028
rs114604282	cg00040588	1	1466470	175758	G	A	1	1290712	cg00040588	rs111509968	4.52e-11	-0.183	0.0276
rs114814219	cg00040588	1	1237494	53218	C	T	1	1290712	cg00040588	rs111509968	1.88e-07	-0.104	0.0199
rs11486171	cg00040588	1	1433283	142571	C	T	1	1290712	cg00040588	rs111509968	2.04e-10	-0.199	0.031
rs115237750	cg00040588	1	1232233	58479	G	A	1	1290712	cg00040588	rs111509968	1.2e-09	-0.118	0.0194
rs115247282	cg00040588	1	1446929	156217	C	T	1	1290712	cg00040588	rs111509968	2.19e-12	-0.193	0.0272
rs115464315	cg00040588	1	1242288	48424	T	G	1	1290712	cg00040588	rs111315662	0.000271	-0.0573	0.0157
rs115503338	cg00040588	1	1369623	78911	G	A	1	1290712	cg00040588	rs111509968	1.78e-10	-0.18	0.028
rs115599525	cg00040588	1	1497298	206586	A	C	1	1290712	cg00040588	rs111509968	3.08e-10	-0.171	0.0269
rs115765949	cg00040588	1	1236856	53856	C	T	1	1290712	cg00040588	rs111509968	2.51e-08	-0.105	0.0188
rs115928552	cg00040588	1	1239708	51004	C	G	1	1290712	cg00040588	rs111509968	3.38e-08	-0.105	0.0189
rs116052437	cg00040588	1	1468613	177901	C	T	1	1290712	cg00040588	rs111509968	4.52e-11	-0.183	0.0276
rs116263241	cg00040588	1	1232229	58483	A	G	1	1290712	cg00040588	rs111509968	1.2e-09	-0.118	0.0194
rs116279124	cg00040588	1	1461307	170595	C	T	1	1290712	cg00040588	rs111509968	4.52e-11	-0.183	0.0276
rs116365928	cg00040588	1	1447227	156515	T	C	1	1290712	cg00040588	rs111509968	2.19e-12	-0.193	0.0272
rs116563714	cg00040588	1	1493842	203130	T	A	1	1290712	cg00040588	rs111509968	8.21e-11	-0.181	0.0277
rs116603779	cg00040588	1	1469861	179149	C	T	1	1290712	cg00040588	rs111509968	2.47e-09	-0.174	0.029
rs116803952	cg00040588	1	1450274	159562	G	A	1	1290712	cg00040588	rs111509968	3.26e-12	-0.194	0.0276
rs12032637	cg00040588	1	1465382	174670	A	G	1	1290712	cg00040588	rs111509968	1.55e-06	-0.0845	0.0175
rs139615235	cg00040588	1	1368440	77728	T	C	1	1290712	cg00040588	rs111509968	1.52e-11	-0.181	0.0267
rs144526264	cg00040588	1	1466393	175681	G	A	1	1290712	cg00040588	rs111509968	4.52e-11	-0.183	0.0276
rs144852186	cg00040588	1	1445641	154929	T	G	1	1290712	cg00040588	rs111509968	3.26e-12	-0.194	0.0276
rs145322751	cg00040588	1	1506734	216022	C	T	1	1290712	cg00040588	rs111509968	3.08e-10	-0.171	0.0269
rs146585597	cg00040588	1	1443209	152497	G	C	1	1290712	cg00040588	rs111509968	3.26e-12	-0.194	0.0276
rs148913660	cg00040588	1	1457071	166359	G	A	1	1290712	cg00040588	rs111509968	3.26e-12	-0.194	0.0276
rs150199746	cg00040588	1	1450624	159912	T	G	1	1290712	cg00040588	rs111509968	3.26e-12	-0.194	0.0276
rs151036597	cg00040588	1	1482164	191452	A	G	1	1290712	cg00040588	rs111509968	2.1e-09	-0.169	0.028
rs180987491	cg00040588	1	1503800	213088	C	T	1	1290712	cg00040588	rs111509968	3.08e-10	-0.171	0.0269
rs186792539	cg00040588	1	1509456	218744	A	C	1	1290712	cg00040588	rs111509968	3.08e-10	-0.171	0.0269
rs188372356	cg00040588	1	1479240	188528	G	C	1	1290712	cg00040588	rs111509968	2.1e-09	-0.169	0.028
rs1887284	cg00040588	1	1487059	196347	G	A	1	1290712	cg00040588	rs111509968	5.88e-08	-0.148	0.0272
rs190165468	cg00040588	1	1504132	213420	C	T	1	1290712	cg00040588	rs111509968	3.08e-10	-0.171	0.0269
rs193109456	cg00040588	1	1455843	165131	T	C	1	1290712	cg00040588	rs111509968	4.24e-11	-0.186	0.0281
rs2031708	cg00040588	1	1486076	195364	G	A	1	1290712	cg00040588	rs111509968	7.76e-08	-0.149	0.0276
rs2031709	cg00040588	1	1485984	195272	C	A	1	1290712	cg00040588	rs111509968	7.76e-08	-0.149	0.0276
rs2229833	cg00040588	1	1226651	64061	G	C	1	1290712	cg00040588	rs111509968	7.38e-08	-0.103	0.019
rs34054191	cg00040588	1	1250957	39755	G	A	1	1290712	cg00040588	rs111315662	0.000271	-0.0573	0.0157
rs35424002	cg00040588	1	1269986	20726	G	A	1	1290712	cg00040588	rs111315662	0.000339	-0.0528	0.0147
rs3813210	cg00040588	1	1268159	22553	C	T	1	1290712	cg00040588	rs111315662	0.000257	-0.0534	0.0146
rs3813216	cg00040588	1	1458567	167855	A	G	1	1290712	cg00040588	rs111509968	1.2e-06	-0.0806	0.0165
rs41285834	cg00040588	1	1462479	171767	G	T	1	1290712	cg00040588	rs111509968	4.52e-11	-0.183	0.0276
rs45605537	cg00040588	1	1455710	164998	C	T	1	1290712	cg00040588	rs111509968	3.26e-12	-0.194	0.0276
rs4970438	cg00040588	1	1293343	2631	T	C	1	1290712	cg00040588	rs111315662	0.000141	-0.0562	0.0147
rs6669795	cg00040588	1	1450947	160235	A	C	1	1290712	cg00040588	rs111509968	9.68e-07	-0.0875	0.0178
rs6684212	cg00040588	1	1461549	170837	C	T	1	1290712	cg00040588	rs111509968	2.09e-06	-0.0845	0.0177
rs6695186	cg00040588	1	1468398	177686	T	C	1	1290712	cg00040588	rs111509968	2.72e-06	-0.0832	0.0177
rs75103473	cg00040588	1	1498081	207369	C	T	1	1290712	cg00040588	rs111509968	8.21e-11	-0.181	0.0277
rs75259653	cg00040588	1	2034953	744241	A	G	1	1290712	cg00040588	rs75259653	6.58e-05	0.135	0.0338
rs76678914	cg00040588	1	1480718	190006	C	T	1	1290712	cg00040588	rs111509968	2.1e-09	-0.169	0.028
rs77293210	cg00040588	1	1241746	48966	T	C	1	1290712	cg00040588	rs111509968	3.38e-08	-0.105	0.0189
rs78064294	cg00040588	1	1490548	199836	A	G	1	1290712	cg00040588	rs111509968	3.08e-10	-0.171	0.0269
rs78293298	cg00040588	1	1472676	181964	T	C	1	1290712	cg00040588	rs111509968	8.82e-11	-0.179	0.0274
rs78919759	cg00040588	1	1446736	156024	T	C	1	1290712	cg00040588	rs111509968	2.19e-12	-0.193	0.0272
rs80032619	cg00040588	1	1501742	211030	C	T	1	1290712	cg00040588	rs111509968	3.08e-10	-0.171	0.0269
rs9329412	cg00040588	1	1460291	169579	C	T	1	1290712	cg00040588	rs111509968	1.15e-07	-0.146	0.0275
rs9331750	cg00040588	1	1514259	223547	A	T	1	1290712	cg00040588	rs111509968	4.49e-05	-0.061	0.0149
rs9439441	cg00040588	1	1456898	166186	G	A	1	1290712	cg00040588	rs111509968	1.02e-06	-0.0869	0.0177
rs9439457	cg00040588	1	1449746	159034	A	G	1	1290712	cg00040588	rs111509968	1.02e-06	-0.0869	0.0177
rs9439462	cg00040588	1	1462766	172054	C	T	1	1290712	cg00040588	rs111509968	5.96e-06	-0.0801	0.0176
rs7563543	cg00079019	2	26854065	72587	G	A	2	26781478	cg00079019	rs7563543	0.000232	0.0198	0.00536
rs138771760	cg00100844	11	76107357	697287	A	T	11	76804644	cg00100844	rs146550857	8.42e-05	-0.0957	0.0243
rs146550857	cg00100844	11	75989055	815589	C	T	11	76804644	cg00100844	rs146550857	7.42e-05	-0.14	0.0353
rs73500020	cg00100844	11	75854159	950485	G	T	11	76804644	cg00100844	rs73500020	0.000277	0.092	0.0252
rs10133759	cg00113883	14	51151693	125138	A	C	14	51026555	cg00113883	rs10133759	0.000172	0.0157	0.00416
rs35411710	cg00113883	14	50948012	78543	A	C	14	51026555	cg00113883	rs10133759	0.000204	-0.0222	0.00596
rs4102909	cg00118584	15	98650803	908218	C	T	15	99559021	cg00118584	rs4102909	0.000164	-0.032	0.00847
rs76286692	cg00118584	15	100313302	754281	G	T	15	99559021	cg00118584	rs76286692	0.000294	0.0475	0.0131
rs8041025	cg00118584	15	98624655	934366	G	C	15	99559021	cg00118584	rs4102909	0.000202	0.0354	0.0095
rs10037018	cg00124993	5	134517936	898476	A	C	5	135416412	cg00308130	rs10037018	5.46e-05	0.294	0.0726
rs10040410	cg00124993	5	134509939	906473	C	T	5	135416412	cg00308130	rs10037018	9.62e-05	0.28	0.0717
rs10040909	cg00124993	5	134515420	900992	G	A	5	135416412	cg00308130	rs10037018	5.56e-05	0.294	0.0727
rs12517064	cg00124993	5	134532562	883850	C	A	5	135416412	cg00308130	rs10037018	9.2e-05	0.286	0.0729
rs13153899	cg00124993	5	134515035	901377	C	T	5	135416412	cg00308130	rs10037018	5.56e-05	0.294	0.0727
rs150922276	cg00124993	5	135317992	98420	G	A	5	135416412	cg00308130	rs150922276	6.3e-05	0.702	0.175
rs6865845	cg00124993	5	134515587	900825	T	G	5	135416412	cg00308130	rs10037018	5.56e-05	0.294	0.0727
rs6894521	cg00124993	5	134559700	856712	G	A	5	135416412	cg00308130	rs6894521	0.000357	-0.238	0.0664
rs9327705	cg00124993	5	134510303	906109	G	A	5	135416412	cg00308130	rs10037018	0.000145	0.274	0.0719
rs9885502	cg00124993	5	134514567	901845	C	T	5	135416412	cg00308130	rs10037018	6.48e-05	0.292	0.0728
rs12963907	cg00213052	18	77396240	1317	G	A	18	77397557	cg00213052	rs71366539	0.000278	0.0848	0.0233
rs2460396	cg00213052	18	77343875	53682	C	A	18	77397557	cg00213052	rs72997741	6.63e-05	-0.0485	0.0121
rs34717366	cg00213052	18	77398483	926	G	C	18	77397557	cg00213052	rs71366539	0.000274	0.0845	0.0232
rs35172750	cg00213052	18	77365764	31793	G	T	18	77397557	cg00213052	rs71366539	0.00032	0.0838	0.0233
rs35638682	cg00213052	18	77398057	500	C	T	18	77397557	cg00213052	rs71366539	0.000274	0.0845	0.0232
rs4461148	cg00213052	18	77406203	8646	T	C	18	77397557	cg00213052	rs1075780	0.000341	-0.0763	0.0213
rs58710583	cg00213052	18	77402709	5152	C	T	18	77397557	cg00213052	rs71366539	0.000274	0.0845	0.0232
rs62096849	cg00213052	18	77390100	7457	C	T	18	77397557	cg00213052	rs73003640	7.55e-05	-0.0375	0.00945
rs71366539	cg00213052	18	77370645	26912	C	T	18	77397557	cg00213052	rs71366539	0.000172	0.0882	0.0234
rs71366540	cg00213052	18	77372254	25303	C	T	18	77397557	cg00213052	rs71366539	0.000172	0.0882	0.0234
rs7228520	cg00213052	18	77385879	11678	G	A	18	77397557	cg00213052	rs73003640	8.45e-06	-0.0433	0.00968
rs7244568	cg00213052	18	77385653	11904	C	A	18	77397557	cg00213052	rs73003640	0.00011	-0.0386	0.00996
rs732771	cg00213052	18	77405731	8174	A	G	18	77397557	cg00213052	rs1075780	0.000295	-0.0769	0.0212
rs73480951	cg00213052	18	77401940	4383	G	A	18	77397557	cg00213052	rs71366539	0.000274	0.0845	0.0232
rs73972703	cg00213052	18	77401923	4366	C	T	18	77397557	cg00213052	rs71366539	0.000274	0.0845	0.0232
rs73972704	cg00213052	18	77402395	4838	C	T	18	77397557	cg00213052	rs71366539	0.000274	0.0845	0.0232
rs8084582	cg00213052	18	77389544	8013	A	C	18	77397557	cg00213052	rs62096777	8.66e-06	-0.0452	0.0101
rs8087444	cg00213052	18	77386780	10777	A	G	18	77397557	cg00213052	rs73003640	0.000221	-0.0369	0.00997
rs8087924	cg00213052	18	77389401	8156	T	C	18	77397557	cg00213052	rs73003640	9.61e-05	-0.0369	0.00944
rs8088061	cg00213052	18	77389498	8059	T	C	18	77397557	cg00213052	rs73003640	9.61e-05	-0.0369	0.00944
rs8092139	cg00213052	18	77389925	7632	T	A	18	77397557	cg00213052	rs73003640	7.55e-05	-0.0375	0.00945
rs9956970	cg00213052	18	77388928	8629	G	A	18	77397557	cg00213052	rs73003640	9.61e-05	-0.0369	0.00944
rs10732516	cg00237904	11	2021206	892	G	A	11	2020314	cg04975775	rs2251375	4.88e-06	0.0248	0.00542
rs10769814	cg00237904	11	1876955	143359	A	C	11	2020314	cg04975775	rs3781956	0.000217	-0.0204	0.00551
rs10840117	cg00237904	11	1990163	30151	A	G	11	2020314	cg04975775	rs2251375	0.000248	0.0202	0.00549
rs10840118	cg00237904	11	1990988	29326	C	G	11	2020314	cg04975775	rs2251375	0.000133	0.021	0.00548
rs10840138	cg00237904	11	2001895	18419	T	C	11	2020314	cg04975775	rs2251375	6.44e-22	-0.0632	0.00648
rs10840140	cg00237904	11	2002472	17842	C	T	11	2020314	cg04975775	rs2251375	1.68e-22	-0.0642	0.00648
rs10840159	cg00237904	11	2016924	3390	A	G	11	2020314	cg04975775	rs2251375	1.93e-05	0.0233	0.00543
rs10840167	cg00237904	11	2022023	1709	G	T	11	2020314	cg04975775	rs2251375	4.88e-06	0.0248	0.00542
rs10840177	cg00237904	11	2028103	7789	G	C	11	2020314	cg04975775	rs2251375	6.86e-08	-0.032	0.0059
rs10840180	cg00237904	11	2028290	7976	T	C	11	2020314	cg04975775	rs2251375	3.07e-14	-0.041	0.00535
rs10840195	cg00237904	11	2040623	20309	G	A	11	2020314	cg04975775	rs2251312	6.58e-07	-0.0308	0.00617
rs1092608	cg00237904	11	1914859	105455	T	G	11	2020314	cg04975775	rs3781956	0.000151	-0.0208	0.00547
rs11042167	cg00237904	11	2020901	587	G	A	11	2020314	cg04975775	rs2251375	4.85e-06	0.0249	0.00542
rs11042170	cg00237904	11	2021625	1311	C	T	11	2020314	cg04975775	rs2251375	4.88e-06	0.0248	0.00542
rs11042194	cg00237904	11	2028062	7748	G	A	11	2020314	cg04975775	rs2251375	5.26e-18	-0.0477	0.00546
rs1104890	cg00237904	11	1962700	57614	C	T	11	2020314	cg04975775	rs2251312	2.96e-09	0.0466	0.00781
rs112492	cg00237904	11	1989274	31040	A	G	11	2020314	cg04975775	rs2251312	1.15e-06	0.0308	0.00631
rs112493	cg00237904	11	1991603	28711	G	A	11	2020314	cg04975775	rs2251375	5.44e-19	-0.0508	0.00564
rs114006656	cg00237904	11	2006110	14204	C	T	11	2020314	cg04975775	rs2251312	2.78e-09	0.123	0.0207
rs114138752	cg00237904	11	2026723	6409	T	C	11	2020314	cg04975775	rs2251312	2.11e-09	0.128	0.0213
rs11564736	cg00237904	11	2021301	987	C	G	11	2020314	cg04975775	rs11564736	2.59e-08	-0.0916	0.0164
rs11564741	cg00237904	11	2016327	3987	C	T	11	2020314	cg04975775	rs116992736	1.36e-07	0.088	0.0166
rs116992736	cg00237904	11	2036997	16683	T	G	11	2020314	cg04975775	rs116992736	8.88e-10	0.132	0.0215
rs117154195	cg00237904	11	2015669	4645	G	T	11	2020314	cg04975775	rs2251312	2.78e-09	0.123	0.0207
rs117726290	cg00237904	11	1990346	29968	C	T	11	2020314	cg04975775	rs11564736	0.00032	-0.0772	0.0214
rs117875840	cg00237904	11	2007719	12595	G	A	11	2020314	cg04975775	rs2251375	4.25e-16	-0.0664	0.00809
rs117953329	cg00237904	11	2036011	15697	T	G	11	2020314	cg04975775	rs2251312	3.17e-05	0.0535	0.0128
rs12365667	cg00237904	11	1919500	100814	C	G	11	2020314	cg04975775	rs2251312	1.39e-06	0.039	0.00806
rs12420402	cg00237904	11	1987045	33269	C	T	11	2020314	cg04975775	rs11564736	4.62e-05	-0.0645	0.0158
rs12575654	cg00237904	11	2010968	9346	G	A	11	2020314	cg04975775	rs2251375	1.21e-26	-0.0667	0.00614
rs12806111	cg00237904	11	2008366	11948	C	T	11	2020314	cg04975775	rs2251375	3.7e-27	-0.0729	0.00664
rs12812	cg00237904	11	1977552	42762	G	A	11	2020314	cg04975775	rs2251312	2.64e-10	0.0503	0.00791
rs138562835	cg00237904	11	1911573	108741	G	A	11	2020314	cg04975775	rs116992736	3.88e-05	0.104	0.0251
rs144344717	cg00237904	11	1908641	111673	C	T	11	2020314	cg04975775	rs116992736	1.56e-05	0.106	0.0245
rs147081004	cg00237904	11	1919980	100334	A	C	11	2020314	cg04975775	rs2251312	4.38e-06	0.0378	0.00821
rs1623506	cg00237904	11	2011709	8605	C	T	11	2020314	cg04975775	rs2251312	3.2e-11	0.0508	0.0076
rs1635149	cg00237904	11	1967365	52949	C	T	11	2020314	cg04975775	rs2251312	6.36e-09	0.0457	0.00782
rs1635150	cg00237904	11	2010077	10237	T	G	11	2020314	cg04975775	rs2251312	3.2e-11	0.0508	0.0076
rs1635151	cg00237904	11	2010145	10169	C	G	11	2020314	cg04975775	rs2251312	3.2e-11	0.0508	0.0076
rs1635152	cg00237904	11	2010318	9996	A	G	11	2020314	cg04975775	rs2251312	3.2e-11	0.0508	0.0076
rs1635153	cg00237904	11	2013073	7241	C	A	11	2020314	cg04975775	rs2251312	7.68e-12	0.0533	0.00772
rs1635154	cg00237904	11	2013508	6806	A	G	11	2020314	cg04975775	rs2251312	1.35e-10	0.0499	0.00771
rs170086	cg00237904	11	1979367	40947	G	A	11	2020314	cg04975775	rs2251312	5.9e-09	0.0456	0.0078
rs170101	cg00237904	11	2008936	11378	C	T	11	2020314	cg04975775	rs2251375	0.000329	0.0197	0.00547
rs170102	cg00237904	11	1998031	22283	G	A	11	2020314	cg04975775	rs2251375	5.36e-19	-0.0507	0.00562
rs1706875	cg00237904	11	2005024	15290	C	G	11	2020314	cg04975775	rs2251312	6.74e-10	0.0478	0.0077
rs1706879	cg00237904	11	2009895	10419	T	C	11	2020314	cg04975775	rs2251375	0.000252	-0.0211	0.00575
rs172605	cg00237904	11	2005110	15204	A	G	11	2020314	cg04975775	rs2251375	1.22e-21	0.0547	0.00564
rs172606	cg00237904	11	2005124	15190	G	C	11	2020314	cg04975775	rs2251312	1.77e-11	0.0517	0.00763
rs184277	cg00237904	11	2012822	7492	G	A	11	2020314	cg04975775	rs2251375	1.3e-05	0.0238	0.00545
rs1877443	cg00237904	11	1968016	52298	G	T	11	2020314	cg04975775	rs2251375	0.000279	0.0204	0.00561
rs190063	cg00237904	11	1993975	26339	C	A	11	2020314	cg04975775	rs2251312	2.04e-11	-0.0501	0.00743
rs2048540	cg00237904	11	1882248	138066	T	C	11	2020314	cg04975775	rs3781956	0.000207	-0.0205	0.00552
rs2067051	cg00237904	11	2018168	2146	C	T	11	2020314	cg04975775	rs2251375	1.3e-05	0.0237	0.00541
rs2071094	cg00237904	11	2021164	850	G	T	11	2020314	cg04975775	rs2251375	2.26e-06	0.0257	0.00542
rs2071095	cg00237904	11	2020627	313	C	A	11	2020314	cg04975775	rs2251375	4.85e-06	0.0249	0.00542
rs2075744	cg00237904	11	2018449	1865	A	G	11	2020314	cg04975775	rs2251375	5.46e-06	0.0247	0.00542
rs2075745	cg00237904	11	2018336	1978	A	T	11	2020314	cg04975775	rs2251375	6e-06	0.0246	0.00542
rs2107425	cg00237904	11	2021075	761	C	T	11	2020314	cg04975775	rs2251375	2.92e-51	-0.0841	0.00539
rs2137320	cg00237904	11	1884342	135972	G	A	11	2020314	cg04975775	rs3781956	4.09e-08	-0.0303	0.0055
rs2158394	cg00237904	11	2019995	319	C	G	11	2020314	cg04975775	rs2251375	1.49e-44	-0.0874	0.00606
rs217206	cg00237904	11	1974542	45772	G	A	11	2020314	cg04975775	rs2251375	0.000239	-0.0206	0.0056
rs217209	cg00237904	11	1975376	44938	T	C	11	2020314	cg04975775	rs2251312	7.11e-08	0.0425	0.00786
rs217215	cg00237904	11	2003944	16370	T	G	11	2020314	cg04975775	rs2251375	6.29e-19	0.0504	0.00561
rs217216	cg00237904	11	2005102	15212	T	C	11	2020314	cg04975775	rs2251375	1.22e-21	0.0547	0.00564
rs217218	cg00237904	11	1995316	24998	A	G	11	2020314	cg04975775	rs2251312	5.56e-10	0.0476	0.00763
rs217219	cg00237904	11	1996297	24017	G	A	11	2020314	cg04975775	rs2251312	8.89e-10	0.0472	0.00766
rs217221	cg00237904	11	1999658	20656	G	A	11	2020314	cg04975775	rs2251312	3.92e-10	0.0483	0.00767
rs217222	cg00237904	11	2000271	20043	G	A	11	2020314	cg04975775	rs2251312	3.92e-10	0.0483	0.00767
rs217223	cg00237904	11	2000504	19810	C	T	11	2020314	cg04975775	rs2251312	3.92e-10	0.0483	0.00767
rs217224	cg00237904	11	2001032	19282	C	T	11	2020314	cg04975775	rs2251312	3.92e-10	0.0483	0.00767
rs217225	cg00237904	11	2002173	18141	G	C	11	2020314	cg04975775	rs2251312	6.94e-12	0.0513	0.00742
rs217227	cg00237904	11	2014227	6087	C	G	11	2020314	cg04975775	rs2251312	2.27e-11	0.0519	0.0077
rs217228	cg00237904	11	2014709	5605	T	C	11	2020314	cg04975775	rs2251375	8.13e-31	0.0654	0.00556
rs217230	cg00237904	11	2015507	4807	G	A	11	2020314	cg04975775	rs2251375	1.06e-13	0.0407	0.00543
rs217231	cg00237904	11	2015569	4745	G	C	11	2020314	cg04975775	rs2251375	2.13e-31	0.0663	0.00557
rs217232	cg00237904	11	2015728	4586	T	C	11	2020314	cg04975775	rs2251375	1.78e-31	0.0663	0.00556
rs217235	cg00237904	11	1981190	39124	G	A	11	2020314	cg04975775	rs2251312	5.9e-09	0.0456	0.0078
rs217240	cg00237904	11	1983444	36870	G	A	11	2020314	cg04975775	rs2251312	4.08e-07	0.035	0.00688
rs217242	cg00237904	11	1984911	35403	C	T	11	2020314	cg04975775	rs2251312	5.93e-09	0.0458	0.00784
rs217243	cg00237904	11	1985287	35027	C	T	11	2020314	cg04975775	rs2251312	8.39e-09	0.0451	0.00779
rs217245	cg00237904	11	1986386	33928	C	T	11	2020314	cg04975775	rs2251312	5.93e-09	0.0458	0.00784
rs217247	cg00237904	11	1987961	32353	C	T	11	2020314	cg04975775	rs2251312	5.93e-09	0.0458	0.00784
rs217249	cg00237904	11	1989882	30432	C	T	11	2020314	cg04975775	rs2251312	1.58e-09	0.0474	0.00781
rs217251	cg00237904	11	1992327	27987	C	T	11	2020314	cg04975775	rs2251312	1.06e-10	0.0503	0.00774
rs217252	cg00237904	11	1992430	27884	C	T	11	2020314	cg04975775	rs2251312	1.06e-10	0.0503	0.00774
rs217253	cg00237904	11	1992956	27358	G	A	11	2020314	cg04975775	rs2251312	1.06e-10	0.0503	0.00774
rs217704	cg00237904	11	2003541	16773	T	C	11	2020314	cg04975775	rs2251375	0.000243	0.02	0.00544
rs217710	cg00237904	11	2007244	13070	C	T	11	2020314	cg04975775	rs2251375	5.74e-07	0.0274	0.00545
rs217714	cg00237904	11	2011512	8802	C	T	11	2020314	cg04975775	rs2251375	0.000232	0.0202	0.00548
rs217718	cg00237904	11	2010414	9900	G	A	11	2020314	cg04975775	rs2251375	1.03e-20	0.0535	0.00565
rs217719	cg00237904	11	1995223	25091	G	A	11	2020314	cg04975775	rs2251375	1.87e-21	-0.0625	0.00648
rs217721	cg00237904	11	1998602	21712	C	T	11	2020314	cg04975775	rs2251312	4.82e-12	-0.0517	0.00742
rs217722	cg00237904	11	1999130	21184	C	G	11	2020314	cg04975775	rs2251312	6.79e-10	-0.0475	0.00765
rs217723	cg00237904	11	1999870	20444	A	T	11	2020314	cg04975775	rs2251375	0.000324	0.0196	0.00544
rs217725	cg00237904	11	2001828	18486	A	G	11	2020314	cg04975775	rs2251375	0.000324	0.0196	0.00544
rs217727	cg00237904	11	2016908	3406	G	A	11	2020314	cg04975775	rs2251375	1.62e-26	-0.0721	0.00665
rs217728	cg00237904	11	2015835	4479	C	T	11	2020314	cg04975775	rs2251375	1.25e-27	-0.0677	0.0061
rs217734	cg00237904	11	1993884	26430	G	A	11	2020314	cg04975775	rs217734	9.67e-07	-0.0758	0.0154
rs2240198	cg00237904	11	1975784	44530	C	T	11	2020314	cg04975775	rs2251375	1.94e-07	-0.0397	0.00759
rs2244793	cg00237904	11	2005021	15293	G	T	11	2020314	cg04975775	rs2251312	6.74e-10	0.0478	0.0077
rs2251312	cg00237904	11	2019618	696	G	C	11	2020314	cg04975775	rs2251312	1.46e-38	-0.0925	0.00694
rs2251375	cg00237904	11	2019496	818	C	A	11	2020314	cg04975775	rs2251375	5.62e-52	-0.0851	0.00542
rs2285935	cg00237904	11	2014646	5668	G	A	11	2020314	cg04975775	rs2251375	0.000191	0.0206	0.00551
rs2525881	cg00237904	11	2019333	981	T	C	11	2020314	cg04975775	rs2251375	3.52e-06	0.0253	0.00544
rs2525882	cg00237904	11	2021830	1516	C	T	11	2020314	cg04975775	rs2251312	4.62e-30	-0.0799	0.00687
rs2525883	cg00237904	11	2021980	1666	C	T	11	2020314	cg04975775	rs2251375	1.31e-33	-0.0804	0.00651
rs2525885	cg00237904	11	2024354	4040	C	T	11	2020314	cg04975775	rs2251312	7.49e-12	-0.0446	0.00646
rs2525886	cg00237904	11	2024451	4137	C	T	11	2020314	cg04975775	rs2251375	1.41e-44	-0.0874	0.00606
rs2525887	cg00237904	11	2027064	6750	C	T	11	2020314	cg04975775	rs2251375	5.26e-18	-0.0477	0.00546
rs2668847	cg00237904	11	2002960	17354	C	T	11	2020314	cg04975775	rs2251312	2.63e-10	0.0486	0.00764
rs2735461	cg00237904	11	2025889	5575	C	G	11	2020314	cg04975775	rs2251312	1.19e-09	-0.078	0.0128
rs2735466	cg00237904	11	2002975	17339	G	C	11	2020314	cg04975775	rs2251375	0.000196	0.0203	0.00544
rs2735469	cg00237904	11	2022804	2490	A	G	11	2020314	cg04975775	rs2251312	2.65e-28	-0.0835	0.00742
rs2735970	cg00237904	11	2021815	1501	T	C	11	2020314	cg04975775	rs2251375	2.92e-51	-0.0841	0.00539
rs2735971	cg00237904	11	2021649	1335	T	C	11	2020314	cg04975775	rs2251312	1.46e-38	-0.0925	0.00694
rs2735972	cg00237904	11	2021581	1267	A	G	11	2020314	cg04975775	rs2251312	1.46e-38	-0.0925	0.00694
rs2839698	cg00237904	11	2018853	1461	G	A	11	2020314	cg04975775	rs2251375	4.85e-06	0.0249	0.00542
rs2839702	cg00237904	11	2017017	3297	A	C	11	2020314	cg04975775	rs2251375	1.93e-05	0.0233	0.00543
rs28971510	cg00237904	11	1914975	105339	G	A	11	2020314	cg04975775	rs3781956	0.000151	-0.0208	0.00547
rs3024270	cg00237904	11	2017439	2875	C	G	11	2020314	cg04975775	rs2251375	7.88e-08	0.0292	0.00541
rs3741216	cg00237904	11	2016717	3597	T	A	11	2020314	cg04975775	rs2251312	2.78e-09	0.123	0.0207
rs3741219	cg00237904	11	2016619	3695	A	G	11	2020314	cg04975775	rs2251375	1.74e-05	0.0234	0.00544
rs3781956	cg00237904	11	1945884	74430	G	A	11	2020314	cg04975775	rs3781956	4.22e-05	-0.0241	0.00586
rs3781961	cg00237904	11	1907687	112627	C	T	11	2020314	cg04975775	rs3781956	0.000113	-0.0211	0.00545
rs3781962	cg00237904	11	1907609	112705	C	G	11	2020314	cg04975775	rs3781956	0.000338	-0.0209	0.00581
rs3817197	cg00237904	11	1906174	114140	G	A	11	2020314	cg04975775	rs3781956	0.00012	-0.021	0.00545
rs3825028	cg00237904	11	2017464	2850	G	A	11	2020314	cg04975775	rs116992736	6.35e-09	0.125	0.0214
rs3858516	cg00237904	11	2030298	9984	A	G	11	2020314	cg04975775	rs2251375	6.59e-41	-0.0837	0.00608
rs3858519	cg00237904	11	2037821	17507	G	A	11	2020314	cg04975775	rs2251312	1.96e-19	-0.0664	0.00728
rs3890907	cg00237904	11	2028143	7829	G	A	11	2020314	cg04975775	rs2251375	1.58e-09	0.0326	0.00537
rs4264135	cg00237904	11	1920285	100029	A	G	11	2020314	cg04975775	rs2251375	2.01e-10	-0.0386	0.00603
rs4929983	cg00237904	11	2024579	4265	C	T	11	2020314	cg04975775	rs2251375	2.06e-09	0.0324	0.00537
rs4929984	cg00237904	11	2024683	4369	C	A	11	2020314	cg04975775	rs2251375	9.11e-05	0.0215	0.00548
rs4929987	cg00237904	11	2028591	8277	C	G	11	2020314	cg04975775	rs2251375	3.57e-06	0.0252	0.00542
rs4930001	cg00237904	11	2043867	23553	G	A	11	2020314	cg04975775	rs4930001	0.000341	-0.0216	0.00603
rs4930098	cg00237904	11	2020955	641	G	C	11	2020314	cg04975775	rs2251375	3.52e-06	0.0253	0.00544
rs4930101	cg00237904	11	2021859	1545	G	T	11	2020314	cg04975775	rs2251375	4.88e-06	0.0248	0.00542
rs4930103	cg00237904	11	2024544	4230	G	A	11	2020314	cg04975775	rs2251375	8.3e-08	0.0293	0.00544
rs4930110	cg00237904	11	2026701	6387	G	C	11	2020314	cg04975775	rs2251375	3.57e-06	0.0252	0.00542
rs4930125	cg00237904	11	2039274	18960	T	G	11	2020314	cg04975775	rs2251375	4.02e-10	-0.0341	0.00542
rs4980379	cg00237904	11	1888614	131700	C	T	11	2020314	cg04975775	rs3781956	0.000261	-0.0206	0.00563
rs4980392	cg00237904	11	1883855	136459	T	C	11	2020314	cg04975775	rs3781956	0.000177	-0.0208	0.00553
rs4980401	cg00237904	11	1923947	96367	A	T	11	2020314	cg04975775	rs2251312	6.01e-06	0.0378	0.00832
rs517101	cg00237904	11	1912296	108018	A	G	11	2020314	cg04975775	rs3781956	5.02e-05	-0.0222	0.00546
rs540710	cg00237904	11	1947575	72739	C	A	11	2020314	cg04975775	rs3781956	0.000307	-0.0212	0.00586
rs542362	cg00237904	11	1947425	72889	C	G	11	2020314	cg04975775	rs3781956	0.000188	-0.0219	0.00586
rs542605	cg00237904	11	1912726	107588	A	G	11	2020314	cg04975775	rs3781956	4.87e-05	-0.0222	0.00546
rs55941855	cg00237904	11	2006183	14131	C	T	11	2020314	cg04975775	rs2251375	4.15e-16	-0.0663	0.00807
rs56781071	cg00237904	11	2029029	8715	C	T	11	2020314	cg04975775	rs2251312	2.11e-09	0.128	0.0213
rs569550	cg00237904	11	1887068	133246	T	G	11	2020314	cg04975775	rs3781956	0.000153	-0.0212	0.0056
rs571122	cg00237904	11	1880811	139503	G	A	11	2020314	cg04975775	rs3781956	0.000122	-0.0212	0.00551
rs576603	cg00237904	11	1914139	106175	C	T	11	2020314	cg04975775	rs2251375	1.41e-05	-0.0249	0.00572
rs587074	cg00237904	11	1881071	139243	G	A	11	2020314	cg04975775	rs3781956	0.000122	-0.0212	0.00551
rs58781599	cg00237904	11	2014633	5681	C	T	11	2020314	cg04975775	rs2251312	2.78e-09	0.123	0.0207
rs587961	cg00237904	11	1881256	139058	T	C	11	2020314	cg04975775	rs3781956	6.02e-05	-0.0224	0.00557
rs59469120	cg00237904	11	2037862	17548	C	T	11	2020314	cg04975775	rs2251312	1.34e-08	0.0554	0.00969
rs61317300	cg00237904	11	2041600	21286	A	G	11	2020314	cg04975775	rs2251312	1.45e-13	0.0981	0.0132
rs61866961	cg00237904	11	1983973	36341	C	T	11	2020314	cg04975775	rs11564736	4.62e-05	-0.0645	0.0158
rs61866996	cg00237904	11	2013335	6979	G	A	11	2020314	cg04975775	rs11564736	1.79e-08	-0.0942	0.0167
rs61867022	cg00237904	11	2025930	5616	C	T	11	2020314	cg04975775	rs11564736	7.48e-05	-0.0873	0.022
rs61868802	cg00237904	11	1925953	94361	A	G	11	2020314	cg04975775	rs2251375	1.67e-10	-0.0387	0.00601
rs673791	cg00237904	11	1885025	135289	C	G	11	2020314	cg04975775	rs3781956	0.000344	-0.0198	0.00553
rs7113809	cg00237904	11	1874845	145469	T	C	11	2020314	cg04975775	rs3781956	0.000188	-0.0206	0.00551
rs71455916	cg00237904	11	2005794	14520	C	A	11	2020314	cg04975775	rs2251375	9.52e-27	-0.0721	0.00662
rs72846755	cg00237904	11	1992590	27724	G	A	11	2020314	cg04975775	rs2251312	0.000102	0.0511	0.0131
rs735955	cg00237904	11	1943120	77194	G	A	11	2020314	cg04975775	rs3781956	0.000255	-0.0214	0.00584
rs739908	cg00237904	11	1998123	22191	T	C	11	2020314	cg04975775	rs2251375	0.000324	0.0196	0.00544
rs739909	cg00237904	11	1998362	21952	A	G	11	2020314	cg04975775	rs2251375	0.000324	0.0196	0.00544
rs739910	cg00237904	11	1998368	21946	A	G	11	2020314	cg04975775	rs2251375	0.000324	0.0196	0.00544
rs74380273	cg00237904	11	2039183	18869	C	T	11	2020314	cg04975775	rs116992736	2.34e-10	0.133	0.0209
rs74584156	cg00237904	11	2025945	5631	T	G	11	2020314	cg04975775	rs2251312	2.11e-09	0.128	0.0213
rs7483477	cg00237904	11	1920255	100059	T	G	11	2020314	cg04975775	rs2251375	9.92e-09	-0.0368	0.00639
rs75121038	cg00237904	11	2033785	13471	C	T	11	2020314	cg04975775	rs2251312	8.15e-07	0.0879	0.0178
rs75196800	cg00237904	11	2006444	13870	C	T	11	2020314	cg04975775	rs2251312	2.78e-09	0.123	0.0207
rs75304754	cg00237904	11	2006275	14039	C	T	11	2020314	cg04975775	rs2251312	2.78e-09	0.123	0.0207
rs757409	cg00237904	11	1975106	45208	T	C	11	2020314	cg04975775	rs2251375	1.47e-16	-0.0498	0.00596
rs75905613	cg00237904	11	2031786	11472	G	A	11	2020314	cg04975775	rs2251312	2.11e-09	0.128	0.0213
rs76028799	cg00237904	11	2006467	13847	C	T	11	2020314	cg04975775	rs2251312	2.78e-09	0.123	0.0207
rs76396712	cg00237904	11	2007191	13123	A	G	11	2020314	cg04975775	rs2251312	2.78e-09	0.123	0.0207
rs77452354	cg00237904	11	2011519	8795	A	G	11	2020314	cg04975775	rs2251312	2.78e-09	0.123	0.0207
rs77540772	cg00237904	11	2040477	20163	G	A	11	2020314	cg04975775	rs116992736	7.13e-10	0.13	0.021
rs77677619	cg00237904	11	2006737	13577	G	A	11	2020314	cg04975775	rs2251312	2.78e-09	0.123	0.0207
rs77773409	cg00237904	11	2006703	13611	G	A	11	2020314	cg04975775	rs2251312	2.78e-09	0.123	0.0207
rs77835303	cg00237904	11	2006177	14137	C	T	11	2020314	cg04975775	rs2251312	2.78e-09	0.123	0.0207
rs78033535	cg00237904	11	2024559	4245	C	T	11	2020314	cg04975775	rs78033535	0.000197	-0.066	0.0177
rs78408737	cg00237904	11	2042394	22080	G	T	11	2020314	cg04975775	rs116992736	8.24e-09	0.122	0.021
rs78431668	cg00237904	11	2030864	10550	C	T	11	2020314	cg04975775	rs78033535	0.000117	-0.0671	0.0174
rs78510690	cg00237904	11	2027089	6775	C	T	11	2020314	cg04975775	rs78033535	0.000197	-0.066	0.0177
rs7945810	cg00237904	11	1981456	38858	G	A	11	2020314	cg04975775	rs11564736	4.62e-05	-0.0645	0.0158
rs80144704	cg00237904	11	2029817	9503	T	C	11	2020314	cg04975775	rs2251312	2.11e-09	0.128	0.0213
rs810021	cg00237904	11	1914819	105495	G	A	11	2020314	cg04975775	rs3781956	0.000151	-0.0208	0.00547
rs83998	cg00237904	11	1998171	22143	C	G	11	2020314	cg04975775	rs2251375	5.36e-19	-0.0507	0.00562
rs84000	cg00237904	11	1992462	27852	G	A	11	2020314	cg04975775	rs2251375	6.32e-19	0.0507	0.00564
rs907614	cg00237904	11	1877533	142781	T	C	11	2020314	cg04975775	rs3781956	0.000194	-0.0206	0.0055
rs91400	cg00237904	11	1991943	28371	T	C	11	2020314	cg04975775	rs2251375	6.84e-19	-0.0505	0.00562
rs10086470	cg00259549	8	1255885	565917	A	G	8	689968	cg00259549	rs4141052	0.000246	-0.0546	0.0148
rs10088235	cg00259549	8	809090	119122	A	G	8	689968	cg00259549	rs28812830	8.8e-06	-0.0617	0.0138
rs10090755	cg00259549	8	691982	2014	C	T	8	689968	cg00259549	rs4735918	1.2e-06	0.0714	0.0146
rs10091756	cg00259549	8	714416	24448	C	T	8	689968	cg00259549	rs28812830	2.19e-08	-0.0821	0.0146
rs10091856	cg00259549	8	1282120	592152	A	G	8	689968	cg00259549	rs4141052	4.22e-05	-0.0596	0.0145
rs10092407	cg00259549	8	769231	79263	C	T	8	689968	cg00259549	rs28812830	0.000289	-0.0576	0.0159
rs10092924	cg00259549	8	654796	35172	T	G	8	689968	cg00259549	rs4735918	0.000255	-0.0514	0.014
rs10093748	cg00259549	8	677527	12441	G	T	8	689968	cg00259549	rs4735918	2.61e-09	-0.0962	0.0161
rs10094174	cg00259549	8	677891	12077	G	A	8	689968	cg00259549	rs4735918	7.79e-05	0.0637	0.0161
rs10094226	cg00259549	8	737663	47695	T	C	8	689968	cg00259549	rs10112008	7.58e-05	0.0633	0.016
rs10094628	cg00259549	8	1257894	567926	A	C	8	689968	cg00259549	rs4141052	9.75e-05	-0.0666	0.0171
rs10096013	cg00259549	8	841851	151883	G	T	8	689968	cg00259549	rs28812830	3.79e-06	-0.0762	0.0164
rs10100355	cg00259549	8	712049	22081	G	A	8	689968	cg00259549	rs28812830	4.79e-07	-0.074	0.0146
rs10100618	cg00259549	8	1234034	544066	T	C	8	689968	cg00259549	rs4141052	1.63e-05	-0.0651	0.0151
rs10101865	cg00259549	8	702519	12551	G	A	8	689968	cg00259549	rs28812830	2.7e-08	-0.0815	0.0146
rs10103917	cg00259549	8	717613	27645	C	T	8	689968	cg00259549	rs28812830	1.33e-07	-0.0783	0.0148
rs10104969	cg00259549	8	716185	26217	A	G	8	689968	cg00259549	rs28812830	3.38e-08	-0.0801	0.0144
rs10105323	cg00259549	8	1281975	592007	C	T	8	689968	cg00259549	rs4141052	0.00014	-0.0564	0.0148
rs10106060	cg00259549	8	673609	16359	G	A	8	689968	cg00259549	rs4735918	2.37e-05	-0.0629	0.0148
rs10107347	cg00259549	8	1231561	541593	A	G	8	689968	cg00259549	rs4141052	1.2e-05	-0.0662	0.0151
rs10108289	cg00259549	8	752709	62741	A	G	8	689968	cg00259549	rs28812830	0.000116	-0.0611	0.0158
rs10109669	cg00259549	8	849012	159044	C	T	8	689968	cg00259549	rs28812830	0.000231	-0.059	0.016
rs10112777	cg00259549	8	702507	12539	C	G	8	689968	cg00259549	rs28812830	2.7e-08	-0.0815	0.0146
rs10156277	cg00259549	8	735392	45424	G	A	8	689968	cg00259549	rs10112008	5.23e-05	0.0687	0.0169
rs10282754	cg00259549	8	766594	76626	A	G	8	689968	cg00259549	rs28812830	0.000155	-0.06	0.0158
rs10283022	cg00259549	8	1243445	553477	G	C	8	689968	cg00259549	rs4141052	0.000123	-0.0578	0.015
rs10503163	cg00259549	8	1283500	593532	A	G	8	689968	cg00259549	rs4141052	6.3e-05	-0.0583	0.0145
rs10503164	cg00259549	8	1283522	593554	T	C	8	689968	cg00259549	rs4141052	6.3e-05	-0.0583	0.0145
rs1105954	cg00259549	8	817847	127879	C	T	8	689968	cg00259549	rs28812830	2.18e-06	-0.0669	0.0141
rs11136384	cg00259549	8	1283057	593089	T	G	8	689968	cg00259549	rs4141052	5.21e-05	-0.059	0.0145
rs11136385	cg00259549	8	1283091	593123	A	C	8	689968	cg00259549	rs4141052	5.21e-05	-0.059	0.0145
rs11136386	cg00259549	8	1283473	593505	C	A	8	689968	cg00259549	rs4141052	0.000172	-0.0549	0.0146
rs11136940	cg00259549	8	585060	104908	C	A	8	689968	cg00259549	rs67918799	0.000299	-0.0581	0.016
rs11137105	cg00259549	8	762546	72578	T	C	8	689968	cg00259549	rs28812830	0.000125	-0.0606	0.0158
rs11137109	cg00259549	8	857818	167850	T	G	8	689968	cg00259549	rs10112008	3.18e-05	-0.0651	0.0156
rs111560133	cg00259549	8	744344	54376	G	A	8	689968	cg00259549	rs6983268	6.06e-05	0.145	0.0361
rs112057927	cg00259549	8	1265606	575638	G	C	8	689968	cg00259549	rs4141052	0.000303	0.0709	0.0196
rs112342009	cg00259549	8	1263504	573536	G	A	8	689968	cg00259549	rs4141052	0.000181	0.0733	0.0195
rs114825528	cg00259549	8	1119590	429622	T	A	8	689968	cg00259549	rs9314423	0.000303	-0.0516	0.0142
rs117022723	cg00259549	8	653274	36694	C	T	8	689968	cg00259549	rs79317256	6.25e-06	0.158	0.0349
rs117205804	cg00259549	8	1112034	422066	T	C	8	689968	cg00259549	rs4735838	5.72e-05	0.118	0.0293
rs117282761	cg00259549	8	1069912	379944	G	T	8	689968	cg00259549	rs73670679	8.78e-06	0.155	0.0347
rs117404605	cg00259549	8	1085929	395961	G	A	8	689968	cg00259549	rs4735838	0.000143	0.158	0.0415
rs11777366	cg00259549	8	656225	33743	T	C	8	689968	cg00259549	rs4735918	3.24e-05	0.0712	0.0171
rs11777598	cg00259549	8	829682	139714	C	A	8	689968	cg00259549	rs28812830	0.00015	-0.0667	0.0175
rs11777651	cg00259549	8	734736	44768	C	T	8	689968	cg00259549	rs10112008	0.000343	0.0598	0.0167
rs11777864	cg00259549	8	828266	138298	A	G	8	689968	cg00259549	rs28812830	0.000106	-0.0677	0.0174
rs11778949	cg00259549	8	999463	309495	C	T	8	689968	cg00259549	rs2701924	4.84e-05	-0.0713	0.0175
rs11779145	cg00259549	8	759374	69406	A	G	8	689968	cg00259549	rs73177099	4.45e-06	0.263	0.0571
rs11781283	cg00259549	8	681206	8762	G	C	8	689968	cg00259549	rs4735918	2.95e-13	-0.102	0.0139
rs117829392	cg00259549	8	721605	31637	G	C	8	689968	cg00259549	rs79317256	0.000117	0.115	0.0297
rs11782963	cg00259549	8	1267104	577136	C	G	8	689968	cg00259549	rs4141052	0.000147	-0.0641	0.0169
rs11784674	cg00259549	8	679799	10169	G	A	8	689968	cg00259549	rs4735918	4.53e-11	-0.092	0.0139
rs11785410	cg00259549	8	655888	34080	G	A	8	689968	cg00259549	rs67918799	0.000146	-0.0641	0.0168
rs11785436	cg00259549	8	655961	34007	G	A	8	689968	cg00259549	rs67918799	0.000146	-0.0641	0.0168
rs11785448	cg00259549	8	1282506	592538	G	A	8	689968	cg00259549	rs4141052	3.78e-05	-0.0598	0.0145
rs118026822	cg00259549	8	819492	129524	C	T	8	689968	cg00259549	rs7825015	0.000107	0.178	0.0457
rs11987038	cg00259549	8	1284820	594852	C	G	8	689968	cg00259549	rs4141052	0.000137	-0.0558	0.0146
rs11988836	cg00259549	8	1283300	593332	A	T	8	689968	cg00259549	rs4141052	0.000168	-0.0557	0.0148
rs11989627	cg00259549	8	1283603	593635	A	G	8	689968	cg00259549	rs4141052	6.3e-05	-0.0583	0.0145
rs11991513	cg00259549	8	1284914	594946	T	C	8	689968	cg00259549	rs4141052	0.000137	-0.0558	0.0146
rs11994037	cg00259549	8	1285157	595189	G	C	8	689968	cg00259549	rs4141052	0.000121	-0.0563	0.0146
rs12114153	cg00259549	8	1240368	550400	A	G	8	689968	cg00259549	rs4141052	7.36e-07	-0.0728	0.0146
rs12155843	cg00259549	8	811750	121782	C	T	8	689968	cg00259549	rs28812830	7.76e-08	-0.0788	0.0146
rs12155951	cg00259549	8	1180184	490216	A	G	8	689968	cg00259549	rs4141052	0.000286	0.0627	0.0173
rs12386927	cg00259549	8	719043	29075	G	A	8	689968	cg00259549	rs28812830	4.99e-07	-0.0749	0.0148
rs12386928	cg00259549	8	719296	29328	G	T	8	689968	cg00259549	rs28812830	4.99e-07	-0.0749	0.0148
rs12541119	cg00259549	8	693312	3344	G	C	8	689968	cg00259549	rs4735918	0.000319	0.0508	0.0141
rs12542241	cg00259549	8	586951	103017	C	T	8	689968	cg00259549	rs67918799	0.000193	-0.0598	0.016
rs12543586	cg00259549	8	1286184	596216	C	T	8	689968	cg00259549	rs4141052	0.000127	-0.056	0.0146
rs12544239	cg00259549	8	629800	60168	C	T	8	689968	cg00259549	rs79317256	1.35e-06	0.152	0.0314
rs12547918	cg00259549	8	583187	106781	G	A	8	689968	cg00259549	rs67918799	0.000148	-0.0612	0.0161
rs12548280	cg00259549	8	1286083	596115	G	T	8	689968	cg00259549	rs4141052	0.000127	-0.056	0.0146
rs12549459	cg00259549	8	676339	13629	A	G	8	689968	cg00259549	rs4735918	2.98e-13	-0.101	0.0137
rs12549884	cg00259549	8	583248	106720	C	T	8	689968	cg00259549	rs67918799	0.000239	-0.0592	0.0161
rs12674749	cg00259549	8	658083	31885	G	A	8	689968	cg00259549	rs4735918	0.000169	0.0788	0.0209
rs12680727	cg00259549	8	809859	119891	G	A	8	689968	cg00259549	rs28663406	5.34e-05	-0.0965	0.0238
rs13248583	cg00259549	8	671257	18711	A	T	8	689968	cg00259549	rs4735918	0.000106	-0.08	0.0206
rs13254037	cg00259549	8	1126288	436320	A	G	8	689968	cg00259549	rs9314423	0.000125	-0.0548	0.0143
rs13254443	cg00259549	8	658645	31323	G	C	8	689968	cg00259549	rs4735918	0.000131	0.0646	0.0168
rs13256070	cg00259549	8	720119	30151	T	A	8	689968	cg00259549	rs28812830	9e-06	-0.0652	0.0146
rs13257422	cg00259549	8	1138634	448666	C	T	8	689968	cg00259549	rs9314423	7.16e-05	-0.0553	0.0139
rs13261371	cg00259549	8	1126710	436742	C	G	8	689968	cg00259549	rs9314423	9.76e-05	-0.0557	0.0143
rs13261738	cg00259549	8	686525	3443	C	G	8	689968	cg00259549	rs4735918	0.000355	-0.0623	0.0174
rs13267001	cg00259549	8	844654	154686	G	A	8	689968	cg00259549	rs28812830	0.000198	-0.0596	0.016
rs13268786	cg00259549	8	686406	3562	G	C	8	689968	cg00259549	rs4735918	0.000308	-0.0629	0.0174
rs13271287	cg00259549	8	1128417	438449	G	A	8	689968	cg00259549	rs9314423	0.000272	-0.0521	0.0143
rs13272355	cg00259549	8	588596	101372	T	C	8	689968	cg00259549	rs67918799	0.000231	-0.0593	0.0161
rs13273024	cg00259549	8	833583	143615	C	T	8	689968	cg00259549	rs28812830	2.05e-07	-0.074	0.0142
rs13280240	cg00259549	8	833582	143614	G	A	8	689968	cg00259549	rs28812830	2.05e-07	-0.074	0.0142
rs13282859	cg00259549	8	582577	107391	T	C	8	689968	cg00259549	rs67918799	0.000168	-0.0608	0.0161
rs1376790	cg00259549	8	1177555	487587	A	G	8	689968	cg00259549	rs4141052	0.000312	0.0623	0.0172
rs141356800	cg00259549	8	687747	2221	G	A	8	689968	cg00259549	rs4735918	0.000101	0.0805	0.0206
rs144103091	cg00259549	8	476279	213689	T	G	8	689968	cg00259549	rs73177099	1.43e-08	0.323	0.0566
rs145317490	cg00259549	8	682296	7672	G	A	8	689968	cg00259549	rs145317490	1.13e-06	0.255	0.0523
rs147667748	cg00259549	8	653869	36099	C	T	8	689968	cg00259549	rs145317490	6.26e-05	0.209	0.0521
rs150452799	cg00259549	8	565936	124032	C	T	8	689968	cg00259549	rs73177099	9e-06	0.257	0.0576
rs150755168	cg00259549	8	610096	79872	G	A	8	689968	cg00259549	rs79317256	2.65e-05	0.159	0.0377
rs151187678	cg00259549	8	732118	42150	T	G	8	689968	cg00259549	rs73177099	0.000115	0.217	0.0561
rs1542905	cg00259549	8	828494	138526	T	A	8	689968	cg00259549	rs2701924	5.36e-06	-0.0925	0.0203
rs1604631	cg00259549	8	826667	136699	A	G	8	689968	cg00259549	rs6983268	0.000112	-0.0751	0.0194
rs1669618	cg00259549	8	661619	28349	T	G	8	689968	cg00259549	rs4735918	3.79e-07	0.0739	0.0145
rs1669620	cg00259549	8	660944	29024	A	C	8	689968	cg00259549	rs4735918	1.15e-08	0.0833	0.0145
rs1703946	cg00259549	8	660032	29936	G	C	8	689968	cg00259549	rs4735918	5.08e-07	0.0729	0.0144
rs1703953	cg00259549	8	663050	26918	G	C	8	689968	cg00259549	rs4735918	7.66e-07	0.0718	0.0145
rs17063739	cg00259549	8	1235777	545809	A	G	8	689968	cg00259549	rs4141052	0.000203	-0.0645	0.0173
rs17065707	cg00259549	8	1105431	415463	C	T	8	689968	cg00259549	rs9314423	0.000339	0.0694	0.0193
rs17065842	cg00259549	8	1166291	476323	T	A	8	689968	cg00259549	rs73670679	0.000303	0.0777	0.0215
rs17669920	cg00259549	8	1286880	596912	A	G	8	689968	cg00259549	rs4141052	0.000127	-0.056	0.0146
rs17740216	cg00259549	8	897113	207145	G	A	8	689968	cg00259549	rs6983268	0.000263	0.134	0.0366
rs17748020	cg00259549	8	1285756	595788	C	T	8	689968	cg00259549	rs4141052	0.000116	-0.0564	0.0146
rs17748026	cg00259549	8	1286954	596986	A	G	8	689968	cg00259549	rs4141052	0.000127	-0.056	0.0146
rs1869074	cg00259549	8	665858	24110	C	T	8	689968	cg00259549	rs4735918	1.34e-08	-0.0968	0.017
rs189871494	cg00259549	8	394658	295310	A	G	8	689968	cg00259549	rs73177099	2.86e-09	0.383	0.0641
rs2134491	cg00259549	8	925915	235947	A	G	8	689968	cg00259549	rs6983268	0.000129	0.138	0.0359
rs28413782	cg00259549	8	771916	81948	G	T	8	689968	cg00259549	rs28812830	0.000153	-0.06	0.0158
rs28433674	cg00259549	8	681666	8302	G	A	8	689968	cg00259549	rs4735918	2.73e-07	-0.0788	0.0153
rs28436973	cg00259549	8	770156	80188	G	A	8	689968	cg00259549	rs28812830	0.000294	-0.0575	0.0158
rs28442151	cg00259549	8	832121	142153	T	C	8	689968	cg00259549	rs28812830	2.03e-07	-0.0739	0.0142
rs28453301	cg00259549	8	842920	152952	C	T	8	689968	cg00259549	rs28812830	6.52e-07	-0.0804	0.0161
rs28503335	cg00259549	8	1166961	476993	T	C	8	689968	cg00259549	rs73670679	0.000303	0.0777	0.0215
rs28521223	cg00259549	8	589906	100062	C	A	8	689968	cg00259549	rs67918799	0.000222	-0.0595	0.0161
rs28646087	cg00259549	8	674314	15654	A	T	8	689968	cg00259549	rs4735918	1.94e-05	-0.0637	0.0149
rs28663406	cg00259549	8	829012	139044	T	G	8	689968	cg00259549	rs28663406	2.62e-05	-0.0708	0.0168
rs28690773	cg00259549	8	1164550	474582	G	A	8	689968	cg00259549	rs73670679	0.000289	0.0805	0.0222
rs28713252	cg00259549	8	785591	95623	T	C	8	689968	cg00259549	rs28812830	0.00021	-0.0587	0.0158
rs28744554	cg00259549	8	1277639	587671	A	T	8	689968	cg00259549	rs4141052	2.85e-05	-0.0615	0.0147
rs34116671	cg00259549	8	583650	106318	G	C	8	689968	cg00259549	rs67918799	0.000167	-0.0601	0.0159
rs34162131	cg00259549	8	585737	104231	C	A	8	689968	cg00259549	rs67918799	0.000243	-0.0589	0.016
rs34238583	cg00259549	8	686469	3499	A	G	8	689968	cg00259549	rs4735918	8.45e-07	0.073	0.0148
rs34363368	cg00259549	8	694851	4883	C	G	8	689968	cg00259549	rs28812830	2.08e-07	-0.0759	0.0146
rs34363596	cg00259549	8	1286648	596680	A	C	8	689968	cg00259549	rs4141052	4.68e-05	-0.0593	0.0145
rs34513530	cg00259549	8	700073	10105	A	G	8	689968	cg00259549	rs28812830	4.99e-08	-0.0793	0.0145
rs34983919	cg00259549	8	585730	104238	T	G	8	689968	cg00259549	rs67918799	0.000247	-0.0589	0.016
rs35170578	cg00259549	8	585869	104099	A	G	8	689968	cg00259549	rs67918799	0.000303	-0.0581	0.016
rs35328397	cg00259549	8	636099	53869	G	A	8	689968	cg00259549	rs4735918	0.000178	0.0618	0.0164
rs35544426	cg00259549	8	585702	104266	A	G	8	689968	cg00259549	rs67918799	0.000243	-0.0589	0.016
rs35826972	cg00259549	8	694891	4923	A	T	8	689968	cg00259549	rs28812830	2.08e-07	-0.0759	0.0146
rs3735926	cg00259549	8	590542	99426	G	A	8	689968	cg00259549	rs67918799	0.000228	-0.0593	0.016
rs3860879	cg00259549	8	809489	119521	C	T	8	689968	cg00259549	rs28812830	1.42e-07	-0.0772	0.0146
rs4072074	cg00259549	8	1230570	540602	A	T	8	689968	cg00259549	rs4141052	0.00022	-0.054	0.0146
rs4141050	cg00259549	8	1253535	563567	C	T	8	689968	cg00259549	rs4141052	0.000226	-0.0557	0.0151
rs4141051	cg00259549	8	1253605	563637	T	C	8	689968	cg00259549	rs4141052	0.000183	-0.055	0.0147
rs4141052	cg00259549	8	1240053	550085	A	G	8	689968	cg00259549	rs4141052	7.36e-07	-0.0728	0.0146
rs4242540	cg00259549	8	1279676	589708	G	T	8	689968	cg00259549	rs4141052	0.000135	-0.0564	0.0147
rs4735809	cg00259549	8	582548	107420	G	C	8	689968	cg00259549	rs67918799	0.000168	-0.0608	0.0161
rs4735813	cg00259549	8	607779	82189	G	T	8	689968	cg00259549	rs67918799	0.000329	-0.0576	0.016
rs4735816	cg00259549	8	669576	20392	C	T	8	689968	cg00259549	rs4735918	0.000158	0.078	0.0206
rs4735824	cg00259549	8	840136	150168	A	G	8	689968	cg00259549	rs28812830	1.53e-05	-0.06	0.0138
rs4735825	cg00259549	8	847144	157176	C	T	8	689968	cg00259549	rs28663406	2.56e-05	-0.0582	0.0138
rs4735827	cg00259549	8	853666	163698	G	A	8	689968	cg00259549	rs28812830	0.000171	-0.0532	0.0141
rs4735828	cg00259549	8	862188	172220	G	C	8	689968	cg00259549	rs28663406	2e-05	-0.0594	0.0139
rs4735838	cg00259549	8	1040030	350062	G	A	8	689968	cg00259549	rs4735838	7.84e-07	0.176	0.0355
rs4735845	cg00259549	8	434476	255492	T	C	8	689968	cg00259549	rs73177099	4.05e-05	-0.166	0.0405
rs4735915	cg00259549	8	676183	13785	T	C	8	689968	cg00259549	rs4735918	0.000199	0.0848	0.0228
rs4735916	cg00259549	8	677305	12663	G	A	8	689968	cg00259549	rs4735918	0.000126	0.0869	0.0226
rs4735918	cg00259549	8	684972	4996	G	C	8	689968	cg00259549	rs4735918	2.48e-14	-0.106	0.0137
rs4735997	cg00259549	8	1163713	473745	C	T	8	689968	cg00259549	rs73670679	0.000128	0.0902	0.0235
rs4875987	cg00259549	8	1240819	550851	A	C	8	689968	cg00259549	rs4141052	0.000109	-0.0566	0.0146
rs4876093	cg00259549	8	1257933	567965	G	A	8	689968	cg00259549	rs4141052	0.00012	-0.0558	0.0145
rs4876094	cg00259549	8	1257946	567978	T	C	8	689968	cg00259549	rs4141052	0.000191	-0.0549	0.0147
rs4876169	cg00259549	8	1288235	598267	C	A	8	689968	cg00259549	rs4141052	0.000104	-0.0567	0.0146
rs4876170	cg00259549	8	1288268	598300	G	A	8	689968	cg00259549	rs4141052	0.000104	-0.0567	0.0146
rs4976871	cg00259549	8	1244648	554680	C	G	8	689968	cg00259549	rs4141052	9.01e-05	-0.0572	0.0146
rs55701965	cg00259549	8	1115283	425315	G	A	8	689968	cg00259549	rs9314423	0.000261	-0.0522	0.0143
rs55705212	cg00259549	8	673121	16847	C	T	8	689968	cg00259549	rs4735918	0.000132	0.0788	0.0206
rs55707857	cg00259549	8	772472	82504	C	T	8	689968	cg00259549	rs28812830	0.000272	-0.0577	0.0158
rs55722884	cg00259549	8	678381	11587	G	C	8	689968	cg00259549	rs28812830	4.08e-10	-0.106	0.0169
rs55730989	cg00259549	8	857868	167900	C	T	8	689968	cg00259549	rs28812830	4.36e-05	-0.0646	0.0158
rs55800838	cg00259549	8	1284814	594846	A	T	8	689968	cg00259549	rs4141052	0.000116	-0.0564	0.0146
rs55910407	cg00259549	8	669708	20260	G	A	8	689968	cg00259549	rs4735918	7.89e-10	-0.101	0.0164
rs55965165	cg00259549	8	678090	11878	C	T	8	689968	cg00259549	rs4735918	1.04e-08	-0.0906	0.0158
rs56057660	cg00259549	8	684167	5801	T	C	8	689968	cg00259549	rs4735918	0.000194	0.0767	0.0205
rs56122659	cg00259549	8	857871	167903	G	A	8	689968	cg00259549	rs28812830	2.96e-05	-0.066	0.0158
rs56130803	cg00259549	8	672924	17044	A	G	8	689968	cg00259549	rs4735918	0.000132	0.0788	0.0206
rs56187500	cg00259549	8	784974	95006	G	C	8	689968	cg00259549	rs28812830	0.000253	-0.0584	0.0159
rs56189376	cg00259549	8	680851	9117	C	T	8	689968	cg00259549	rs4735918	1.65e-05	0.0646	0.0149
rs56651677	cg00259549	8	676764	13204	G	A	8	689968	cg00259549	rs4735918	0.000142	0.0869	0.0228
rs566582600	cg00259549	8	761334	71366	C	T	8	689968	cg00259549	rs7825015	0.000123	0.19	0.0494
rs56948427	cg00259549	8	676308	13660	G	A	8	689968	cg00259549	rs4735918	0.000142	0.0869	0.0228
rs57131701	cg00259549	8	671483	18485	G	A	8	689968	cg00259549	rs4735918	0.000128	0.0791	0.0206
rs57325036	cg00259549	8	784370	94402	C	A	8	689968	cg00259549	rs28812830	0.000232	-0.0588	0.0159
rs58923835	cg00259549	8	666899	23069	A	C	8	689968	cg00259549	rs4735918	5.17e-09	-0.0955	0.0163
rs60601752	cg00259549	8	674257	15711	G	A	8	689968	cg00259549	rs4735918	0.000199	0.0848	0.0228
rs60603343	cg00259549	8	673082	16886	A	G	8	689968	cg00259549	rs4735918	6.87e-05	-0.0581	0.0146
rs62483956	cg00259549	8	1262484	572516	A	G	8	689968	cg00259549	rs4141052	0.000131	-0.0658	0.0172
rs62484228	cg00259549	8	691091	1123	G	C	8	689968	cg00259549	rs4735918	1.05e-08	0.0865	0.015
rs62485574	cg00259549	8	713710	23742	G	A	8	689968	cg00259549	rs78768939	0.000191	-0.12	0.032
rs62485575	cg00259549	8	722719	32751	C	T	8	689968	cg00259549	rs28812830	1.41e-07	-0.0882	0.0167
rs62486218	cg00259549	8	1281487	591519	G	A	8	689968	cg00259549	rs4141052	0.000114	-0.0571	0.0148
rs62486253	cg00259549	8	1287947	597979	C	T	8	689968	cg00259549	rs4141052	0.000104	-0.0567	0.0146
rs62486254	cg00259549	8	1287993	598025	C	G	8	689968	cg00259549	rs4141052	0.000111	-0.0565	0.0146
rs62486365	cg00259549	8	786070	96102	C	A	8	689968	cg00259549	rs28812830	0.000186	-0.0595	0.0159
rs62486401	cg00259549	8	855588	165620	G	T	8	689968	cg00259549	rs28812830	1.09e-05	-0.0691	0.0157
rs62487538	cg00259549	8	1114557	424589	G	A	8	689968	cg00259549	rs9314423	2.88e-05	0.0875	0.0209
rs62487539	cg00259549	8	1114679	424711	T	G	8	689968	cg00259549	rs9314423	0.000306	0.0699	0.0193
rs62487544	cg00259549	8	1116992	427024	T	C	8	689968	cg00259549	rs9314423	0.000281	0.0701	0.0193
rs6558441	cg00259549	8	1255164	565196	A	G	8	689968	cg00259549	rs4141052	8.4e-05	-0.0567	0.0144
rs6558442	cg00259549	8	1255329	565361	C	T	8	689968	cg00259549	rs4141052	0.000138	-0.056	0.0147
rs6558443	cg00259549	8	1256480	566512	G	A	8	689968	cg00259549	rs4141052	0.000141	-0.056	0.0147
rs6558444	cg00259549	8	1256715	566747	T	G	8	689968	cg00259549	rs4141052	3.07e-05	-0.0618	0.0148
rs6558448	cg00259549	8	1274151	584183	C	G	8	689968	cg00259549	rs4141052	0.000264	-0.053	0.0145
rs6558449	cg00259549	8	1274269	584301	G	C	8	689968	cg00259549	rs4141052	5.44e-05	-0.0584	0.0144
rs6558450	cg00259549	8	1289906	599938	G	A	8	689968	cg00259549	rs4141052	0.000135	-0.0558	0.0146
rs6558452	cg00259549	8	1290113	600145	G	C	8	689968	cg00259549	rs4141052	0.000135	-0.0558	0.0146
rs6558453	cg00259549	8	1290179	600211	T	G	8	689968	cg00259549	rs4141052	5.32e-05	-0.0589	0.0145
rs6559172	cg00259549	8	693060	3092	G	C	8	689968	cg00259549	rs4735918	2.61e-05	0.0632	0.015
rs6559196	cg00259549	8	829020	139052	C	G	8	689968	cg00259549	rs2701924	5.36e-06	-0.0925	0.0203
rs6559197	cg00259549	8	829023	139055	A	C	8	689968	cg00259549	rs2701924	5.36e-06	-0.0925	0.0203
rs67918799	cg00259549	8	602240	87728	G	A	8	689968	cg00259549	rs67918799	2.83e-06	-0.0776	0.0165
rs68021393	cg00259549	8	695943	5975	G	A	8	689968	cg00259549	rs4735918	0.000147	-0.0577	0.0152
rs6980892	cg00259549	8	1238535	548567	A	G	8	689968	cg00259549	rs4141052	0.00013	-0.056	0.0146
rs6983268	cg00259549	8	826401	136433	C	T	8	689968	cg00259549	rs6983268	0.000112	-0.0751	0.0194
rs6990832	cg00259549	8	826437	136469	A	G	8	689968	cg00259549	rs6983268	0.000112	-0.0751	0.0194
rs6991579	cg00259549	8	750894	60926	G	A	8	689968	cg00259549	rs28812830	7.68e-06	-0.0655	0.0146
rs6992233	cg00259549	8	1268410	578442	T	C	8	689968	cg00259549	rs4141052	8.7e-05	0.0702	0.0178
rs6995458	cg00259549	8	1231248	541280	C	T	8	689968	cg00259549	rs4141052	0.0002	-0.0548	0.0147
rs6995775	cg00259549	8	826586	136618	T	C	8	689968	cg00259549	rs6983268	0.000112	-0.0751	0.0194
rs7007719	cg00259549	8	696114	6146	G	A	8	689968	cg00259549	rs4735918	7.81e-08	-0.102	0.019
rs7016848	cg00259549	8	1235156	545188	C	T	8	689968	cg00259549	rs4141052	7.45e-05	-0.0569	0.0143
rs7017741	cg00259549	8	1250890	560922	G	C	8	689968	cg00259549	rs4141052	0.000197	-0.055	0.0147
rs72621146	cg00259549	8	750793	60825	G	T	8	689968	cg00259549	rs2701924	0.000167	0.0946	0.0251
rs72621147	cg00259549	8	750850	60882	C	T	8	689968	cg00259549	rs2701924	0.000167	0.0946	0.0251
rs73168502	cg00259549	8	1223067	533099	T	C	8	689968	cg00259549	rs4141052	3.44e-05	0.0833	0.0201
rs73170450	cg00259549	8	1267629	577661	C	A	8	689968	cg00259549	rs4141052	0.00018	0.0652	0.0174
rs73170453	cg00259549	8	1268301	578333	C	T	8	689968	cg00259549	rs4141052	0.000141	0.0732	0.0192
rs73170463	cg00259549	8	1282035	592067	G	A	8	689968	cg00259549	rs4141052	0.000289	0.0625	0.0172
rs73177099	cg00259549	8	630810	59158	C	T	8	689968	cg00259549	rs73177099	3.13e-13	0.398	0.0541
rs73178879	cg00259549	8	675554	14414	C	T	8	689968	cg00259549	rs4735918	2.18e-05	-0.0633	0.0149
rs73178884	cg00259549	8	677991	11977	G	A	8	689968	cg00259549	rs4735918	2.49e-08	-0.0882	0.0157
rs73178887	cg00259549	8	683128	6840	G	A	8	689968	cg00259549	rs4735918	1.4e-06	-0.0724	0.015
rs73178890	cg00259549	8	684935	5033	G	A	8	689968	cg00259549	rs28812830	4.28e-10	-0.1	0.0159
rs732195	cg00259549	8	642770	47198	A	G	8	689968	cg00259549	rs4735918	0.00025	0.0654	0.0178
rs73524633	cg00259549	8	1043966	353998	A	C	8	689968	cg00259549	rs4735838	7.05e-07	0.159	0.0319
rs73670602	cg00259549	8	677915	12053	A	G	8	689968	cg00259549	rs79317256	2.91e-05	0.0809	0.0193
rs73670679	cg00259549	8	1166154	476186	G	A	8	689968	cg00259549	rs73670679	2.28e-05	0.0881	0.0207
rs73673004	cg00259549	8	691175	1207	C	T	8	689968	cg00259549	rs4735918	0.000149	0.0784	0.0206
rs74551515	cg00259549	8	797243	107275	T	C	8	689968	cg00259549	rs6983268	0.000144	0.135	0.0353
rs7459433	cg00259549	8	753590	63622	C	T	8	689968	cg00259549	rs28812830	0.000116	-0.0611	0.0158
rs7463086	cg00259549	8	717960	27992	G	A	8	689968	cg00259549	rs28663406	2.57e-05	-0.0592	0.014
rs74635280	cg00259549	8	789232	99264	G	T	8	689968	cg00259549	rs6983268	3.45e-05	0.147	0.0353
rs7464517	cg00259549	8	768237	78269	A	C	8	689968	cg00259549	rs28812830	1.54e-06	-0.0665	0.0138
rs75086308	cg00259549	8	659378	30590	G	A	8	689968	cg00259549	rs13274614	0.000347	-0.053	0.0148
rs75416360	cg00259549	8	1157180	467212	C	T	8	689968	cg00259549	rs4735838	0.000192	0.111	0.0298
rs75787740	cg00259549	8	709373	19405	C	T	8	689968	cg00259549	rs76270757	0.000106	0.193	0.0495
rs75801278	cg00259549	8	1137093	447125	C	G	8	689968	cg00259549	rs4735838	0.000259	0.149	0.0408
rs76151667	cg00259549	8	779686	89718	A	T	8	689968	cg00259549	rs6983268	3.45e-05	0.147	0.0353
rs76486519	cg00259549	8	826498	136530	C	A	8	689968	cg00259549	rs28812830	0.000107	-0.0688	0.0177
rs76579404	cg00259549	8	758003	68035	G	A	8	689968	cg00259549	rs6983268	4.49e-05	0.172	0.0421
rs76613515	cg00259549	8	1004014	314046	C	A	8	689968	cg00259549	rs6983268	4.69e-05	0.174	0.0427
rs76620930	cg00259549	8	576078	113890	C	G	8	689968	cg00259549	rs76620930	2.02e-06	0.149	0.0313
rs76678565	cg00259549	8	629670	60298	T	C	8	689968	cg00259549	rs76620930	0.000202	0.114	0.0306
rs76869055	cg00259549	8	811914	121946	G	A	8	689968	cg00259549	rs28663406	5.34e-05	-0.0965	0.0238
rs77193212	cg00259549	8	732193	42225	A	G	8	689968	cg00259549	rs7825015	3.75e-05	0.206	0.0499
rs77701895	cg00259549	8	833512	143544	C	G	8	689968	cg00259549	rs28812830	6.95e-05	-0.0693	0.0174
rs7814640	cg00259549	8	1276277	586309	C	G	8	689968	cg00259549	rs4141052	8.57e-05	-0.0583	0.0148
rs7814902	cg00259549	8	1236319	546351	G	A	8	689968	cg00259549	rs4141052	2.91e-05	-0.0598	0.0143
rs7824111	cg00259549	8	1228435	538467	A	G	8	689968	cg00259549	rs4141052	6.65e-05	-0.0569	0.0142
rs7826157	cg00259549	8	671209	18759	T	C	8	689968	cg00259549	rs4735918	2.58e-05	-0.0627	0.0149
rs7827858	cg00259549	8	1228436	538468	T	C	8	689968	cg00259549	rs4141052	5.47e-05	-0.0576	0.0142
rs7830380	cg00259549	8	1266793	576825	C	T	8	689968	cg00259549	rs4141052	0.000133	-0.0649	0.0169
rs78325435	cg00259549	8	1171144	481176	C	G	8	689968	cg00259549	rs4141052	0.000225	0.0925	0.025
rs78380509	cg00259549	8	659369	30599	C	T	8	689968	cg00259549	rs13274614	0.000347	-0.053	0.0148
rs78609377	cg00259549	8	845511	155543	G	A	8	689968	cg00259549	rs6983268	8.04e-05	0.14	0.0355
rs78635503	cg00259549	8	1037202	347234	C	G	8	689968	cg00259549	rs4735838	0.000283	0.134	0.0368
rs78793192	cg00259549	8	714755	24787	T	A	8	689968	cg00259549	rs79317256	5.91e-05	0.127	0.0316
rs79225702	cg00259549	8	692231	2263	G	T	8	689968	cg00259549	rs79317256	1.37e-07	0.172	0.0324
rs79317256	cg00259549	8	670442	19526	C	T	8	689968	cg00259549	rs79317256	1.1e-08	0.185	0.0322
rs79693921	cg00259549	8	575935	114033	C	G	8	689968	cg00259549	rs76620930	0.000228	0.102	0.0275
rs868898	cg00259549	8	816716	126748	C	A	8	689968	cg00259549	rs28812830	5.97e-05	-0.0717	0.0178
rs881430	cg00259549	8	817587	127619	G	A	8	689968	cg00259549	rs28812830	6.42e-05	-0.0714	0.0178
rs905423	cg00259549	8	832954	142986	G	C	8	689968	cg00259549	rs28812830	9.26e-06	-0.0636	0.0143
rs9314634	cg00259549	8	768523	78555	G	A	8	689968	cg00259549	rs28812830	0.000232	-0.0585	0.0158
rs9650539	cg00259549	8	1012890	322922	C	T	8	689968	cg00259549	rs2701924	2.82e-05	-0.0725	0.0173
rs9987240	cg00259549	8	593245	96723	C	T	8	689968	cg00259549	rs67918799	0.000251	-0.0591	0.0161
rs11251722	cg00281132	10	3153718	224651	G	A	10	2929067	cg00281132	rs11251722	0.000102	0.0204	0.00523
rs182412079	cg00281132	10	2871305	57762	G	A	10	2929067	cg00281132	rs182412079	0.000243	-0.0656	0.0178
rs1001186	cg00281725	8	784968	48080	C	G	8	833048	cg03494825	rs28812830	4.97e-15	-0.0535	0.00677
rs10088467	cg00281725	8	779173	53875	A	G	8	833048	cg03494825	rs28812830	5.73e-20	0.0582	0.00628
rs10089531	cg00281725	8	949715	116667	G	A	8	833048	cg03494825	rs3935968	2.9e-06	0.0324	0.0069
rs10090803	cg00281725	8	1022799	189751	C	T	8	833048	cg03494825	rs4735838	0.000109	0.0281	0.00724
rs10092185	cg00281725	8	892998	59950	C	T	8	833048	cg03494825	rs28812830	2.5e-13	0.068	0.00922
rs10092407	cg00281725	8	769231	63817	C	T	8	833048	cg03494825	rs28812830	2.03e-16	0.0525	0.00632
rs10094004	cg00281725	8	945849	112801	T	C	8	833048	cg03494825	rs3935968	7.34e-07	0.0339	0.00682
rs10095604	cg00281725	8	994147	161099	T	C	8	833048	cg03494825	rs3935968	1.28e-05	0.0301	0.00688
rs10096013	cg00281725	8	841851	8803	G	T	8	833048	cg03494825	rs28812830	2.15e-39	0.0834	0.00619
rs10098710	cg00281725	8	1032037	198989	C	G	8	833048	cg03494825	rs28812830	0.000102	0.0261	0.00671
rs10098881	cg00281725	8	792888	40160	A	T	8	833048	cg03494825	rs28812830	3.76e-23	0.0627	0.00623
rs10100355	cg00281725	8	712049	120999	G	A	8	833048	cg03494825	rs28812830	4.49e-05	0.0253	0.00618
rs10100678	cg00281725	8	949720	116672	C	T	8	833048	cg03494825	rs3935968	7.92e-07	0.0338	0.00683
rs10102144	cg00281725	8	797895	35153	G	A	8	833048	cg03494825	rs28812830	1.16e-23	0.0633	0.00622
rs10102931	cg00281725	8	1020744	187696	G	A	8	833048	cg03494825	rs4735838	4.48e-05	0.0297	0.00726
rs10102948	cg00281725	8	968558	135510	C	G	8	833048	cg03494825	rs3935968	8.23e-07	0.0339	0.00685
rs10103695	cg00281725	8	1020625	187577	C	T	8	833048	cg03494825	rs4735838	4.48e-05	0.0297	0.00726
rs10103917	cg00281725	8	717613	115435	C	T	8	833048	cg03494825	rs28812830	9.7e-05	0.0244	0.00626
rs10104214	cg00281725	8	934592	101544	A	G	8	833048	cg03494825	rs28812830	2.63e-12	0.0471	0.00668
rs10104458	cg00281725	8	934744	101696	A	G	8	833048	cg03494825	rs28812830	2.63e-12	0.0471	0.00668
rs10104592	cg00281725	8	721828	111220	A	T	8	833048	cg03494825	rs76270757	0.00021	0.0324	0.00872
rs10108044	cg00281725	8	932822	99774	G	C	8	833048	cg03494825	rs28812830	2.63e-12	0.0471	0.00668
rs10108289	cg00281725	8	752709	80339	A	G	8	833048	cg03494825	rs28812830	1.19e-15	0.051	0.00631
rs10109669	cg00281725	8	849012	15964	C	T	8	833048	cg03494825	rs28812830	4.46e-35	0.0769	0.00608
rs10109919	cg00281725	8	1108543	275495	T	C	8	833048	cg03494825	rs10112008	0.000202	0.0268	0.0072
rs10110537	cg00281725	8	819688	13360	C	G	8	833048	cg03494825	rs28812830	5.52e-37	0.0752	0.00578
rs10111200	cg00281725	8	802250	30798	C	T	8	833048	cg03494825	rs28812830	9.68e-25	0.0643	0.00616
rs10112008	cg00281725	8	890792	57744	C	G	8	833048	cg03494825	rs10112008	3.38e-10	0.0395	0.00626
rs10112680	cg00281725	8	642291	190757	C	T	8	833048	cg03494825	rs13274614	0.000356	-0.0212	0.00593
rs10156336	cg00281725	8	735364	97684	C	T	8	833048	cg03494825	rs28812830	1.59e-07	-0.0302	0.00574
rs10282754	cg00281725	8	766594	66454	A	G	8	833048	cg03494825	rs28812830	8.15e-16	0.0513	0.00631
rs1046060	cg00281725	8	582915	250133	C	T	8	833048	cg03494825	rs13274614	2.1e-05	-0.0254	0.00594
rs10503149	cg00281725	8	804885	28163	G	C	8	833048	cg03494825	rs2701924	1.67e-06	-0.0403	0.00838
rs10503153	cg00281725	8	873110	40062	C	T	8	833048	cg03494825	rs2701924	3.35e-05	-0.0359	0.00862
rs10503156	cg00281725	8	1008232	175184	G	A	8	833048	cg03494825	rs3935968	1.79e-06	0.0314	0.00655
rs11136346	cg00281725	8	1035077	202029	C	T	8	833048	cg03494825	rs7818865	0.000121	0.0684	0.0178
rs11137025	cg00281725	8	635274	197774	A	G	8	833048	cg03494825	rs67918799	0.000261	-0.0222	0.00606
rs11137026	cg00281725	8	635275	197773	C	T	8	833048	cg03494825	rs67918799	0.000261	-0.0222	0.00606
rs11137042	cg00281725	8	656730	176318	A	G	8	833048	cg03494825	rs4735918	6.13e-05	-0.0245	0.0061
rs11137105	cg00281725	8	762546	70502	T	C	8	833048	cg03494825	rs28812830	1.53e-15	0.0506	0.00629
rs11137106	cg00281725	8	799849	33199	G	T	8	833048	cg03494825	rs76270757	1.27e-08	-0.0594	0.0104
rs11137109	cg00281725	8	857818	24770	T	G	8	833048	cg03494825	rs10112008	2.5e-06	0.031	0.00655
rs11137110	cg00281725	8	869170	36122	C	T	8	833048	cg03494825	rs28663406	4.98e-10	-0.0608	0.00972
rs11137111	cg00281725	8	870224	37176	C	A	8	833048	cg03494825	rs76270757	6.29e-08	-0.0465	0.00856
rs11137113	cg00281725	8	896413	63365	G	A	8	833048	cg03494825	rs28663406	6.45e-10	-0.0625	0.0101
rs11137116	cg00281725	8	927220	94172	C	T	8	833048	cg03494825	rs28663406	3.11e-09	-0.0596	0.01
rs11137117	cg00281725	8	930235	97187	A	T	8	833048	cg03494825	rs28663406	5.96e-09	-0.0582	0.00994
rs11137118	cg00281725	8	932252	99204	G	A	8	833048	cg03494825	rs28663406	2.79e-09	-0.0595	0.00996
rs111692626	cg00281725	8	835880	2832	T	C	8	833048	cg03494825	rs28663406	5.52e-08	-0.0448	0.00822
rs1122425	cg00281725	8	853428	20380	T	A	8	833048	cg03494825	rs28663406	3.05e-07	-0.042	0.00817
rs112448936	cg00281725	8	800025	33023	C	T	8	833048	cg03494825	rs28812830	2.99e-24	0.0637	0.00617
rs113262606	cg00281725	8	866349	33301	A	T	8	833048	cg03494825	rs2701924	3.9e-05	-0.0355	0.0086
rs113404796	cg00281725	8	874709	41661	A	C	8	833048	cg03494825	rs28663406	1.09e-07	-0.0561	0.0105
rs113509444	cg00281725	8	867836	34788	C	T	8	833048	cg03494825	rs28812830	2.67e-09	0.0603	0.0101
rs113541261	cg00281725	8	761768	71280	G	A	8	833048	cg03494825	rs28812830	2.12e-10	-0.042	0.00657
rs113607119	cg00281725	8	834657	1609	T	G	8	833048	cg03494825	rs28663406	5.52e-08	-0.0448	0.00822
rs117118401	cg00281725	8	770903	62145	T	A	8	833048	cg03494825	rs28663406	6.36e-10	-0.0686	0.011
rs117155762	cg00281725	8	796445	36603	A	T	8	833048	cg03494825	rs76270757	0.000137	-0.053	0.0139
rs117214704	cg00281725	8	1137946	304898	C	T	8	833048	cg03494825	rs138482555	5.57e-05	0.0493	0.0122
rs117464520	cg00281725	8	766039	67009	T	C	8	833048	cg03494825	rs28663406	1.84e-09	-0.0675	0.0112
rs117726568	cg00281725	8	905926	72878	C	T	8	833048	cg03494825	rs28663406	2.06e-09	-0.0638	0.0106
rs11774254	cg00281725	8	849254	16206	A	G	8	833048	cg03494825	rs28812830	1.13e-19	-0.0593	0.00645
rs11774956	cg00281725	8	756579	76469	C	A	8	833048	cg03494825	rs28812830	1.16e-10	-0.0425	0.00655
rs11775365	cg00281725	8	935991	102943	G	A	8	833048	cg03494825	rs28812830	2.63e-12	0.0471	0.00668
rs11775689	cg00281725	8	765032	68016	G	A	8	833048	cg03494825	rs28812830	1.17e-13	-0.0507	0.00678
rs11776082	cg00281725	8	901237	68189	G	C	8	833048	cg03494825	rs28812830	8.9e-14	0.0496	0.00659
rs11776278	cg00281725	8	871898	38850	G	A	8	833048	cg03494825	rs28663406	7.83e-10	-0.0608	0.00984
rs11776586	cg00281725	8	733406	99642	C	G	8	833048	cg03494825	rs28812830	1.33e-06	-0.0279	0.00574
rs11777133	cg00281725	8	894193	61145	C	T	8	833048	cg03494825	rs28812830	3.89e-12	0.0511	0.0073
rs11777598	cg00281725	8	829682	3366	C	A	8	833048	cg03494825	rs28812830	1.6e-25	-0.0738	0.00696
rs11777702	cg00281725	8	734935	98113	C	T	8	833048	cg03494825	rs76270757	1.52e-05	0.0383	0.00883
rs11777864	cg00281725	8	828266	4782	A	G	8	833048	cg03494825	rs28812830	2.32e-25	-0.073	0.0069
rs11778096	cg00281725	8	1013759	180711	G	C	8	833048	cg03494825	rs3935968	2.63e-06	0.0305	0.00647
rs11778691	cg00281725	8	894965	61917	A	C	8	833048	cg03494825	rs28663406	3.76e-10	-0.0613	0.00972
rs11778949	cg00281725	8	999463	166415	C	T	8	833048	cg03494825	rs2701924	8.83e-07	-0.0362	0.00735
rs11779033	cg00281725	8	844180	11132	G	A	8	833048	cg03494825	rs28812830	5.55e-41	0.0801	0.00581
rs11779746	cg00281725	8	1008103	175055	G	A	8	833048	cg03494825	rs3935968	1.81e-05	0.0287	0.00668
rs11780120	cg00281725	8	897466	64418	C	G	8	833048	cg03494825	rs28663406	7.04e-09	-0.061	0.0105
rs11781804	cg00281725	8	874567	41519	C	T	8	833048	cg03494825	rs28663406	8.69e-07	-0.055	0.0111
rs11782261	cg00281725	8	897242	64194	T	C	8	833048	cg03494825	rs28663406	2.06e-10	-0.0621	0.0097
rs11782491	cg00281725	8	948028	114980	C	A	8	833048	cg03494825	rs28663406	4.6e-14	-0.054	0.0071
rs11782578	cg00281725	8	737084	95964	T	C	8	833048	cg03494825	rs28812830	1.33e-10	-0.0416	0.00644
rs11783057	cg00281725	8	953611	120563	C	T	8	833048	cg03494825	rs3935968	2.92e-06	0.0322	0.00686
rs11783646	cg00281725	8	949517	116469	C	T	8	833048	cg03494825	rs28663406	2.56e-13	-0.0557	0.00756
rs11783823	cg00281725	8	919722	86674	G	T	8	833048	cg03494825	rs28663406	1.25e-09	-0.0613	0.01
rs11784092	cg00281725	8	905320	72272	A	G	8	833048	cg03494825	rs28663406	2.06e-09	-0.0638	0.0106
rs11784636	cg00281725	8	782024	51024	C	T	8	833048	cg03494825	rs28812830	2.32e-15	-0.0554	0.00692
rs11784898	cg00281725	8	1143854	310806	C	T	8	833048	cg03494825	rs11784898	0.00013	-0.023	0.00599
rs11786366	cg00281725	8	854436	21388	C	T	8	833048	cg03494825	rs28663406	1.73e-10	-0.0615	0.00957
rs11786427	cg00281725	8	854670	21622	C	T	8	833048	cg03494825	rs28663406	1.88e-10	-0.0631	0.00985
rs11786507	cg00281725	8	923513	90465	A	T	8	833048	cg03494825	rs28812830	7.37e-13	0.0482	0.00667
rs11786515	cg00281725	8	923580	90532	A	G	8	833048	cg03494825	rs28812830	3.18e-13	0.0488	0.00665
rs11786794	cg00281725	8	787241	45807	G	A	8	833048	cg03494825	rs28812830	1.54e-16	-0.0555	0.00665
rs118170261	cg00281725	8	949739	116691	G	A	8	833048	cg03494825	rs73181049	9.15e-05	0.0782	0.0199
rs11988562	cg00281725	8	1126334	293286	C	G	8	833048	cg03494825	rs10112008	4.49e-05	0.0296	0.00724
rs11992229	cg00281725	8	1126279	293231	A	T	8	833048	cg03494825	rs10112008	4.49e-05	0.0296	0.00724
rs11993074	cg00281725	8	1126434	293386	T	C	8	833048	cg03494825	rs10112008	4.49e-05	0.0296	0.00724
rs11998278	cg00281725	8	1134511	301463	G	T	8	833048	cg03494825	rs138482555	4.78e-05	0.05	0.0123
rs12155843	cg00281725	8	811750	21298	C	T	8	833048	cg03494825	rs28812830	2.48e-08	0.0336	0.00601
rs12216768	cg00281725	8	1127048	294000	C	T	8	833048	cg03494825	rs10112008	4.49e-05	0.0296	0.00724
rs12216796	cg00281725	8	1125145	292097	T	A	8	833048	cg03494825	rs10112008	5.11e-05	0.0294	0.00723
rs12216819	cg00281725	8	1127133	294085	T	C	8	833048	cg03494825	rs10112008	4.49e-05	0.0296	0.00724
rs12216825	cg00281725	8	1125539	292491	G	A	8	833048	cg03494825	rs10112008	4.49e-05	0.0296	0.00724
rs12216839	cg00281725	8	1126952	293904	G	C	8	833048	cg03494825	rs9314423	0.000269	0.027	0.00739
rs12386927	cg00281725	8	719043	114005	G	A	8	833048	cg03494825	rs28812830	0.00011	0.0243	0.00628
rs12386928	cg00281725	8	719296	113752	G	T	8	833048	cg03494825	rs28812830	0.00011	0.0243	0.00628
rs12541187	cg00281725	8	758661	74387	G	A	8	833048	cg03494825	rs76270757	7.59e-08	-0.0559	0.0104
rs12542561	cg00281725	8	761737	71311	A	T	8	833048	cg03494825	rs76270757	1.2e-07	-0.055	0.0103
rs12542870	cg00281725	8	831135	1913	T	G	8	833048	cg03494825	rs76270757	1.99e-08	-0.0606	0.0107
rs12544273	cg00281725	8	758820	74228	A	G	8	833048	cg03494825	rs76270757	7.59e-08	-0.0559	0.0104
rs12544460	cg00281725	8	743940	89108	G	C	8	833048	cg03494825	rs76270757	0.000143	-0.0376	0.00987
rs12544952	cg00281725	8	744061	88987	G	A	8	833048	cg03494825	rs76270757	2.04e-05	-0.0434	0.0101
rs12544999	cg00281725	8	774375	58673	G	C	8	833048	cg03494825	rs76270757	3.86e-08	-0.0573	0.0104
rs12545374	cg00281725	8	842493	9445	C	T	8	833048	cg03494825	rs10112008	2.8e-07	-0.0351	0.00681
rs12546972	cg00281725	8	774636	58412	C	T	8	833048	cg03494825	rs76270757	1.33e-07	-0.0543	0.0102
rs12547996	cg00281725	8	799199	33849	A	G	8	833048	cg03494825	rs76270757	1.57e-08	-0.0586	0.0103
rs12548325	cg00281725	8	780266	52782	A	G	8	833048	cg03494825	rs76270757	2.17e-07	-0.0503	0.00966
rs12548507	cg00281725	8	774517	58531	T	A	8	833048	cg03494825	rs76270757	3.86e-08	-0.0573	0.0104
rs12548950	cg00281725	8	821713	11335	A	C	8	833048	cg03494825	rs76270757	2e-07	-0.056	0.0107
rs12674604	cg00281725	8	994454	161406	C	T	8	833048	cg03494825	rs2701924	0.000348	0.0213	0.00593
rs12675272	cg00281725	8	1098938	265890	A	G	8	833048	cg03494825	rs9314423	9.02e-05	0.0248	0.00633
rs12675507	cg00281725	8	749998	83050	T	C	8	833048	cg03494825	rs28812830	1.02e-12	-0.0466	0.00648
rs12676253	cg00281725	8	792334	40714	A	G	8	833048	cg03494825	rs28812830	1.22e-16	-0.0558	0.00667
rs12676715	cg00281725	8	794942	38106	C	T	8	833048	cg03494825	rs28812830	1.52e-15	-0.0539	0.00669
rs12676895	cg00281725	8	763540	69508	A	G	8	833048	cg03494825	rs28663406	6.82e-10	-0.0408	0.00657
rs12677377	cg00281725	8	763422	69626	T	A	8	833048	cg03494825	rs28812830	6.91e-14	-0.0512	0.00678
rs12677499	cg00281725	8	971624	138576	G	A	8	833048	cg03494825	rs2701924	7.39e-05	0.0241	0.00606
rs12677962	cg00281725	8	794496	38552	T	G	8	833048	cg03494825	rs76270757	1.57e-08	-0.059	0.0104
rs12680347	cg00281725	8	769589	63459	A	G	8	833048	cg03494825	rs28812830	6.96e-15	-0.0532	0.00678
rs12680727	cg00281725	8	809859	23189	G	A	8	833048	cg03494825	rs28663406	9.97e-08	-0.053	0.0099
rs12681206	cg00281725	8	751240	81808	A	G	8	833048	cg03494825	rs76270757	1.22e-06	-0.0514	0.0106
rs12682160	cg00281725	8	930336	97288	C	G	8	833048	cg03494825	rs28663406	5.96e-09	-0.0582	0.00994
rs13251306	cg00281725	8	953948	120900	A	G	8	833048	cg03494825	rs28663406	4.38e-13	-0.0553	0.00758
rs13253109	cg00281725	8	902638	69590	A	G	8	833048	cg03494825	rs28812830	1.14e-13	0.0493	0.00659
rs13255791	cg00281725	8	929875	96827	G	A	8	833048	cg03494825	rs28663406	1.04e-09	-0.0553	0.009
rs13258544	cg00281725	8	950220	117172	G	A	8	833048	cg03494825	rs28663406	9.76e-14	-0.0533	0.0071
rs13260847	cg00281725	8	839088	6040	C	T	8	833048	cg03494825	rs28812830	7.29e-45	0.085	0.00587
rs13261738	cg00281725	8	686525	146523	C	G	8	833048	cg03494825	rs4735918	1.62e-05	-0.0314	0.00727
rs13262297	cg00281725	8	853982	20934	C	T	8	833048	cg03494825	rs28663406	1.5e-11	-0.0629	0.00925
rs13264243	cg00281725	8	873986	40938	A	G	8	833048	cg03494825	rs2701924	1.7e-05	-0.0371	0.0086
rs13267001	cg00281725	8	844654	11606	G	A	8	833048	cg03494825	rs28812830	3.35e-36	0.0781	0.00607
rs13268786	cg00281725	8	686406	146642	G	C	8	833048	cg03494825	rs4735918	1.69e-05	-0.0313	0.00726
rs13269228	cg00281725	8	981730	148682	C	T	8	833048	cg03494825	rs35160647	2.11e-05	0.0294	0.00689
rs13270217	cg00281725	8	1099704	266656	C	G	8	833048	cg03494825	rs9314423	0.000129	-0.0241	0.00628
rs13274614	cg00281725	8	707884	125164	A	G	8	833048	cg03494825	rs13274614	3.26e-06	0.0279	0.00598
rs13274882	cg00281725	8	707950	125098	A	G	8	833048	cg03494825	rs13274614	3.86e-06	0.0278	0.00599
rs13275254	cg00281725	8	822942	10106	T	C	8	833048	cg03494825	rs28812830	6.32e-45	0.0816	0.00563
rs138263929	cg00281725	8	761422	71626	C	T	8	833048	cg03494825	rs28812830	1.95e-10	-0.0421	0.00658
rs138482555	cg00281725	8	1136428	303380	C	T	8	833048	cg03494825	rs138482555	0.000201	0.0586	0.0157
rs138845105	cg00281725	8	923564	90516	C	T	8	833048	cg03494825	rs2701924	2.99e-07	-0.0426	0.00829
rs1393701	cg00281725	8	783099	49949	C	A	8	833048	cg03494825	rs28663406	1.05e-05	-0.0337	0.00763
rs141580355	cg00281725	8	923195	90147	G	A	8	833048	cg03494825	rs28663406	9.01e-10	-0.0619	0.01
rs141711948	cg00281725	8	923563	90515	G	T	8	833048	cg03494825	rs2701924	2.99e-07	-0.0426	0.00829
rs143436142	cg00281725	8	839052	6004	T	C	8	833048	cg03494825	rs73181049	5.7e-05	0.0787	0.0195
rs144717510	cg00281725	8	933449	100401	A	G	8	833048	cg03494825	rs28663406	4.28e-09	-0.059	0.00999
rs1466919	cg00281725	8	853544	20496	T	C	8	833048	cg03494825	rs28663406	3.15e-07	-0.0421	0.0082
rs146966252	cg00281725	8	992058	159010	G	A	8	833048	cg03494825	rs74739272	4.75e-05	0.122	0.03
rs147137109	cg00281725	8	1138486	305438	G	A	8	833048	cg03494825	rs138482555	5.8e-05	0.0491	0.0122
rs148813743	cg00281725	8	866382	33334	G	A	8	833048	cg03494825	rs28663406	5.57e-10	-0.0614	0.00984
rs149704571	cg00281725	8	777828	55220	C	T	8	833048	cg03494825	rs28812830	1.33e-14	-0.0537	0.00691
rs149955784	cg00281725	8	837302	4254	T	G	8	833048	cg03494825	rs28812830	1.07e-07	0.0706	0.0132
rs1502994	cg00281725	8	874097	41049	C	T	8	833048	cg03494825	rs76270757	6.91e-09	-0.0554	0.00952
rs1502995	cg00281725	8	870139	37091	G	C	8	833048	cg03494825	rs76270757	1.99e-08	-0.0479	0.00848
rs150858461	cg00281725	8	936691	103643	A	C	8	833048	cg03494825	rs28663406	3.37e-09	-0.0597	0.01
rs1532744	cg00281725	8	786916	46132	A	G	8	833048	cg03494825	rs28812830	2.07e-26	-0.0597	0.00552
rs1553412	cg00281725	8	788912	44136	G	A	8	833048	cg03494825	rs28812830	8.86e-18	-0.0582	0.0067
rs17065371	cg00281725	8	810372	22676	C	T	8	833048	cg03494825	rs76270757	4.36e-05	-0.056	0.0137
rs17065457	cg00281725	8	859851	26803	G	A	8	833048	cg03494825	rs28663406	7.75e-11	-0.0632	0.00965
rs17065459	cg00281725	8	860464	27416	A	G	8	833048	cg03494825	rs28812830	8.13e-17	-0.0565	0.00671
rs17667030	cg00281725	8	802573	30475	A	T	8	833048	cg03494825	rs2701924	1.67e-06	-0.0403	0.00838
rs17667042	cg00281725	8	802678	30370	G	A	8	833048	cg03494825	rs2701924	1.64e-06	-0.0403	0.00839
rs17667048	cg00281725	8	802951	30097	C	T	8	833048	cg03494825	rs2701924	1.67e-06	-0.0403	0.00838
rs17667061	cg00281725	8	803757	29291	A	G	8	833048	cg03494825	rs28812830	4.96e-26	0.0637	0.00594
rs17667079	cg00281725	8	805699	27349	C	T	8	833048	cg03494825	rs2701924	1.67e-06	-0.0403	0.00838
rs17667389	cg00281725	8	856022	22974	C	T	8	833048	cg03494825	rs28663406	5.26e-11	-0.0637	0.00964
rs17667438	cg00281725	8	859490	26442	G	A	8	833048	cg03494825	rs28663406	4.04e-11	-0.0643	0.00967
rs17667487	cg00281725	8	864408	31360	T	C	8	833048	cg03494825	rs2701924	6.53e-05	-0.0344	0.00858
rs17667590	cg00281725	8	897384	64336	G	A	8	833048	cg03494825	rs2701924	3.12e-07	-0.0419	0.00815
rs17667613	cg00281725	8	902064	69016	C	A	8	833048	cg03494825	rs28812830	1.5e-13	0.0492	0.0066
rs17667625	cg00281725	8	904179	71131	A	G	8	833048	cg03494825	rs28812830	2.66e-13	0.0478	0.00648
rs17739674	cg00281725	8	801584	31464	T	G	8	833048	cg03494825	rs28812830	2.08e-07	0.0299	0.00573
rs17739698	cg00281725	8	802842	30206	A	G	8	833048	cg03494825	rs2701924	1.64e-06	-0.0403	0.00839
rs17739841	cg00281725	8	816368	16680	C	T	8	833048	cg03494825	rs28812830	8.42e-37	0.0753	0.0058
rs17740640	cg00281725	8	1005427	172379	A	G	8	833048	cg03494825	rs28663406	3.97e-10	-0.0716	0.0114
rs17752267	cg00281725	8	789721	43327	C	G	8	833048	cg03494825	rs76270757	7.44e-07	-0.0495	0.00997
rs17752590	cg00281725	8	877112	44064	C	A	8	833048	cg03494825	rs2701924	2.09e-05	-0.037	0.00866
rs17814716	cg00281725	8	876546	43498	C	T	8	833048	cg03494825	rs2701924	1.42e-05	-0.0375	0.00862
rs189871494	cg00281725	8	394658	438390	A	G	8	833048	cg03494825	rs73177099	0.000101	0.106	0.0272
rs1995444	cg00281725	8	839236	6188	C	T	8	833048	cg03494825	rs28663406	2.56e-11	-0.0592	0.00881
rs2055514	cg00281725	8	799123	33925	T	C	8	833048	cg03494825	rs28812830	1.68e-25	-0.0632	0.00595
rs2055515	cg00281725	8	799059	33989	G	A	8	833048	cg03494825	rs28812830	4.9e-14	-0.0524	0.0069
rs2134490	cg00281725	8	925989	92941	A	T	8	833048	cg03494825	rs2701924	6.77e-07	-0.0405	0.00812
rs2174097	cg00281725	8	813942	19106	C	T	8	833048	cg03494825	rs28812830	1.67e-23	0.0631	0.00622
rs2174098	cg00281725	8	809054	23994	G	A	8	833048	cg03494825	rs76270757	7.31e-09	-0.0605	0.0104
rs2174099	cg00281725	8	946165	113117	G	C	8	833048	cg03494825	rs28663406	3.87e-12	-0.0493	0.00704
rs2654024	cg00281725	8	901203	68155	T	C	8	833048	cg03494825	rs2701924	9.97e-05	0.0458	0.0118
rs2701924	cg00281725	8	940177	107129	C	T	8	833048	cg03494825	rs2701924	7.43e-14	0.061	0.00808
rs28413782	cg00281725	8	771916	61132	G	T	8	833048	cg03494825	rs28812830	1.55e-15	0.0507	0.0063
rs28417810	cg00281725	8	790729	42319	C	T	8	833048	cg03494825	rs28812830	3.08e-23	0.0627	0.00622
rs28436973	cg00281725	8	770156	62892	G	A	8	833048	cg03494825	rs28812830	2.35e-16	0.0523	0.00631
rs28449837	cg00281725	8	823265	9783	A	G	8	833048	cg03494825	rs28812830	2.76e-43	0.0802	0.00565
rs28453301	cg00281725	8	842920	9872	C	T	8	833048	cg03494825	rs28812830	9.76e-35	0.0772	0.00614
rs28453719	cg00281725	8	1126790	293742	G	C	8	833048	cg03494825	rs10112008	4.49e-05	0.0296	0.00724
rs28524105	cg00281725	8	704490	128558	C	G	8	833048	cg03494825	rs28812830	2.37e-05	0.0253	0.00596
rs28565321	cg00281725	8	878715	45667	G	A	8	833048	cg03494825	rs28812830	1.53e-11	0.0465	0.00685
rs28577920	cg00281725	8	792646	40402	C	T	8	833048	cg03494825	rs28812830	3.76e-23	0.0627	0.00623
rs28593383	cg00281725	8	999862	166814	G	A	8	833048	cg03494825	rs3935968	5.3e-06	0.0316	0.00692
rs28612666	cg00281725	8	823260	9788	A	T	8	833048	cg03494825	rs28812830	8.78e-45	0.0814	0.00563
rs28625819	cg00281725	8	732702	100346	C	A	8	833048	cg03494825	rs28812830	1.16e-13	0.0479	0.0064
rs28657523	cg00281725	8	976647	143599	A	G	8	833048	cg03494825	rs28663406	7.14e-10	-0.0476	0.00768
rs28663069	cg00281725	8	703854	129194	C	G	8	833048	cg03494825	rs28812830	2.34e-05	0.0252	0.00595
rs28663406	cg00281725	8	829012	4036	T	G	8	833048	cg03494825	rs28663406	4.6e-19	-0.0611	0.00676
rs28713229	cg00281725	8	792255	40793	A	G	8	833048	cg03494825	rs28812830	3.76e-23	0.0627	0.00623
rs28713252	cg00281725	8	785591	47457	T	C	8	833048	cg03494825	rs28812830	8.11e-20	0.0574	0.00622
rs28713261	cg00281725	8	703909	129139	C	A	8	833048	cg03494825	rs28812830	3.93e-05	0.0246	0.00596
rs28722879	cg00281725	8	791307	41741	G	A	8	833048	cg03494825	rs28812830	5.35e-23	0.0624	0.00622
rs28758549	cg00281725	8	946388	113340	G	A	8	833048	cg03494825	rs3935968	2.33e-06	0.0326	0.00687
rs28812830	cg00281725	8	823474	9574	G	T	8	833048	cg03494825	rs28812830	3.98e-45	0.0817	0.00562
rs28877282	cg00281725	8	825020	8028	T	G	8	833048	cg03494825	rs28812830	9.45e-42	0.0784	0.00563
rs28892957	cg00281725	8	835678	2630	G	C	8	833048	cg03494825	rs28812830	7.36e-43	0.0793	0.00561
rs34035481	cg00281725	8	774018	59030	A	G	8	833048	cg03494825	rs28812830	1.29e-06	-0.0288	0.00594
rs34113545	cg00281725	8	896947	63899	G	T	8	833048	cg03494825	rs28812830	1.4e-13	0.0527	0.00707
rs34197905	cg00281725	8	921295	88247	C	T	8	833048	cg03494825	rs2701924	1.32e-06	-0.0393	0.0081
rs34232089	cg00281725	8	987366	154318	C	T	8	833048	cg03494825	rs3935968	2.11e-06	0.0326	0.00686
rs34280537	cg00281725	8	735894	97154	G	C	8	833048	cg03494825	rs28812830	8.37e-12	0.0401	0.00583
rs34342001	cg00281725	8	986371	153323	G	C	8	833048	cg03494825	rs3935968	2.17e-06	0.0325	0.00685
rs34404373	cg00281725	8	833128	80	G	C	8	833048	cg03494825	rs28812830	3.09e-37	0.0761	0.00582
rs34409604	cg00281725	8	981100	148052	C	T	8	833048	cg03494825	rs35160647	1.68e-05	0.0297	0.00687
rs34458570	cg00281725	8	745496	87552	C	G	8	833048	cg03494825	rs28812830	3.79e-22	0.055	0.0056
rs34632984	cg00281725	8	981503	148455	C	T	8	833048	cg03494825	rs35160647	5.5e-06	0.0319	0.00701
rs35012775	cg00281725	8	745596	87452	C	G	8	833048	cg03494825	rs28812830	3.79e-22	0.055	0.0056
rs35136703	cg00281725	8	944024	110976	G	A	8	833048	cg03494825	rs73181049	0.000173	0.0449	0.0119
rs35140449	cg00281725	8	1000863	167815	G	A	8	833048	cg03494825	rs3935968	8.05e-06	0.0311	0.00693
rs35160647	cg00281725	8	980552	147504	A	G	8	833048	cg03494825	rs35160647	3.58e-06	0.0322	0.00693
rs35183862	cg00281725	8	918797	85749	G	A	8	833048	cg03494825	rs2701924	1.86e-06	-0.0387	0.00809
rs35188825	cg00281725	8	935931	102883	G	T	8	833048	cg03494825	rs2701924	1.31e-06	-0.0395	0.00813
rs35388027	cg00281725	8	797800	35248	C	T	8	833048	cg03494825	rs76270757	1.68e-06	-0.0346	0.00719
rs35412259	cg00281725	8	705017	128031	C	G	8	833048	cg03494825	rs28812830	5.67e-05	0.0242	0.00599
rs35764393	cg00281725	8	900714	67666	C	T	8	833048	cg03494825	rs2701924	1.22e-06	-0.0394	0.0081
rs35944461	cg00281725	8	990572	157524	C	T	8	833048	cg03494825	rs3935968	2.7e-06	0.0325	0.0069
rs35985414	cg00281725	8	950295	117247	T	C	8	833048	cg03494825	rs28663406	7.08e-14	-0.0537	0.0071
rs3860879	cg00281725	8	809489	23559	C	T	8	833048	cg03494825	rs28812830	2.18e-08	0.0338	0.006
rs3935691	cg00281725	8	952784	119736	T	A	8	833048	cg03494825	rs28663406	2.56e-13	-0.0557	0.00756
rs3935968	cg00281725	8	953289	120241	A	G	8	833048	cg03494825	rs3935968	2.1e-06	-0.0272	0.00572
rs4077571	cg00281725	8	747303	85745	A	T	8	833048	cg03494825	rs28812830	7.83e-06	0.0272	0.00607
rs4496992	cg00281725	8	946975	113927	C	T	8	833048	cg03494825	rs28663406	4.6e-14	-0.054	0.0071
rs4735819	cg00281725	8	765867	67181	T	C	8	833048	cg03494825	rs28812830	2.07e-13	-0.0502	0.00677
rs4735820	cg00281725	8	765944	67104	C	T	8	833048	cg03494825	rs28812830	2.07e-13	-0.0502	0.00677
rs4735829	cg00281725	8	873029	39981	C	T	8	833048	cg03494825	rs28663406	1.36e-09	-0.0598	0.0098
rs4735833	cg00281725	8	916327	83279	A	G	8	833048	cg03494825	rs28663406	3.48e-10	-0.0628	0.00994
rs4735919	cg00281725	8	722942	110106	T	C	8	833048	cg03494825	rs28812830	1.9e-17	-0.0566	0.00658
rs4735930	cg00281725	8	751757	81291	C	T	8	833048	cg03494825	rs28812830	1.12e-11	-0.0443	0.00647
rs4735931	cg00281725	8	751823	81225	T	C	8	833048	cg03494825	rs28812830	4.94e-22	-0.0548	0.0056
rs4735932	cg00281725	8	751839	81209	C	T	8	833048	cg03494825	rs28812830	4.94e-22	-0.0548	0.0056
rs4735934	cg00281725	8	751914	81134	T	C	8	833048	cg03494825	rs28812830	1.12e-11	-0.0443	0.00647
rs4735939	cg00281725	8	756996	76052	G	A	8	833048	cg03494825	rs28812830	1.16e-10	-0.0425	0.00655
rs4735944	cg00281725	8	806771	26277	A	G	8	833048	cg03494825	rs76270757	3.35e-08	0.0581	0.0105
rs4735958	cg00281725	8	870403	37355	C	G	8	833048	cg03494825	rs2701924	6.67e-05	0.0477	0.0119
rs4735960	cg00281725	8	873537	40489	A	T	8	833048	cg03494825	rs28663406	8.7e-08	-0.0567	0.0106
rs4735961	cg00281725	8	934262	101214	G	A	8	833048	cg03494825	rs28663406	7.82e-09	-0.0579	0.00998
rs4735964	cg00281725	8	949240	116192	G	C	8	833048	cg03494825	rs28663406	7.08e-14	-0.0537	0.0071
rs4735965	cg00281725	8	952089	119041	G	A	8	833048	cg03494825	rs28663406	7.95e-14	-0.0536	0.00711
rs4735968	cg00281725	8	986264	153216	A	G	8	833048	cg03494825	rs35160647	0.000122	0.0254	0.00659
rs4735969	cg00281725	8	986301	153253	A	G	8	833048	cg03494825	rs35160647	0.000122	0.0254	0.00659
rs4735970	cg00281725	8	986501	153453	G	C	8	833048	cg03494825	rs35160647	0.000122	0.0254	0.00659
rs4735971	cg00281725	8	996634	163586	C	T	8	833048	cg03494825	rs7818865	2.3e-06	0.0856	0.0181
rs4735980	cg00281725	8	1018332	185284	T	C	8	833048	cg03494825	rs3935968	0.000313	-0.0208	0.00576
rs55664324	cg00281725	8	879751	46703	C	T	8	833048	cg03494825	rs28812830	5.22e-11	0.0487	0.00738
rs55707857	cg00281725	8	772472	60576	C	T	8	833048	cg03494825	rs28812830	3.39e-16	0.0519	0.0063
rs55730989	cg00281725	8	857868	24820	C	T	8	833048	cg03494825	rs28812830	2.07e-31	0.0723	0.00607
rs55738358	cg00281725	8	830507	2541	G	A	8	833048	cg03494825	rs28812830	1.4e-36	0.0756	0.00584
rs55805912	cg00281725	8	906582	73534	G	A	8	833048	cg03494825	rs28812830	3.92e-13	0.0485	0.00663
rs55807045	cg00281725	8	938084	105036	C	G	8	833048	cg03494825	rs28812830	3.85e-12	0.0467	0.00668
rs55890244	cg00281725	8	774582	58466	C	T	8	833048	cg03494825	rs10112008	1.3e-07	0.0668	0.0126
rs55990128	cg00281725	8	818827	14221	T	C	8	833048	cg03494825	rs28812830	4.62e-32	0.0717	0.00596
rs56037916	cg00281725	8	935668	102620	C	T	8	833048	cg03494825	rs28812830	2.63e-12	0.0471	0.00668
rs56056600	cg00281725	8	1659777	826729	C	T	8	833048	cg03494825	rs56056600	0.000255	0.0498	0.0136
rs56058128	cg00281725	8	902030	68982	C	G	8	833048	cg03494825	rs28812830	6.61e-12	0.047	0.0068
rs56122659	cg00281725	8	857871	24823	G	A	8	833048	cg03494825	rs28812830	9.63e-31	0.0714	0.00607
rs56187500	cg00281725	8	784974	48074	G	C	8	833048	cg03494825	rs28812830	2.19e-18	0.0556	0.00629
rs56218719	cg00281725	8	869678	36630	A	T	8	833048	cg03494825	rs28812830	1.19e-09	0.0627	0.0103
rs56287848	cg00281725	8	780572	52476	G	A	8	833048	cg03494825	rs28812830	6.97e-25	-0.0617	0.0059
rs56293609	cg00281725	8	741765	91283	A	T	8	833048	cg03494825	rs28812830	1.16e-15	0.0516	0.00639
rs56361555	cg00281725	8	776124	56924	G	C	8	833048	cg03494825	rs28812830	1.45e-19	0.058	0.00633
rs56387024	cg00281725	8	795813	37235	T	C	8	833048	cg03494825	rs28812830	4.32e-16	-0.055	0.00669
rs56691261	cg00281725	8	781194	51854	G	A	8	833048	cg03494825	rs76270757	1.27e-07	-0.0536	0.0101
rs56898943	cg00281725	8	785009	48039	G	A	8	833048	cg03494825	rs76270757	2.34e-07	-0.0524	0.0101
rs57325036	cg00281725	8	784370	48678	C	A	8	833048	cg03494825	rs28812830	1.29e-18	0.0561	0.00629
rs57859768	cg00281725	8	786479	46569	C	A	8	833048	cg03494825	rs76270757	5.34e-07	-0.0506	0.0101
rs57916369	cg00281725	8	721621	111427	T	C	8	833048	cg03494825	rs28663406	2.06e-11	-0.0424	0.00629
rs59600955	cg00281725	8	756650	76398	C	T	8	833048	cg03494825	rs76270757	8e-08	-0.0557	0.0103
rs59661592	cg00281725	8	986644	153596	A	G	8	833048	cg03494825	rs35160647	0.000122	0.0254	0.00659
rs60197175	cg00281725	8	731100	101948	G	A	8	833048	cg03494825	rs28812830	9.78e-14	0.048	0.0064
rs60342842	cg00281725	8	824453	8595	T	G	8	833048	cg03494825	rs28812830	3e-35	0.0755	0.00596
rs60361672	cg00281725	8	746422	86626	A	G	8	833048	cg03494825	rs76270757	3.26e-05	-0.0424	0.0102
rs60711950	cg00281725	8	733250	99798	A	G	8	833048	cg03494825	rs76270757	0.000248	-0.0358	0.00974
rs60789448	cg00281725	8	766366	66682	T	C	8	833048	cg03494825	rs76270757	6.93e-08	-0.0556	0.0103
rs61069614	cg00281725	8	986915	153867	T	G	8	833048	cg03494825	rs35160647	0.000105	0.0256	0.00659
rs61266232	cg00281725	8	732075	100973	T	C	8	833048	cg03494825	rs76270757	0.000158	-0.0365	0.00964
rs62485575	cg00281725	8	722719	110329	C	T	8	833048	cg03494825	rs28812830	1.2e-15	0.0544	0.00673
rs62485580	cg00281725	8	730566	102482	C	A	8	833048	cg03494825	rs28812830	2.28e-14	0.049	0.00637
rs62485582	cg00281725	8	739774	93274	C	T	8	833048	cg03494825	rs28812830	2.16e-15	0.0514	0.00642
rs62485638	cg00281725	8	746337	86711	G	A	8	833048	cg03494825	rs28812830	8.44e-06	0.0271	0.00607
rs62486365	cg00281725	8	786070	46978	C	A	8	833048	cg03494825	rs28812830	2.86e-18	0.0554	0.00628
rs62486370	cg00281725	8	798865	34183	C	T	8	833048	cg03494825	rs28812830	1.5e-24	0.0645	0.0062
rs62486401	cg00281725	8	855588	22540	G	T	8	833048	cg03494825	rs28812830	1.85e-31	0.0719	0.00604
rs62487540	cg00281725	8	1114717	281669	T	C	8	833048	cg03494825	rs10112008	5.2e-05	0.0295	0.00726
rs62487541	cg00281725	8	1114735	281687	C	T	8	833048	cg03494825	rs10112008	5.69e-05	0.0294	0.00728
rs62487542	cg00281725	8	1114962	281914	A	G	8	833048	cg03494825	rs9314423	4.68e-05	0.0297	0.00727
rs62487543	cg00281725	8	1114974	281926	A	G	8	833048	cg03494825	rs9314423	4.68e-05	0.0297	0.00727
rs62487545	cg00281725	8	1117385	284337	A	T	8	833048	cg03494825	rs10112008	5.42e-05	0.0295	0.00728
rs62487546	cg00281725	8	1117515	284467	G	A	8	833048	cg03494825	rs9314423	3.07e-05	0.0306	0.00733
rs62487547	cg00281725	8	1117519	284471	A	C	8	833048	cg03494825	rs9314423	3.07e-05	0.0306	0.00733
rs62487548	cg00281725	8	1117580	284532	G	T	8	833048	cg03494825	rs9314423	3.07e-05	0.0306	0.00733
rs62487549	cg00281725	8	1117658	284610	T	C	8	833048	cg03494825	rs10112008	4.48e-05	0.0297	0.00727
rs62487550	cg00281725	8	1117672	284624	C	T	8	833048	cg03494825	rs10112008	4.48e-05	0.0297	0.00727
rs62487551	cg00281725	8	1117745	284697	T	G	8	833048	cg03494825	rs10112008	4.7e-05	0.0297	0.00727
rs62488477	cg00281725	8	957060	124012	C	G	8	833048	cg03494825	rs3935968	2.62e-07	0.035	0.00677
rs62488478	cg00281725	8	957248	124200	C	T	8	833048	cg03494825	rs3935968	3.67e-07	0.0347	0.00679
rs62488988	cg00281725	8	1123727	290679	A	G	8	833048	cg03494825	rs10112008	3.48e-05	0.03	0.00723
rs6420231	cg00281725	8	754043	79005	G	A	8	833048	cg03494825	rs28812830	9.73e-12	0.0445	0.00649
rs6559186	cg00281725	8	756045	77003	G	T	8	833048	cg03494825	rs76270757	5.33e-08	0.0564	0.0103
rs6559191	cg00281725	8	774574	58474	C	G	8	833048	cg03494825	rs28812830	6.83e-22	0.0549	0.00563
rs6559202	cg00281725	8	968281	135233	T	C	8	833048	cg03494825	rs2701924	7.47e-05	0.0241	0.00606
rs6559203	cg00281725	8	968373	135325	C	T	8	833048	cg03494825	rs2701924	7.47e-05	0.0241	0.00606
rs6559211	cg00281725	8	1025915	192867	C	G	8	833048	cg03494825	rs7818865	1.81e-07	0.092	0.0175
rs6559214	cg00281725	8	1032572	199524	T	C	8	833048	cg03494825	rs7818865	0.000259	0.0662	0.0181
rs66491931	cg00281725	8	751776	81272	C	A	8	833048	cg03494825	rs76270757	7.6e-05	-0.0281	0.00708
rs66641031	cg00281725	8	797911	35137	A	C	8	833048	cg03494825	rs76270757	3.02e-06	-0.0338	0.00722
rs6982343	cg00281725	8	752397	80651	A	C	8	833048	cg03494825	rs28812830	5.83e-21	-0.0558	0.00586
rs6988649	cg00281725	8	1035729	202681	C	T	8	833048	cg03494825	rs28812830	1.1e-05	0.0315	0.00713
rs6993173	cg00281725	8	836132	3084	G	T	8	833048	cg03494825	rs28663406	3.68e-08	-0.0454	0.00821
rs6994779	cg00281725	8	957220	124172	T	C	8	833048	cg03494825	rs3935968	1.57e-06	-0.0284	0.0059
rs6995315	cg00281725	8	737782	95266	A	G	8	833048	cg03494825	rs76270757	8.95e-06	-0.0444	0.00997
rs6995703	cg00281725	8	736697	96351	G	T	8	833048	cg03494825	rs76270757	8.66e-05	-0.0391	0.00993
rs7000358	cg00281725	8	792606	40442	C	T	8	833048	cg03494825	rs76270757	3.23e-08	-0.0559	0.0101
rs7001090	cg00281725	8	732339	100709	T	A	8	833048	cg03494825	rs76270757	9.73e-07	-0.0504	0.0103
rs7005217	cg00281725	8	655562	177486	T	G	8	833048	cg03494825	rs4735918	4.02e-05	-0.0257	0.00624
rs7010866	cg00281725	8	950995	117947	G	A	8	833048	cg03494825	rs28663406	7.08e-14	-0.0537	0.0071
rs7014411	cg00281725	8	755664	77384	G	T	8	833048	cg03494825	rs28812830	1.31e-10	-0.0427	0.0066
rs7015256	cg00281725	8	738183	94865	G	A	8	833048	cg03494825	rs76270757	8.95e-06	-0.0444	0.00997
rs7016235	cg00281725	8	836449	3401	A	G	8	833048	cg03494825	rs28663406	5.52e-08	-0.0448	0.00822
rs7018261	cg00281725	8	736707	96341	A	C	8	833048	cg03494825	rs76270757	8.66e-05	-0.0391	0.00993
rs7018425	cg00281725	8	933961	100913	G	A	8	833048	cg03494825	rs28663406	1.28e-08	-0.0569	0.00994
rs71516126	cg00281725	8	910268	77220	C	T	8	833048	cg03494825	rs2701924	1.32e-06	-0.0394	0.00812
rs71516129	cg00281725	8	935775	102727	C	T	8	833048	cg03494825	rs2701924	1.31e-06	-0.0395	0.00813
rs72507620	cg00281725	8	735878	97170	C	T	8	833048	cg03494825	rs76270757	6.06e-05	-0.0395	0.00984
rs73176507	cg00281725	8	914882	81834	G	A	8	833048	cg03494825	rs73176507	2.22e-05	0.0945	0.0222
rs73176541	cg00281725	8	993421	160373	G	C	8	833048	cg03494825	rs73181049	0.000204	0.076	0.0204
rs73176543	cg00281725	8	996632	163584	C	A	8	833048	cg03494825	rs73181049	0.000204	0.076	0.0204
rs73177099	cg00281725	8	630810	202238	C	T	8	833048	cg03494825	rs73177099	1.57e-05	0.101	0.0232
rs73181016	cg00281725	8	731635	101413	G	A	8	833048	cg03494825	rs28812830	4.94e-17	-0.0567	0.00669
rs73181018	cg00281725	8	732881	100167	A	G	8	833048	cg03494825	rs28812830	6.34e-17	-0.055	0.00651
rs73181020	cg00281725	8	734315	98733	A	G	8	833048	cg03494825	rs28812830	2.03e-17	-0.0571	0.00665
rs73181026	cg00281725	8	751470	81578	C	T	8	833048	cg03494825	rs28812830	7.79e-12	-0.0446	0.00647
rs73181028	cg00281725	8	755813	77235	C	T	8	833048	cg03494825	rs28663406	0.000155	-0.0334	0.00882
rs73181029	cg00281725	8	761966	71082	A	G	8	833048	cg03494825	rs28663406	4.29e-08	-0.0353	0.00641
rs73181049	cg00281725	8	790813	42235	C	T	8	833048	cg03494825	rs73181049	2.13e-07	0.0706	0.0135
rs73181052	cg00281725	8	799297	33751	C	A	8	833048	cg03494825	rs73181049	5.18e-05	0.0796	0.0196
rs73181058	cg00281725	8	807588	25460	G	C	8	833048	cg03494825	rs73181049	4.79e-05	0.081	0.0199
rs73181070	cg00281725	8	848395	15347	A	G	8	833048	cg03494825	rs28812830	2.32e-07	0.0685	0.0132
rs73184509	cg00281725	8	1117048	284000	A	C	8	833048	cg03494825	rs10112008	5.45e-05	0.0294	0.00726
rs73184510	cg00281725	8	1117186	284138	G	A	8	833048	cg03494825	rs10112008	5.42e-05	0.0295	0.00728
rs73184519	cg00281725	8	1124645	291597	C	T	8	833048	cg03494825	rs10112008	3.48e-05	0.0311	0.00748
rs7357355	cg00281725	8	811180	21868	T	C	8	833048	cg03494825	rs28812830	3.83e-23	0.0624	0.00621
rs7357450	cg00281725	8	924437	91389	G	A	8	833048	cg03494825	rs73176507	3.41e-05	0.0948	0.0228
rs73670652	cg00281725	8	1098605	265557	A	T	8	833048	cg03494825	rs9314423	5.88e-05	0.0296	0.00734
rs73673029	cg00281725	8	868449	35401	T	A	8	833048	cg03494825	rs28663406	7.9e-10	-0.0605	0.00978
rs74318497	cg00281725	8	872174	39126	G	T	8	833048	cg03494825	rs2701924	1.8e-05	-0.0374	0.00869
rs74365662	cg00281725	8	844268	11220	T	G	8	833048	cg03494825	rs28663406	1.94e-07	-0.0431	0.00824
rs74416283	cg00281725	8	743025	90023	G	T	8	833048	cg03494825	rs76270757	5.97e-05	-0.0454	0.0113
rs74514401	cg00281725	8	795986	37062	C	T	8	833048	cg03494825	rs28812830	7.72e-16	-0.0545	0.0067
rs74514726	cg00281725	8	755540	77508	C	G	8	833048	cg03494825	rs76270757	7.59e-08	-0.0559	0.0104
rs74550761	cg00281725	8	873675	40627	G	A	8	833048	cg03494825	rs28663406	8.7e-08	-0.0567	0.0106
rs7459433	cg00281725	8	753590	79458	C	T	8	833048	cg03494825	rs28812830	1.19e-15	0.051	0.00631
rs7459616	cg00281725	8	786553	46495	G	C	8	833048	cg03494825	rs28812830	1.84e-26	-0.06	0.00554
rs7460543	cg00281725	8	980635	147587	C	T	8	833048	cg03494825	rs35160647	1.97e-05	0.0295	0.00688
rs7460584	cg00281725	8	737551	95497	C	G	8	833048	cg03494825	rs28812830	2.3e-17	0.049	0.00571
rs7460592	cg00281725	8	980822	147774	C	T	8	833048	cg03494825	rs35160647	7.07e-05	0.0276	0.00692
rs7460863	cg00281725	8	770543	62505	T	C	8	833048	cg03494825	rs28812830	4.33e-15	-0.0533	0.00673
rs74613428	cg00281725	8	837009	3961	C	G	8	833048	cg03494825	rs28663406	5.52e-08	-0.0448	0.00822
rs7462346	cg00281725	8	767097	65951	C	T	8	833048	cg03494825	rs76270757	1.52e-07	-0.0542	0.0103
rs7462347	cg00281725	8	767113	65935	C	T	8	833048	cg03494825	rs76270757	8.44e-08	-0.0554	0.0103
rs7462381	cg00281725	8	746797	86251	C	T	8	833048	cg03494825	rs28812830	1e-12	-0.0473	0.00658
rs7463216	cg00281725	8	775051	57997	C	G	8	833048	cg03494825	rs28812830	3.81e-14	-0.0517	0.00678
rs7464131	cg00281725	8	754536	78512	G	C	8	833048	cg03494825	rs28812830	2.25e-11	-0.0438	0.0065
rs7465012	cg00281725	8	868290	35242	T	C	8	833048	cg03494825	rs28663406	7.9e-10	-0.0605	0.00978
rs74662092	cg00281725	8	808096	24952	A	G	8	833048	cg03494825	rs28663406	1.44e-06	-0.0403	0.00834
rs74668192	cg00281725	8	1086299	253251	G	A	8	833048	cg03494825	rs10112008	0.000302	0.0247	0.00682
rs75036011	cg00281725	8	896237	63189	G	A	8	833048	cg03494825	rs2701924	5.1e-07	-0.041	0.00813
rs75057977	cg00281725	8	773888	59160	G	A	8	833048	cg03494825	rs28812830	1.1e-14	-0.0532	0.00682
rs75074960	cg00281725	8	939076	106028	G	C	8	833048	cg03494825	rs28663406	3.09e-09	-0.0597	0.01
rs75191694	cg00281725	8	1114954	281906	G	C	8	833048	cg03494825	rs9314423	4.68e-05	0.0297	0.00727
rs75249870	cg00281725	8	929651	96603	G	A	8	833048	cg03494825	rs28663406	3.22e-09	-0.0594	0.00998
rs75440569	cg00281725	8	1026197	193149	G	A	8	833048	cg03494825	rs2701924	2.48e-06	-0.0517	0.0109
rs75531380	cg00281725	8	866665	33617	T	A	8	833048	cg03494825	rs28663406	6e-10	-0.0611	0.00981
rs75609700	cg00281725	8	803871	29177	C	A	8	833048	cg03494825	rs2701924	1.67e-06	-0.0403	0.00838
rs75646270	cg00281725	8	933714	100666	C	G	8	833048	cg03494825	rs28663406	4.95e-09	-0.0589	0.01
rs75718228	cg00281725	8	808573	24475	G	A	8	833048	cg03494825	rs2701924	1.82e-06	-0.04	0.00836
rs75827169	cg00281725	8	896610	63562	A	G	8	833048	cg03494825	rs2701924	2.04e-06	-0.0389	0.00816
rs76005835	cg00281725	8	791382	41666	C	G	8	833048	cg03494825	rs28812830	9.12e-17	-0.0561	0.00668
rs76183271	cg00281725	8	845447	12399	C	G	8	833048	cg03494825	rs28663406	1.12e-07	-0.0438	0.00823
rs76222223	cg00281725	8	870091	37043	A	T	8	833048	cg03494825	rs2701924	4.91e-05	-0.0353	0.00867
rs76228071	cg00281725	8	773496	59552	T	C	8	833048	cg03494825	rs28663406	1.2e-06	-0.0552	0.0113
rs76270757	cg00281725	8	792072	40976	T	C	8	833048	cg03494825	rs76270757	1.16e-08	-0.0595	0.0104
rs76381765	cg00281725	8	801352	31696	G	A	8	833048	cg03494825	rs2701924	7.55e-07	-0.0406	0.00818
rs76486519	cg00281725	8	826498	6550	C	A	8	833048	cg03494825	rs28812830	2.93e-25	-0.0741	0.00702
rs76511322	cg00281725	8	762002	71046	G	A	8	833048	cg03494825	rs76270757	8.07e-08	-0.0558	0.0104
rs76612965	cg00281725	8	812636	20412	A	G	8	833048	cg03494825	rs28663406	1.79e-06	-0.0408	0.00852
rs76869055	cg00281725	8	811914	21134	G	A	8	833048	cg03494825	rs28663406	9.97e-08	-0.053	0.0099
rs76917467	cg00281725	8	1031983	198935	A	G	8	833048	cg03494825	rs76917467	4.93e-05	-0.0854	0.021
rs77027838	cg00281725	8	782971	50077	C	G	8	833048	cg03494825	rs76270757	1.63e-07	-0.0629	0.012
rs77114754	cg00281725	8	1132684	299636	C	T	8	833048	cg03494825	rs138482555	3.66e-05	0.0488	0.0118
rs77241995	cg00281725	8	810357	22691	C	G	8	833048	cg03494825	rs76270757	4.36e-05	-0.056	0.0137
rs77316601	cg00281725	8	939404	106356	C	G	8	833048	cg03494825	rs28663406	3.09e-09	-0.0597	0.01
rs77374982	cg00281725	8	904106	71058	G	T	8	833048	cg03494825	rs2701924	2.02e-07	-0.0424	0.00813
rs77613002	cg00281725	8	849957	16909	T	A	8	833048	cg03494825	rs28663406	2.48e-10	-0.0589	0.00925
rs77701895	cg00281725	8	833512	464	C	G	8	833048	cg03494825	rs28812830	2.1e-26	-0.0743	0.00687
rs77723092	cg00281725	8	918056	85008	A	G	8	833048	cg03494825	rs2701924	1.11e-06	-0.0396	0.00811
rs77724653	cg00281725	8	801349	31699	G	A	8	833048	cg03494825	rs28663406	5.47e-07	-0.0416	0.00827
rs77919171	cg00281725	8	1136773	303725	C	T	8	833048	cg03494825	rs11784898	0.00023	0.042	0.0114
rs78085954	cg00281725	8	805775	27273	G	A	8	833048	cg03494825	rs2701924	1.67e-06	-0.0403	0.00838
rs78098652	cg00281725	8	1036698	203650	A	C	8	833048	cg03494825	rs4735838	0.000235	0.0272	0.00738
rs7812706	cg00281725	8	1122846	289798	G	A	8	833048	cg03494825	rs10112008	4.49e-05	0.0296	0.00724
rs7814871	cg00281725	8	776429	56619	T	G	8	833048	cg03494825	rs28812830	4.1e-19	0.0572	0.00633
rs78155042	cg00281725	8	850736	17688	G	C	8	833048	cg03494825	rs28663406	1.47e-07	-0.0433	0.00821
rs7815649	cg00281725	8	1126075	293027	T	C	8	833048	cg03494825	rs10112008	4.49e-05	0.0296	0.00724
rs7816368	cg00281725	8	824436	8612	T	C	8	833048	cg03494825	rs28812830	1.04e-39	0.078	0.00576
rs7816371	cg00281725	8	824440	8608	T	C	8	833048	cg03494825	rs28812830	3.22e-40	0.0782	0.00573
rs7817698	cg00281725	8	1027787	194739	T	C	8	833048	cg03494825	rs7818865	9.98e-06	0.0848	0.0191
rs7818865	cg00281725	8	1021250	188202	T	C	8	833048	cg03494825	rs7818865	1.01e-07	0.0932	0.0174
rs7819343	cg00281725	8	1102112	269064	T	A	8	833048	cg03494825	rs9314423	8.64e-05	0.028	0.0071
rs7819618	cg00281725	8	1102269	269221	T	G	8	833048	cg03494825	rs9314423	9.77e-05	0.0285	0.00729
rs7820656	cg00281725	8	1119267	286219	C	G	8	833048	cg03494825	rs10112008	4.5e-05	0.0296	0.00724
rs7822103	cg00281725	8	1098281	265233	A	G	8	833048	cg03494825	rs9314423	5.1e-05	0.0298	0.00733
rs7822510	cg00281725	8	877433	44385	A	C	8	833048	cg03494825	rs28812830	1.48e-12	0.0474	0.00665
rs7823659	cg00281725	8	710844	122204	G	T	8	833048	cg03494825	rs28812830	2.34e-05	0.0253	0.00596
rs7826110	cg00281725	8	970267	137219	C	T	8	833048	cg03494825	rs28812830	7.46e-05	-0.0253	0.00637
rs7827676	cg00281725	8	1116599	283551	A	G	8	833048	cg03494825	rs10112008	5.42e-05	0.0295	0.00728
rs78276792	cg00281725	8	892068	59020	C	T	8	833048	cg03494825	rs28663406	3.76e-10	-0.0613	0.00973
rs7827800	cg00281725	8	1116638	283590	A	G	8	833048	cg03494825	rs10112008	5.42e-05	0.0295	0.00728
rs7827827	cg00281725	8	760778	72270	A	G	8	833048	cg03494825	rs76270757	1.2e-07	-0.055	0.0103
rs7827976	cg00281725	8	1116746	283698	A	T	8	833048	cg03494825	rs10112008	5.42e-05	0.0295	0.00728
rs7829644	cg00281725	8	1098509	265461	T	C	8	833048	cg03494825	rs9314423	7.93e-05	0.0282	0.00713
rs7831165	cg00281725	8	1102015	268967	G	A	8	833048	cg03494825	rs9314423	4.18e-05	0.0293	0.00714
rs7831984	cg00281725	8	1101839	268791	C	G	8	833048	cg03494825	rs9314423	5.39e-05	0.0289	0.00714
rs7832117	cg00281725	8	1101954	268906	C	A	8	833048	cg03494825	rs9314423	4.18e-05	0.0293	0.00714
rs78327571	cg00281725	8	764234	68814	T	G	8	833048	cg03494825	rs28663406	3.06e-10	-0.0415	0.00656
rs7834689	cg00281725	8	1105818	272770	A	C	8	833048	cg03494825	rs10112008	0.00021	0.0273	0.00736
rs7834882	cg00281725	8	685705	147343	T	G	8	833048	cg03494825	rs4735918	0.00015	-0.029	0.00762
rs7837726	cg00281725	8	1128276	295228	G	A	8	833048	cg03494825	rs10112008	4.49e-05	0.0296	0.00724
rs7837870	cg00281725	8	1128356	295308	G	A	8	833048	cg03494825	rs10112008	4.49e-05	0.0296	0.00724
rs7838311	cg00281725	8	1127982	294934	C	A	8	833048	cg03494825	rs10112008	4.49e-05	0.0296	0.00724
rs7839167	cg00281725	8	1091262	258214	C	T	8	833048	cg03494825	rs10112008	0.000206	0.028	0.00753
rs7841244	cg00281725	8	790450	42598	G	C	8	833048	cg03494825	rs28812830	1.59e-29	-0.0668	0.0058
rs7842417	cg00281725	8	1128493	295445	C	T	8	833048	cg03494825	rs10112008	4.49e-05	0.0296	0.00724
rs78454089	cg00281725	8	793115	39933	G	T	8	833048	cg03494825	rs76270757	3.23e-08	-0.0559	0.0101
rs78605509	cg00281725	8	744106	88942	A	G	8	833048	cg03494825	rs76270757	2.04e-05	-0.0434	0.0101
rs78792384	cg00281725	8	851521	18473	C	G	8	833048	cg03494825	rs76270757	0.000152	-0.033	0.0087
rs78824925	cg00281725	8	761208	71840	G	A	8	833048	cg03494825	rs76270757	1.2e-07	-0.055	0.0103
rs78883513	cg00281725	8	813699	19349	G	C	8	833048	cg03494825	rs2701924	1.72e-06	-0.0411	0.00855
rs79051228	cg00281725	8	762225	70823	C	T	8	833048	cg03494825	rs76270757	8.07e-08	-0.0558	0.0104
rs79160493	cg00281725	8	807005	26043	C	G	8	833048	cg03494825	rs28663406	2.94e-07	-0.0425	0.00825
rs79175890	cg00281725	8	746417	86631	C	T	8	833048	cg03494825	rs2701924	3.62e-06	-0.0394	0.00848
rs79367487	cg00281725	8	1035058	202010	G	A	8	833048	cg03494825	rs28812830	4.99e-06	0.0331	0.00723
rs79436817	cg00281725	8	802963	30085	G	A	8	833048	cg03494825	rs2701924	1.67e-06	-0.0403	0.00838
rs79597152	cg00281725	8	885600	52552	C	T	8	833048	cg03494825	rs28812830	1.53e-11	0.0624	0.00919
rs79915014	cg00281725	8	845681	12633	G	A	8	833048	cg03494825	rs28663406	1.5e-11	-0.062	0.00913
rs79948949	cg00281725	8	890668	57620	A	G	8	833048	cg03494825	rs28663406	1.09e-09	-0.06	0.00978
rs80057272	cg00281725	8	884744	51696	C	T	8	833048	cg03494825	rs28663406	3.85e-08	-0.0573	0.0104
rs80070741	cg00281725	8	841454	8406	C	T	8	833048	cg03494825	rs28663406	1.3e-11	-0.0603	0.00885
rs80108376	cg00281725	8	847365	14317	A	G	8	833048	cg03494825	rs28663406	2.82e-07	-0.0419	0.00812
rs80256025	cg00281725	8	875565	42517	G	A	8	833048	cg03494825	rs2701924	2.55e-05	-0.0365	0.00865
rs80342880	cg00281725	8	986489	153441	C	T	8	833048	cg03494825	rs3935968	2.77e-06	0.0323	0.00686
rs868898	cg00281725	8	816716	16332	C	A	8	833048	cg03494825	rs28812830	3.28e-25	-0.0745	0.00706
rs871849	cg00281725	8	857080	24032	G	A	8	833048	cg03494825	rs76270757	1.04e-05	-0.0379	0.00857
rs881430	cg00281725	8	817587	15461	G	A	8	833048	cg03494825	rs28812830	5.76e-25	-0.0741	0.00706
rs883779	cg00281725	8	898845	65797	T	C	8	833048	cg03494825	rs28812830	6.07e-13	0.0481	0.00663
rs885484	cg00281725	8	856874	23826	G	A	8	833048	cg03494825	rs76270757	7.75e-06	-0.0384	0.00856
rs905421	cg00281725	8	883224	50176	T	C	8	833048	cg03494825	rs10112008	3.18e-05	-0.0259	0.0062
rs9314423	cg00281725	8	1085238	252190	C	T	8	833048	cg03494825	rs9314423	4.81e-05	0.0246	0.00602
rs9314424	cg00281725	8	1085374	252326	T	C	8	833048	cg03494825	rs10112008	0.000211	0.0253	0.00681
rs9314634	cg00281725	8	768523	64525	G	A	8	833048	cg03494825	rs28812830	1.99e-16	0.0525	0.00631
rs935826	cg00281725	8	1144357	311309	C	G	8	833048	cg03494825	rs9314423	0.000174	-0.0224	0.00595
rs935828	cg00281725	8	1144844	311796	T	G	8	833048	cg03494825	rs9314423	0.000204	-0.0221	0.00594
rs955980	cg00281725	8	859982	26934	T	G	8	833048	cg03494825	rs2701924	2.65e-05	-0.0357	0.00847
rs9650535	cg00281725	8	728301	104747	G	A	8	833048	cg03494825	rs28812830	3.78e-16	0.0529	0.00643
rs9650537	cg00281725	8	728509	104539	T	A	8	833048	cg03494825	rs28812830	3.78e-16	0.0529	0.00643
rs9650539	cg00281725	8	1012890	179842	C	T	8	833048	cg03494825	rs2701924	6.59e-08	-0.0393	0.00724
rs9693703	cg00281725	8	1099986	266938	T	C	8	833048	cg03494825	rs9314423	0.000152	0.0277	0.00729
rs10037018	cg00308130	5	134517936	897254	A	C	5	135415190	cg00308130	rs10037018	0.000189	0.133	0.0355
rs10040410	cg00308130	5	134509939	905251	C	T	5	135415190	cg00308130	rs10037018	0.000203	0.131	0.0351
rs10040909	cg00308130	5	134515420	899770	G	A	5	135415190	cg00308130	rs10037018	0.000191	0.133	0.0355
rs12517064	cg00308130	5	134532562	882628	C	A	5	135415190	cg00308130	rs10037018	0.000161	0.135	0.0356
rs13153899	cg00308130	5	134515035	900155	C	T	5	135415190	cg00308130	rs10037018	0.000191	0.133	0.0355
rs4976277	cg00308130	5	134553260	861930	C	G	5	135415190	cg00308130	rs10037018	0.000339	-0.103	0.0286
rs6865845	cg00308130	5	134515587	899603	T	G	5	135415190	cg00308130	rs10037018	0.000191	0.133	0.0355
rs9327705	cg00308130	5	134510303	904887	G	A	5	135415190	cg00308130	rs10037018	0.000242	0.129	0.0351
rs9885502	cg00308130	5	134514567	900623	C	T	5	135415190	cg00308130	rs10037018	0.000212	0.132	0.0356
rs10857768	cg00321709	10	135402703	60770	A	G	10	135341933	cg05473257	rs2987800	1.1e-05	0.148	0.0336
rs10857769	cg00321709	10	135405047	63114	T	C	10	135341933	cg05473257	rs2987800	8.56e-06	0.15	0.0336
rs11101854	cg00321709	10	135394430	52497	G	A	10	135341933	cg05473257	rs2987800	3.02e-06	0.203	0.0433
rs11101856	cg00321709	10	135394930	52997	C	T	10	135341933	cg05473257	rs2987800	3.02e-06	0.203	0.0433
rs11101867	cg00321709	10	135400250	58317	G	A	10	135341933	cg05473257	rs2987800	1.02e-05	0.147	0.0332
rs11101869	cg00321709	10	135400631	58698	C	T	10	135341933	cg05473257	rs2987800	3.02e-06	0.203	0.0433
rs11101880	cg00321709	10	135412888	70955	T	C	10	135341933	cg05473257	rs2987800	3.02e-06	0.203	0.0433
rs11101885	cg00321709	10	135417088	75155	T	C	10	135341933	cg05473257	rs2987800	3.6e-06	0.195	0.042
rs11101887	cg00321709	10	135418062	76129	G	A	10	135341933	cg05473257	rs2987800	3.02e-06	0.203	0.0433
rs11101890	cg00321709	10	135421321	79388	G	A	10	135341933	cg05473257	rs2987800	1.45e-05	0.144	0.0331
rs111164611	cg00321709	10	135152208	189725	G	A	10	135341933	cg05473257	rs111164611	0.000167	-0.13	0.0344
rs115558068	cg00321709	10	135271764	70169	G	A	10	135341933	cg05473257	rs115558068	5.95e-05	-0.252	0.0626
rs11812637	cg00321709	10	135413418	71485	A	G	10	135341933	cg05473257	rs2987800	3.02e-06	0.203	0.0433
rs11814883	cg00321709	10	135424067	82134	C	A	10	135341933	cg05473257	rs2987800	5.14e-06	0.211	0.0461
rs12242613	cg00321709	10	135419831	77898	C	T	10	135341933	cg05473257	rs2987800	4.65e-06	0.198	0.0431
rs12245318	cg00321709	10	135419483	77550	A	G	10	135341933	cg05473257	rs2987800	3.02e-06	0.203	0.0433
rs12245492	cg00321709	10	135419727	77794	A	G	10	135341933	cg05473257	rs2987800	4.65e-06	0.198	0.0431
rs12245634	cg00321709	10	135420002	78069	A	G	10	135341933	cg05473257	rs2987800	3.02e-06	0.203	0.0433
rs12255182	cg00321709	10	135404096	62163	G	A	10	135341933	cg05473257	rs2987800	3.02e-06	0.203	0.0433
rs12256349	cg00321709	10	135409632	67699	G	A	10	135341933	cg05473257	rs2987800	3.02e-06	0.203	0.0433
rs12261048	cg00321709	10	135407923	65990	A	G	10	135341933	cg05473257	rs2987800	3.02e-06	0.203	0.0433
rs12261564	cg00321709	10	135354594	12661	C	T	10	135341933	cg05473257	rs2987800	2.65e-05	0.191	0.0453
rs12263487	cg00321709	10	135403585	61652	A	G	10	135341933	cg05473257	rs2987800	3.02e-06	0.203	0.0433
rs12761234	cg00321709	10	135349914	7981	C	T	10	135341933	cg05473257	rs2987800	1.95e-05	-0.183	0.0427
rs1329149	cg00321709	10	135349801	7868	T	C	10	135341933	cg05473257	rs2987800	1.95e-05	-0.183	0.0427
rs13376793	cg00321709	10	135421344	79411	C	G	10	135341933	cg05473257	rs2987800	4.65e-06	0.198	0.0431
rs1410897	cg00321709	10	135349537	7604	G	A	10	135341933	cg05473257	rs2987800	1.95e-05	-0.183	0.0427
rs142397529	cg00321709	10	135360975	19042	G	A	10	135341933	cg05473257	rs2987800	3.13e-05	0.196	0.0471
rs142502738	cg00321709	10	135309487	32446	T	C	10	135341933	cg05473257	rs115558068	0.000283	-0.22	0.0604
rs146889514	cg00321709	10	135266097	75836	A	G	10	135341933	cg05473257	rs115558068	0.000208	-0.23	0.0618
rs148533448	cg00321709	10	135277158	64775	G	A	10	135341933	cg05473257	rs115558068	7.82e-05	-0.25	0.063
rs1536828	cg00321709	10	135342315	382	G	C	10	135341933	cg05473257	rs2987800	0.000267	-0.122	0.0335
rs1952467	cg00321709	10	135353499	11566	T	G	10	135341933	cg05473257	rs2987800	0.000101	-0.13	0.0333
rs2070677	cg00321709	10	135351174	9241	T	A	10	135341933	cg05473257	rs2987800	9.71e-06	-0.189	0.0426
rs2249694	cg00321709	10	135352153	10220	A	G	10	135341933	cg05473257	rs2987800	8.82e-05	-0.131	0.0333
rs2249695	cg00321709	10	135352168	10235	T	C	10	135341933	cg05473257	rs2987800	8.82e-05	-0.131	0.0333
rs2480254	cg00321709	10	135352869	10936	T	C	10	135341933	cg05473257	rs2987800	7.01e-05	-0.133	0.0333
rs2480255	cg00321709	10	135352855	10922	T	C	10	135341933	cg05473257	rs2987800	8.82e-05	-0.131	0.0333
rs2480256	cg00321709	10	135352514	10581	A	G	10	135341933	cg05473257	rs2987800	0.000121	-0.127	0.033
rs2480257	cg00321709	10	135352509	10576	T	A	10	135341933	cg05473257	rs2987800	9.41e-05	-0.129	0.033
rs2480258	cg00321709	10	135352100	10167	T	C	10	135341933	cg05473257	rs2987800	8.82e-05	-0.131	0.0333
rs2480259	cg00321709	10	135352076	10143	A	G	10	135341933	cg05473257	rs2987800	8.82e-05	-0.131	0.0333
rs2492664	cg00321709	10	135387240	45307	T	G	10	135341933	cg05473257	rs2987800	3.3e-06	-0.205	0.0439
rs2515641	cg00321709	10	135351362	9429	T	C	10	135341933	cg05473257	rs2987800	9.71e-06	-0.189	0.0426
rs2515642	cg00321709	10	135352013	10080	C	T	10	135341933	cg05473257	rs2987800	8.82e-05	-0.131	0.0333
rs2515644	cg00321709	10	135353079	11146	A	C	10	135341933	cg05473257	rs2987800	8.82e-05	-0.131	0.0333
rs28517390	cg00321709	10	135350079	8146	A	G	10	135341933	cg05473257	rs2987800	1.8e-05	-0.185	0.043
rs2854144	cg00321709	10	135344579	2646	A	G	10	135341933	cg05473257	rs2987800	2.39e-05	0.227	0.0535
rs2864985	cg00321709	10	135348757	6824	C	G	10	135341933	cg05473257	rs2987800	1.27e-05	-0.187	0.0428
rs2987785	cg00321709	10	135365003	23070	C	T	10	135341933	cg05473257	rs2987800	0.000211	-0.124	0.0333
rs2987786	cg00321709	10	135365303	23370	A	G	10	135341933	cg05473257	rs2987800	2.18e-05	-0.188	0.0441
rs2987791	cg00321709	10	135370060	28127	G	C	10	135341933	cg05473257	rs2987800	6.24e-06	-0.197	0.0435
rs2987792	cg00321709	10	135371466	29533	T	C	10	135341933	cg05473257	rs2987800	6.65e-05	-0.133	0.0333
rs2987794	cg00321709	10	135378612	36679	G	T	10	135341933	cg05473257	rs2987800	4.7e-05	-0.135	0.0331
rs2987795	cg00321709	10	135378656	36723	A	G	10	135341933	cg05473257	rs2987800	1.05e-05	-0.188	0.0426
rs2987796	cg00321709	10	135379688	37755	C	T	10	135341933	cg05473257	rs2987800	1.02e-05	-0.187	0.0422
rs2987797	cg00321709	10	135379934	38001	G	A	10	135341933	cg05473257	rs2987800	8.6e-06	-0.194	0.0434
rs2987799	cg00321709	10	135380499	38566	T	G	10	135341933	cg05473257	rs2987800	4.02e-05	-0.138	0.0335
rs2987800	cg00321709	10	135381927	39994	T	G	10	135341933	cg05473257	rs2987800	2.25e-06	-0.207	0.0436
rs3020498	cg00321709	10	135379710	37777	A	C	10	135341933	cg05473257	rs2987800	1.02e-05	-0.187	0.0422
rs3020499	cg00321709	10	135381215	39282	A	G	10	135341933	cg05473257	rs2987800	5.72e-06	-0.198	0.0434
rs3020500	cg00321709	10	135381276	39343	T	C	10	135341933	cg05473257	rs2987800	5.72e-06	-0.198	0.0434
rs3020501	cg00321709	10	135381592	39659	C	G	10	135341933	cg05473257	rs2987800	1.8e-05	-0.142	0.033
rs3020502	cg00321709	10	135381623	39690	T	C	10	135341933	cg05473257	rs2987800	3.48e-06	-0.202	0.0434
rs3020503	cg00321709	10	135381766	39833	C	T	10	135341933	cg05473257	rs2987800	3.48e-06	-0.202	0.0434
rs3020513	cg00321709	10	135364915	22982	T	C	10	135341933	cg05473257	rs2987800	7.14e-05	-0.133	0.0334
rs4129223	cg00321709	10	135403948	62015	A	G	10	135341933	cg05473257	rs2987800	1.02e-05	0.147	0.0332
rs41299410	cg00321709	10	135341935	2	C	T	10	135341933	cg05473257	rs2987800	0.000107	0.298	0.0767
rs41299428	cg00321709	10	135346705	4772	A	G	10	135341933	cg05473257	rs2987800	1.15e-05	0.251	0.0571
rs4133041	cg00321709	10	135408387	66454	G	A	10	135341933	cg05473257	rs2987800	1.02e-05	0.147	0.0332
rs4240522	cg00321709	10	135355557	13624	C	T	10	135341933	cg05473257	rs2987800	7.8e-05	-0.132	0.0332
rs4300354	cg00321709	10	135415890	73957	C	T	10	135341933	cg05473257	rs2987800	3.02e-06	0.203	0.0433
rs4301745	cg00321709	10	135421636	79703	T	G	10	135341933	cg05473257	rs2987800	3.02e-06	0.203	0.0433
rs4306261	cg00321709	10	135410989	69056	A	G	10	135341933	cg05473257	rs2987800	1.02e-05	0.147	0.0332
rs4335490	cg00321709	10	135402350	60417	T	C	10	135341933	cg05473257	rs2987800	8.56e-06	0.15	0.0336
rs4335491	cg00321709	10	135422460	80527	T	G	10	135341933	cg05473257	rs2987800	3.02e-06	0.203	0.0433
rs4350328	cg00321709	10	135414948	73015	G	A	10	135341933	cg05473257	rs2987800	3.02e-06	0.203	0.0433
rs4351775	cg00321709	10	135402200	60267	C	T	10	135341933	cg05473257	rs2987800	3.02e-06	0.203	0.0433
rs4351776	cg00321709	10	135415572	73639	G	T	10	135341933	cg05473257	rs2987800	1.02e-05	0.147	0.0332
rs4363513	cg00321709	10	135355534	13601	A	G	10	135341933	cg05473257	rs2987800	7.8e-05	-0.132	0.0332
rs4384343	cg00321709	10	135422545	80612	G	C	10	135341933	cg05473257	rs2987800	3.02e-06	0.203	0.0433
rs4498943	cg00321709	10	135422505	80572	A	T	10	135341933	cg05473257	rs2987800	7.05e-06	0.209	0.0463
rs4512750	cg00321709	10	135358664	16731	T	C	10	135341933	cg05473257	rs2987800	0.000138	-0.127	0.0333
rs4529856	cg00321709	10	135414020	72087	C	G	10	135341933	cg05473257	rs2987800	7.05e-06	0.209	0.0463
rs4556495	cg00321709	10	135422209	80276	C	T	10	135341933	cg05473257	rs2987800	1.02e-05	0.147	0.0332
rs4582924	cg00321709	10	135409033	67100	T	G	10	135341933	cg05473257	rs2987800	3.02e-06	0.203	0.0433
rs4838693	cg00321709	10	135354714	12781	G	C	10	135341933	cg05473257	rs2987800	0.000101	-0.13	0.0333
rs56365383	cg00321709	10	135371577	29644	G	A	10	135341933	cg05473257	rs2987800	0.000107	0.228	0.0586
rs60697302	cg00321709	10	135333894	8039	G	A	10	135341933	cg05473257	rs2987800	5.89e-06	0.226	0.0498
rs6413420	cg00321709	10	135340829	1104	G	T	10	135341933	cg05473257	rs2987800	1.53e-05	0.247	0.0568
rs6413421	cg00321709	10	135345811	3878	T	C	10	135341933	cg05473257	rs2987800	1.15e-05	0.251	0.0571
rs6537613	cg00321709	10	135412414	70481	T	G	10	135341933	cg05473257	rs2987800	8.56e-06	0.15	0.0336
rs7075572	cg00321709	10	135404358	62425	T	C	10	135341933	cg05473257	rs2987800	8.56e-06	0.15	0.0336
rs7084384	cg00321709	10	135412322	70389	A	G	10	135341933	cg05473257	rs2987800	1.02e-05	0.147	0.0332
rs7084391	cg00321709	10	135412344	70411	A	C	10	135341933	cg05473257	rs2987800	1.01e-05	0.147	0.0333
rs7093170	cg00321709	10	135402904	60971	C	T	10	135341933	cg05473257	rs2987800	1.02e-05	0.147	0.0332
rs7094588	cg00321709	10	135401586	59653	A	G	10	135341933	cg05473257	rs2987800	3.47e-05	0.138	0.0332
rs7099806	cg00321709	10	135414896	72963	C	T	10	135341933	cg05473257	rs2987800	7.05e-06	0.209	0.0463
rs73389022	cg00321709	10	135396119	54186	G	A	10	135341933	cg05473257	rs2987800	6.1e-06	0.21	0.0462
rs743534	cg00321709	10	135349226	7293	C	A	10	135341933	cg05473257	rs2987800	1.95e-05	-0.183	0.0427
rs74745032	cg00321709	10	135338396	3537	T	G	10	135341933	cg05473257	rs2987800	1.53e-05	0.247	0.0568
rs76120079	cg00321709	10	135406654	64721	G	A	10	135341933	cg05473257	rs2987800	7.53e-05	0.228	0.0574
rs76255630	cg00321709	10	135375205	33272	A	G	10	135341933	cg05473257	rs2987800	0.000155	0.221	0.0583
rs76498087	cg00321709	10	135304067	37866	A	T	10	135341933	cg05473257	rs2987800	1.9e-05	0.244	0.0569
rs77040908	cg00321709	10	135331049	10884	C	A	10	135341933	cg05473257	rs2987800	1.8e-05	0.245	0.0571
rs77279530	cg00321709	10	135404904	62971	C	T	10	135341933	cg05473257	rs2987800	7.53e-05	0.228	0.0574
rs77397616	cg00321709	10	135402754	60821	G	A	10	135341933	cg05473257	rs2987800	7.53e-05	0.228	0.0574
rs7895560	cg00321709	10	135431038	89105	G	A	10	135341933	cg05473257	rs2987800	4.15e-06	0.213	0.0462
rs7899159	cg00321709	10	135431451	89518	G	A	10	135341933	cg05473257	rs2987800	3.36e-05	0.19	0.0457
rs7907135	cg00321709	10	135410660	68727	T	C	10	135341933	cg05473257	rs2987800	1.57e-05	0.144	0.0333
rs7907312	cg00321709	10	135417364	75431	A	G	10	135341933	cg05473257	rs2987800	3.02e-06	0.203	0.0433
rs8192776	cg00321709	10	135348187	6254	T	C	10	135341933	cg05473257	rs2987800	5.52e-05	-0.135	0.0334
rs8192777	cg00321709	10	135350871	8938	G	T	10	135341933	cg05473257	rs2987800	1.24e-05	-0.187	0.0426
rs8192780	cg00321709	10	135354125	12192	T	G	10	135341933	cg05473257	rs2987800	0.000101	-0.13	0.0333
rs8192781	cg00321709	10	135354251	12318	T	G	10	135341933	cg05473257	rs2987800	0.000101	-0.13	0.0333
rs915906	cg00321709	10	135343738	1805	C	T	10	135341933	cg05473257	rs2987800	0.00029	-0.134	0.0369
rs9630033	cg00321709	10	135418505	76572	G	T	10	135341933	cg05473257	rs2987800	8.56e-06	0.15	0.0336
rs147086362	cg00329615	3	117835427	871221	T	A	3	118706648	cg00329615	rs147086362	0.000337	0.0471	0.0131
rs76365387	cg00329615	3	118480341	226307	C	G	3	118706648	cg00329615	rs76365387	0.000312	-0.0546	0.0151
rs10156044	cg00369443	7	158122201	203554	A	G	7	157918647	cg00369443	rs117775152	2.31e-07	-0.262	0.0505
rs10224535	cg00369443	7	157950927	32280	T	C	7	157918647	cg00369443	rs6953878	1.66e-12	-0.152	0.0214
rs10228083	cg00369443	7	157912213	6434	C	T	7	157918647	cg00369443	rs79649117	4.21e-06	-0.099	0.0214
rs10228769	cg00369443	7	158103563	184916	T	G	7	157918647	cg00369443	rs117775152	7.28e-06	-0.226	0.0503
rs10229299	cg00369443	7	158134330	215683	A	C	7	157918647	cg00369443	rs117775152	2.49e-07	-0.226	0.0436
rs10230260	cg00369443	7	157865378	53269	G	A	7	157918647	cg00369443	rs11762070	1.03e-05	-0.111	0.0251
rs10230817	cg00369443	7	158221012	302365	C	T	7	157918647	cg00369443	rs118128303	0.000112	-0.185	0.0479
rs10231396	cg00369443	7	157974744	56097	A	G	7	157918647	cg00369443	rs6953878	3.43e-11	-0.145	0.0217
rs10233815	cg00369443	7	158114348	195701	C	T	7	157918647	cg00369443	rs62479657	6.16e-06	-0.0962	0.0212
rs10234067	cg00369443	7	158114542	195895	C	T	7	157918647	cg00369443	rs62479657	6.16e-06	-0.0962	0.0212
rs10236157	cg00369443	7	157914050	4597	C	T	7	157918647	cg00369443	rs79649117	4.21e-06	-0.099	0.0214
rs10236195	cg00369443	7	157972460	53813	G	C	7	157918647	cg00369443	rs6953878	1.52e-11	-0.147	0.0217
rs10236479	cg00369443	7	157959506	40859	T	C	7	157918647	cg00369443	rs6953878	8.06e-13	-0.155	0.0214
rs10237059	cg00369443	7	157979746	61099	C	T	7	157918647	cg00369443	rs6953878	2.07e-11	-0.146	0.0216
rs10237246	cg00369443	7	158075620	156973	T	C	7	157918647	cg00369443	rs117775152	1.09e-06	-0.24	0.049
rs10238787	cg00369443	7	158071078	152431	A	G	7	157918647	cg00369443	rs117775152	2.01e-07	-0.239	0.0458
rs10239871	cg00369443	7	158098283	179636	G	A	7	157918647	cg00369443	rs117775152	5.99e-06	-0.227	0.0499
rs10240553	cg00369443	7	157971377	52730	A	C	7	157918647	cg00369443	rs6953878	7.31e-08	-0.156	0.0289
rs10242289	cg00369443	7	157910620	8027	C	T	7	157918647	cg00369443	rs79649117	1.72e-07	0.11	0.0209
rs10243412	cg00369443	7	157977302	58655	A	G	7	157918647	cg00369443	rs6953878	7.31e-08	-0.156	0.0289
rs10244260	cg00369443	7	157971813	53166	T	C	7	157918647	cg00369443	rs6953878	7.31e-08	-0.156	0.0289
rs10244830	cg00369443	7	157981865	63218	T	C	7	157918647	cg00369443	rs6953878	1.41e-09	-0.131	0.0215
rs10247715	cg00369443	7	157978403	59756	A	G	7	157918647	cg00369443	rs6953878	1.32e-11	-0.147	0.0216
rs10248317	cg00369443	7	157907748	10899	T	A	7	157918647	cg00369443	rs79649117	4.83e-07	-0.107	0.0212
rs10249331	cg00369443	7	157947596	28949	C	T	7	157918647	cg00369443	rs6953878	1.66e-12	-0.152	0.0214
rs10249470	cg00369443	7	157947741	29094	C	T	7	157918647	cg00369443	rs6953878	1.66e-12	-0.152	0.0214
rs10249575	cg00369443	7	157947800	29153	C	G	7	157918647	cg00369443	rs6953878	1.66e-12	-0.152	0.0214
rs10252622	cg00369443	7	158161665	243018	G	A	7	157918647	cg00369443	rs117775152	3.98e-06	-0.238	0.0514
rs10252936	cg00369443	7	158173674	255027	A	G	7	157918647	cg00369443	rs117775152	5.75e-06	-0.243	0.0534
rs10256075	cg00369443	7	158173914	255267	A	C	7	157918647	cg00369443	rs117775152	5.75e-06	-0.243	0.0534
rs10256104	cg00369443	7	157909360	9287	T	C	7	157918647	cg00369443	rs79649117	4.49e-07	-0.107	0.0212
rs10257630	cg00369443	7	158146719	228072	A	G	7	157918647	cg00369443	rs117775152	3.66e-07	-0.261	0.0511
rs10257845	cg00369443	7	157854811	63836	C	T	7	157918647	cg00369443	rs11762070	3.76e-06	-0.114	0.0245
rs10260462	cg00369443	7	157981747	63100	A	C	7	157918647	cg00369443	rs6953878	7.11e-10	-0.133	0.0215
rs10261447	cg00369443	7	157950405	31758	C	G	7	157918647	cg00369443	rs6953878	1.66e-12	-0.152	0.0214
rs10262458	cg00369443	7	157945872	27225	T	C	7	157918647	cg00369443	rs6953878	1.99e-12	-0.152	0.0215
rs10262596	cg00369443	7	158114495	195848	G	A	7	157918647	cg00369443	rs62479657	6.16e-06	-0.0962	0.0212
rs10263215	cg00369443	7	158092148	173501	T	C	7	157918647	cg00369443	rs117775152	1.06e-05	-0.226	0.0513
rs10264607	cg00369443	7	158102164	183517	C	T	7	157918647	cg00369443	rs117775152	7.28e-06	-0.226	0.0503
rs10266358	cg00369443	7	157972401	53754	C	A	7	157918647	cg00369443	rs6953878	7.31e-08	-0.156	0.0289
rs10266663	cg00369443	7	158115424	196777	G	A	7	157918647	cg00369443	rs117775152	2.77e-07	-0.263	0.0509
rs10267749	cg00369443	7	157948002	29355	A	G	7	157918647	cg00369443	rs6953878	1.66e-12	-0.152	0.0214
rs10268811	cg00369443	7	157867305	51342	C	T	7	157918647	cg00369443	rs11762070	4.79e-06	-0.115	0.025
rs10277112	cg00369443	7	157916913	1734	G	A	7	157918647	cg00369443	rs79649117	8.19e-07	-0.105	0.0212
rs10277232	cg00369443	7	157959620	40973	C	T	7	157918647	cg00369443	rs6953878	5.31e-14	-0.151	0.0199
rs10278059	cg00369443	7	157947718	29071	G	A	7	157918647	cg00369443	rs6953878	1.66e-12	-0.152	0.0214
rs10280226	cg00369443	7	157950935	32288	A	T	7	157918647	cg00369443	rs6953878	3.99e-07	-0.147	0.0289
rs10281360	cg00369443	7	157852994	65653	G	A	7	157918647	cg00369443	rs11762070	9.86e-06	-0.0979	0.0221
rs10282721	cg00369443	7	158071167	152520	C	T	7	157918647	cg00369443	rs117775152	7.35e-07	-0.242	0.0487
rs10434933	cg00369443	7	157930785	12138	A	G	7	157918647	cg00369443	rs10434933	3.59e-05	-0.108	0.026
rs10949695	cg00369443	7	157860945	57702	T	C	7	157918647	cg00369443	rs11762070	7.58e-06	-0.11	0.0245
rs10949713	cg00369443	7	158106764	188117	C	G	7	157918647	cg00369443	rs117775152	8.12e-06	-0.229	0.0511
rs10949716	cg00369443	7	158117269	198622	A	G	7	157918647	cg00369443	rs117775152	1.78e-07	-0.262	0.05
rs10949717	cg00369443	7	158117535	198888	T	C	7	157918647	cg00369443	rs117775152	2.77e-07	-0.265	0.0514
rs10949718	cg00369443	7	158117547	198900	A	G	7	157918647	cg00369443	rs117775152	2.77e-07	-0.265	0.0514
rs10949719	cg00369443	7	158155997	237350	A	G	7	157918647	cg00369443	rs117775152	3.37e-06	-0.235	0.0504
rs10949720	cg00369443	7	158173353	254706	C	T	7	157918647	cg00369443	rs117775152	5.75e-06	-0.243	0.0534
rs10949721	cg00369443	7	158173666	255019	A	G	7	157918647	cg00369443	rs117775152	5.75e-06	-0.243	0.0534
rs1098931	cg00369443	7	158643945	725298	T	C	7	157918647	cg00369443	rs2089229	0.000236	0.155	0.042
rs1099431	cg00369443	7	158644167	725520	T	C	7	157918647	cg00369443	rs2089229	0.000144	0.0831	0.0218
rs1116484	cg00369443	7	158139225	220578	G	C	7	157918647	cg00369443	rs117775152	3.03e-07	-0.229	0.0445
rs112087607	cg00369443	7	158059142	140495	C	T	7	157918647	cg00369443	rs117775152	4.36e-08	0.291	0.053
rs1130495	cg00369443	7	157959911	41264	A	G	7	157918647	cg00369443	rs6953878	7.31e-08	-0.156	0.0289
rs1130497	cg00369443	7	157959879	41232	C	T	7	157918647	cg00369443	rs6953878	5.31e-14	-0.151	0.0199
rs1130498	cg00369443	7	157959636	40989	G	A	7	157918647	cg00369443	rs6953878	8.06e-13	-0.155	0.0214
rs1130501	cg00369443	7	157903538	15109	A	G	7	157918647	cg00369443	rs79649117	4.83e-07	-0.107	0.0212
rs113271371	cg00369443	7	158222749	304102	G	A	7	157918647	cg00369443	rs118128303	1.64e-06	0.274	0.057
rs113964323	cg00369443	7	157921852	3205	C	T	7	157918647	cg00369443	rs79649117	3.26e-06	-0.1	0.0214
rs114457109	cg00369443	7	157843366	75281	G	T	7	157918647	cg00369443	rs79649117	9.66e-05	0.146	0.0373
rs114630335	cg00369443	7	157958807	40160	G	A	7	157918647	cg00369443	rs79649117	7.14e-06	0.191	0.0423
rs114789529	cg00369443	7	157935068	16421	C	T	7	157918647	cg00369443	rs79649117	7.91e-06	0.179	0.0399
rs115526957	cg00369443	7	157933751	15104	G	C	7	157918647	cg00369443	rs79649117	7.45e-06	0.178	0.0397
rs115591316	cg00369443	7	157942186	23539	A	C	7	157918647	cg00369443	rs79649117	6.25e-06	0.193	0.0425
rs116842145	cg00369443	7	158050456	131809	A	G	7	157918647	cg00369443	rs117775152	9.44e-09	0.304	0.0527
rs116938591	cg00369443	7	158023254	104607	G	T	7	157918647	cg00369443	rs79649117	1.35e-09	0.222	0.0363
rs117124062	cg00369443	7	158026694	108047	C	T	7	157918647	cg00369443	rs117775152	2.49e-12	0.539	0.0764
rs11760513	cg00369443	7	158103096	184449	A	G	7	157918647	cg00369443	rs117775152	7.28e-06	-0.226	0.0503
rs11760577	cg00369443	7	158103281	184634	A	G	7	157918647	cg00369443	rs117775152	2e-05	-0.215	0.0504
rs11761540	cg00369443	7	157907394	11253	C	T	7	157918647	cg00369443	rs79649117	4.21e-06	-0.099	0.0214
rs11762070	cg00369443	7	157867929	50718	T	C	7	157918647	cg00369443	rs11762070	1.62e-06	-0.119	0.0248
rs11762383	cg00369443	7	158113889	195242	C	T	7	157918647	cg00369443	rs62479657	6.16e-06	-0.0962	0.0212
rs11763127	cg00369443	7	157931893	13246	G	C	7	157918647	cg00369443	rs79649117	1.91e-07	-0.111	0.0213
rs11763141	cg00369443	7	158105161	186514	T	C	7	157918647	cg00369443	rs117775152	8.12e-06	-0.229	0.0511
rs11763143	cg00369443	7	158105173	186526	T	C	7	157918647	cg00369443	rs117775152	8.12e-06	-0.229	0.0511
rs11764094	cg00369443	7	157945346	26699	C	T	7	157918647	cg00369443	rs6953878	2.15e-12	-0.152	0.0215
rs11765546	cg00369443	7	158105136	186489	G	A	7	157918647	cg00369443	rs117775152	8.12e-06	-0.229	0.0511
rs11767654	cg00369443	7	157941943	23296	G	T	7	157918647	cg00369443	rs6953878	3.19e-10	-0.178	0.0281
rs11768856	cg00369443	7	157950238	31591	C	A	7	157918647	cg00369443	rs6953878	1.66e-12	-0.152	0.0214
rs11769028	cg00369443	7	158113881	195234	G	A	7	157918647	cg00369443	rs62479657	6.16e-06	-0.0962	0.0212
rs117692872	cg00369443	7	157838399	80248	C	T	7	157918647	cg00369443	rs117775152	6.86e-10	0.475	0.0766
rs11769916	cg00369443	7	157979792	61145	G	A	7	157918647	cg00369443	rs6953878	1.8e-11	-0.146	0.0216
rs11770067	cg00369443	7	157952852	34205	A	G	7	157918647	cg00369443	rs6953878	1.92e-12	-0.152	0.0215
rs11770806	cg00369443	7	157952937	34290	T	C	7	157918647	cg00369443	rs6953878	1.92e-12	-0.152	0.0215
rs11770823	cg00369443	7	158119173	200526	A	G	7	157918647	cg00369443	rs117775152	2.77e-07	-0.265	0.0514
rs11771764	cg00369443	7	158119871	201224	A	G	7	157918647	cg00369443	rs62479657	4.97e-06	-0.0974	0.0213
rs11773288	cg00369443	7	157953021	34374	G	A	7	157918647	cg00369443	rs6953878	1.66e-12	-0.152	0.0214
rs11773821	cg00369443	7	157956087	37440	T	C	7	157918647	cg00369443	rs6953878	1.31e-13	-0.185	0.0247
rs117775152	cg00369443	7	157943159	24512	G	A	7	157918647	cg00369443	rs117775152	8.46e-15	0.525	0.067
rs117785685	cg00369443	7	158049418	130771	G	A	7	157918647	cg00369443	rs117775152	1.64e-10	0.382	0.0594
rs117954660	cg00369443	7	157914636	4011	G	A	7	157918647	cg00369443	rs79649117	2.03e-15	0.272	0.0339
rs118028841	cg00369443	7	157920046	1399	C	T	7	157918647	cg00369443	rs117775152	3.1e-11	0.465	0.0695
rs118035201	cg00369443	7	157906642	12005	C	T	7	157918647	cg00369443	rs117775152	2.25e-09	0.461	0.0767
rs118095790	cg00369443	7	158022469	103822	T	C	7	157918647	cg00369443	rs79649117	1.35e-09	0.222	0.0363
rs118128303	cg00369443	7	158268101	349454	G	T	7	157918647	cg00369443	rs118128303	4.92e-08	0.438	0.08
rs11977123	cg00369443	7	158088467	169820	C	G	7	157918647	cg00369443	rs117775152	1.06e-05	-0.226	0.0513
rs11978922	cg00369443	7	158137932	219285	G	A	7	157918647	cg00369443	rs62479657	0.000268	-0.0868	0.0238
rs11980157	cg00369443	7	158051400	132753	C	T	7	157918647	cg00369443	rs117775152	9.44e-09	0.304	0.0527
rs11980562	cg00369443	7	158088471	169824	A	G	7	157918647	cg00369443	rs117775152	1.06e-05	-0.226	0.0513
rs11980808	cg00369443	7	157932055	13408	C	T	7	157918647	cg00369443	rs79649117	2.06e-07	0.111	0.0213
rs11982237	cg00369443	7	157946250	27603	G	A	7	157918647	cg00369443	rs6953878	2.24e-12	-0.152	0.0215
rs12112434	cg00369443	7	157861788	56859	A	C	7	157918647	cg00369443	rs11762070	4.64e-06	-0.113	0.0246
rs12532930	cg00369443	7	157960355	41708	A	G	7	157918647	cg00369443	rs6953878	6.96e-08	-0.156	0.0288
rs12535234	cg00369443	7	157847587	71060	C	T	7	157918647	cg00369443	rs11762070	0.00029	-0.0927	0.0255
rs12536746	cg00369443	7	157849774	68873	C	T	7	157918647	cg00369443	rs11762070	6.36e-06	-0.112	0.0246
rs12670590	cg00369443	7	157939058	20411	T	A	7	157918647	cg00369443	rs79649117	5.46e-08	-0.119	0.0217
rs12671762	cg00369443	7	158109278	190631	G	T	7	157918647	cg00369443	rs62479657	0.000139	-0.0845	0.0221
rs12690719	cg00369443	7	158087692	169045	T	C	7	157918647	cg00369443	rs117775152	4.41e-05	-0.208	0.0509
rs12698135	cg00369443	7	157871544	47103	C	G	7	157918647	cg00369443	rs11762070	0.00018	-0.0947	0.0252
rs12698140	cg00369443	7	157895564	23083	G	A	7	157918647	cg00369443	rs79649117	8.78e-06	-0.0956	0.0214
rs12698149	cg00369443	7	157902360	16287	C	T	7	157918647	cg00369443	rs79649117	8.55e-07	-0.105	0.0212
rs12698150	cg00369443	7	157902486	16161	C	A	7	157918647	cg00369443	rs79649117	8.55e-07	-0.105	0.0212
rs12698153	cg00369443	7	157914911	3736	C	T	7	157918647	cg00369443	rs79649117	4.49e-07	-0.107	0.0212
rs12698160	cg00369443	7	157950214	31567	G	A	7	157918647	cg00369443	rs6953878	1.66e-12	-0.152	0.0214
rs12698161	cg00369443	7	157956141	37494	C	T	7	157918647	cg00369443	rs6953878	1.07e-12	-0.154	0.0214
rs12698208	cg00369443	7	158117575	198928	C	T	7	157918647	cg00369443	rs62479657	5.43e-06	-0.0969	0.0212
rs12698209	cg00369443	7	158117595	198948	G	A	7	157918647	cg00369443	rs62479657	5.43e-06	-0.0969	0.0212
rs12698212	cg00369443	7	158119638	200991	T	C	7	157918647	cg00369443	rs117775152	2.77e-07	-0.265	0.0514
rs12698213	cg00369443	7	158119668	201021	T	C	7	157918647	cg00369443	rs117775152	1.75e-07	-0.26	0.0496
rs12698214	cg00369443	7	158136204	217557	T	G	7	157918647	cg00369443	rs62479657	0.000295	-0.0861	0.0237
rs12698243	cg00369443	7	158174291	255644	C	G	7	157918647	cg00369443	rs117775152	5.75e-06	-0.243	0.0534
rs12698244	cg00369443	7	158174390	255743	G	A	7	157918647	cg00369443	rs117775152	5.75e-06	-0.243	0.0534
rs13221388	cg00369443	7	158119270	200623	G	A	7	157918647	cg00369443	rs62479657	4.97e-06	-0.0974	0.0213
rs13225172	cg00369443	7	158120334	201687	G	A	7	157918647	cg00369443	rs62479657	4.97e-06	-0.0974	0.0213
rs13228073	cg00369443	7	157920698	2051	G	C	7	157918647	cg00369443	rs79649117	3.26e-06	-0.1	0.0214
rs13230559	cg00369443	7	158152727	234080	T	C	7	157918647	cg00369443	rs117775152	3.66e-07	-0.261	0.0511
rs13231411	cg00369443	7	157962067	43420	T	G	7	157918647	cg00369443	rs6953878	1.23e-11	-0.148	0.0216
rs13234780	cg00369443	7	158154161	235514	A	T	7	157918647	cg00369443	rs117775152	6.73e-07	-0.217	0.0436
rs13239530	cg00369443	7	157946487	27840	G	A	7	157918647	cg00369443	rs6953878	4.26e-12	-0.15	0.0214
rs13239545	cg00369443	7	157946537	27890	G	A	7	157918647	cg00369443	rs6953878	1.66e-12	-0.152	0.0214
rs13239797	cg00369443	7	158152527	233880	G	A	7	157918647	cg00369443	rs117775152	5.83e-07	-0.221	0.0441
rs13247151	cg00369443	7	157860643	58004	G	A	7	157918647	cg00369443	rs11762070	5.34e-06	-0.112	0.0245
rs13247231	cg00369443	7	158144577	225930	T	C	7	157918647	cg00369443	rs117775152	3.63e-07	-0.227	0.0444
rs13312556	cg00369443	7	157957305	38658	G	A	7	157918647	cg00369443	rs6953878	7.14e-13	-0.155	0.0214
rs1377372	cg00369443	7	158070350	151703	T	C	7	157918647	cg00369443	rs117775152	7.6e-06	-0.206	0.0459
rs137970820	cg00369443	7	157932565	13918	G	A	7	157918647	cg00369443	rs137970820	2.75e-06	0.398	0.0846
rs138311867	cg00369443	7	158499605	580958	C	T	7	157918647	cg00369443	rs118128303	8.89e-05	0.321	0.0818
rs1394816	cg00369443	7	158641217	722570	G	A	7	157918647	cg00369443	rs2089229	0.000214	0.159	0.0428
rs139656135	cg00369443	7	158061264	142617	C	T	7	157918647	cg00369443	rs117775152	4.17e-07	0.266	0.0523
rs139795929	cg00369443	7	157962663	44016	C	T	7	157918647	cg00369443	rs79649117	7.14e-06	0.191	0.0423
rs1453094	cg00369443	7	158176419	257772	G	T	7	157918647	cg00369443	rs118128303	0.000107	-0.135	0.0347
rs1453095	cg00369443	7	158176444	257797	T	A	7	157918647	cg00369443	rs117775152	5.75e-06	-0.243	0.0534
rs1453096	cg00369443	7	158176488	257841	G	A	7	157918647	cg00369443	rs118128303	9.13e-05	-0.137	0.0348
rs1453097	cg00369443	7	158176618	257971	C	T	7	157918647	cg00369443	rs117775152	5.75e-06	-0.243	0.0534
rs1453100	cg00369443	7	158142664	224017	T	C	7	157918647	cg00369443	rs117775152	1.73e-06	-0.245	0.051
rs145451561	cg00369443	7	157939328	20681	G	C	7	157918647	cg00369443	rs79649117	6.25e-06	0.193	0.0425
rs145686031	cg00369443	7	157848179	70468	C	T	7	157918647	cg00369443	rs145686031	0.000173	0.119	0.0317
rs145924280	cg00369443	7	157976463	57816	C	T	7	157918647	cg00369443	rs183106720	3.32e-05	0.391	0.094
rs146437544	cg00369443	7	158420512	501865	A	G	7	157918647	cg00369443	rs118128303	4.71e-06	0.375	0.0817
rs146602082	cg00369443	7	157954314	35667	A	G	7	157918647	cg00369443	rs137970820	2.32e-05	0.361	0.085
rs147186399	cg00369443	7	158572467	653820	G	C	7	157918647	cg00369443	rs76455878	2.83e-05	0.416	0.0991
rs149344472	cg00369443	7	158081865	163218	C	T	7	157918647	cg00369443	rs149344472	1.51e-06	0.47	0.0973
rs149407510	cg00369443	7	157988540	69893	A	G	7	157918647	cg00369443	rs183106720	0.00034	0.343	0.0954
rs149811237	cg00369443	7	157937683	19036	G	A	7	157918647	cg00369443	rs79649117	6.25e-06	0.193	0.0425
rs1530930	cg00369443	7	158222444	303797	T	G	7	157918647	cg00369443	rs118128303	0.000112	-0.185	0.0479
rs1563067	cg00369443	7	158179522	260875	A	G	7	157918647	cg00369443	rs118128303	9.83e-05	-0.136	0.0349
rs1563068	cg00369443	7	158179572	260925	T	C	7	157918647	cg00369443	rs118128303	9.83e-05	-0.136	0.0349
rs1563069	cg00369443	7	158074256	155609	A	G	7	157918647	cg00369443	rs117775152	1.09e-06	-0.24	0.049
rs1597900	cg00369443	7	158082184	163537	G	A	7	157918647	cg00369443	rs117775152	1.15e-06	-0.24	0.0492
rs17847428	cg00369443	7	157926349	7702	T	G	7	157918647	cg00369443	rs79649117	5.57e-22	0.214	0.0219
rs181344517	cg00369443	7	158028467	109820	T	A	7	157918647	cg00369443	rs117775152	1.04e-08	0.215	0.0374
rs183106720	cg00369443	7	157981584	62937	C	G	7	157918647	cg00369443	rs183106720	6.28e-06	0.398	0.0879
rs1840122	cg00369443	7	158139733	221086	C	A	7	157918647	cg00369443	rs117775152	3.03e-07	-0.229	0.0445
rs1869290	cg00369443	7	158171160	252513	C	G	7	157918647	cg00369443	rs117775152	5.74e-05	-0.211	0.0523
rs1869292	cg00369443	7	158175731	257084	T	C	7	157918647	cg00369443	rs117775152	5.75e-06	-0.243	0.0534
rs1869293	cg00369443	7	158181109	262462	A	G	7	157918647	cg00369443	rs117775152	0.00035	-0.174	0.0485
rs191599549	cg00369443	7	158061276	142629	G	A	7	157918647	cg00369443	rs117775152	4.17e-07	0.266	0.0523
rs1968704	cg00369443	7	158222155	303508	G	C	7	157918647	cg00369443	rs118128303	0.000112	-0.185	0.0479
rs1968705	cg00369443	7	158222640	303993	T	C	7	157918647	cg00369443	rs118128303	0.000112	-0.185	0.0479
rs1982449	cg00369443	7	158171863	253216	A	G	7	157918647	cg00369443	rs117775152	5.74e-05	-0.211	0.0523
rs2021743	cg00369443	7	157381899	536748	T	C	7	157918647	cg00369443	rs221301	0.000159	-0.104	0.0276
rs2060918	cg00369443	7	158174896	256249	T	C	7	157918647	cg00369443	rs117775152	5.75e-06	-0.243	0.0534
rs2060919	cg00369443	7	158174958	256311	G	T	7	157918647	cg00369443	rs118128303	0.000107	-0.135	0.0347
rs2089229	cg00369443	7	158641341	722694	C	T	7	157918647	cg00369443	rs2089229	9.14e-05	0.0852	0.0217
rs2089230	cg00369443	7	158641337	722690	C	T	7	157918647	cg00369443	rs2089229	9.55e-05	0.0851	0.0217
rs2123497	cg00369443	7	158209340	290693	G	A	7	157918647	cg00369443	rs118128303	4.63e-06	-0.181	0.0395
rs2123499	cg00369443	7	158108154	189507	A	G	7	157918647	cg00369443	rs117775152	8.12e-06	-0.229	0.0511
rs2198365	cg00369443	7	158173101	254454	C	T	7	157918647	cg00369443	rs117775152	6.89e-06	-0.243	0.0539
rs221301	cg00369443	7	157369564	549083	C	G	7	157918647	cg00369443	rs221301	0.000102	0.105	0.0269
rs221305	cg00369443	7	157371513	547134	C	T	7	157918647	cg00369443	rs221301	0.000159	0.104	0.0276
rs2335478	cg00369443	7	158070265	151618	A	G	7	157918647	cg00369443	rs117775152	7.6e-06	-0.206	0.0459
rs2335479	cg00369443	7	157949109	30462	G	A	7	157918647	cg00369443	rs6953878	1.2e-12	-0.154	0.0215
rs2335480	cg00369443	7	157949159	30512	A	G	7	157918647	cg00369443	rs6953878	1.66e-12	-0.152	0.0214
rs2335481	cg00369443	7	157949291	30644	C	T	7	157918647	cg00369443	rs6953878	1.66e-12	-0.152	0.0214
rs2335482	cg00369443	7	157949631	30984	C	T	7	157918647	cg00369443	rs6953878	1.66e-12	-0.152	0.0214
rs2335483	cg00369443	7	157949839	31192	T	C	7	157918647	cg00369443	rs6953878	1.66e-12	-0.152	0.0214
rs2335484	cg00369443	7	157949954	31307	A	G	7	157918647	cg00369443	rs6953878	1.66e-12	-0.152	0.0214
rs2335485	cg00369443	7	157949979	31332	G	A	7	157918647	cg00369443	rs6953878	3.37e-13	-0.182	0.0247
rs2335555	cg00369443	7	158176046	257399	A	G	7	157918647	cg00369443	rs117775152	5.75e-06	-0.243	0.0534
rs2335556	cg00369443	7	158175489	256842	A	G	7	157918647	cg00369443	rs117775152	5.75e-06	-0.243	0.0534
rs2335557	cg00369443	7	158163872	245225	A	C	7	157918647	cg00369443	rs117775152	2.89e-06	-0.239	0.0509
rs2335832	cg00369443	7	157992083	73436	C	T	7	157918647	cg00369443	rs6953878	3.44e-08	-0.134	0.0242
rs2335834	cg00369443	7	157967182	48535	T	G	7	157918647	cg00369443	rs6953878	8.08e-13	-0.144	0.02
rs2335835	cg00369443	7	157969663	51016	T	C	7	157918647	cg00369443	rs6953878	7.31e-08	-0.156	0.0289
rs2335836	cg00369443	7	157969901	51254	C	G	7	157918647	cg00369443	rs6953878	1.42e-11	-0.147	0.0217
rs2335837	cg00369443	7	157973727	55080	C	T	7	157918647	cg00369443	rs6953878	1.32e-11	-0.147	0.0216
rs2335838	cg00369443	7	157973776	55129	T	C	7	157918647	cg00369443	rs6953878	1.52e-11	-0.147	0.0217
rs2335839	cg00369443	7	157973881	55234	T	C	7	157918647	cg00369443	rs6953878	1.52e-11	-0.147	0.0217
rs2335840	cg00369443	7	157958514	39867	T	C	7	157918647	cg00369443	rs6953878	7.31e-08	-0.156	0.0289
rs2335841	cg00369443	7	157958504	39857	C	T	7	157918647	cg00369443	rs6953878	8.06e-13	-0.155	0.0214
rs2335845	cg00369443	7	157906168	12479	A	C	7	157918647	cg00369443	rs79649117	1.46e-18	-0.19	0.0214
rs2335850	cg00369443	7	157952182	33535	G	A	7	157918647	cg00369443	rs6953878	1.66e-12	-0.152	0.0214
rs2335851	cg00369443	7	157925600	6953	T	G	7	157918647	cg00369443	rs79649117	1.29e-07	0.111	0.0209
rs2657323	cg00369443	7	158643868	725221	T	C	7	157918647	cg00369443	rs2089229	0.000214	0.159	0.0428
rs2788482	cg00369443	7	158643864	725217	A	T	7	157918647	cg00369443	rs2089229	0.000214	0.159	0.0428
rs28408979	cg00369443	7	157956847	38200	C	A	7	157918647	cg00369443	rs6953878	1.07e-12	-0.154	0.0214
rs28425474	cg00369443	7	158116360	197713	C	T	7	157918647	cg00369443	rs62479657	6.16e-06	-0.0962	0.0212
rs28475667	cg00369443	7	157956936	38289	G	A	7	157918647	cg00369443	rs6953878	8.56e-13	-0.154	0.0214
rs28536012	cg00369443	7	157956916	38269	C	T	7	157918647	cg00369443	rs6953878	8.56e-13	-0.154	0.0214
rs28682392	cg00369443	7	158116004	197357	A	G	7	157918647	cg00369443	rs62479657	6.16e-06	-0.0962	0.0212
rs2878457	cg00369443	7	158176111	257464	C	T	7	157918647	cg00369443	rs117775152	5.75e-06	-0.243	0.0534
rs34267680	cg00369443	7	158115084	196437	C	T	7	157918647	cg00369443	rs62479657	5.36e-06	-0.0968	0.0212
rs35016950	cg00369443	7	158118710	200063	C	A	7	157918647	cg00369443	rs62479657	4.97e-06	-0.0974	0.0213
rs35057023	cg00369443	7	158114748	196101	G	A	7	157918647	cg00369443	rs62479657	4.7e-06	-0.0975	0.0212
rs35324625	cg00369443	7	158111530	192883	A	G	7	157918647	cg00369443	rs62479657	4.67e-06	-0.0972	0.0212
rs35496703	cg00369443	7	158165114	246467	A	G	7	157918647	cg00369443	rs117775152	3.5e-06	-0.238	0.0512
rs35750670	cg00369443	7	158137569	218922	C	T	7	157918647	cg00369443	rs62479657	0.000324	-0.0857	0.0238
rs35795717	cg00369443	7	157964407	45760	T	C	7	157918647	cg00369443	rs6953878	1.23e-11	-0.148	0.0216
rs36021156	cg00369443	7	157962193	43546	A	G	7	157918647	cg00369443	rs6953878	1.42e-11	-0.147	0.0217
rs36064654	cg00369443	7	158116632	197985	C	T	7	157918647	cg00369443	rs62479657	5e-06	-0.0972	0.0212
rs36156632	cg00369443	7	157948566	29919	C	T	7	157918647	cg00369443	rs6953878	1.66e-12	-0.152	0.0214
rs3800857	cg00369443	7	157929294	10647	G	A	7	157918647	cg00369443	rs79649117	3.33e-07	-0.109	0.0212
rs3800860	cg00369443	7	157903504	15143	C	T	7	157918647	cg00369443	rs79649117	4.21e-06	-0.099	0.0214
rs3800861	cg00369443	7	157903478	15169	A	G	7	157918647	cg00369443	rs79649117	1.18e-17	-0.186	0.0214
rs3965381	cg00369443	7	158159924	241277	A	G	7	157918647	cg00369443	rs117775152	5.32e-06	-0.23	0.0503
rs4075738	cg00369443	7	157905782	12865	G	C	7	157918647	cg00369443	rs79649117	4.49e-07	-0.107	0.0212
rs4104	cg00369443	7	157947033	28386	G	A	7	157918647	cg00369443	rs6953878	7.38e-12	-0.147	0.0213
rs41271211	cg00369443	7	158694680	776033	A	G	7	157918647	cg00369443	rs76455878	3.31e-05	0.364	0.0876
rs4145753	cg00369443	7	158114038	195391	A	G	7	157918647	cg00369443	rs117775152	2.77e-07	-0.265	0.0514
rs4145754	cg00369443	7	158076833	158186	T	A	7	157918647	cg00369443	rs117775152	1.09e-06	-0.24	0.049
rs4243839	cg00369443	7	157958591	39944	C	T	7	157918647	cg00369443	rs6953878	8.06e-13	-0.155	0.0214
rs4243840	cg00369443	7	158142600	223953	G	A	7	157918647	cg00369443	rs117775152	3.03e-07	-0.229	0.0445
rs4243841	cg00369443	7	158147446	228799	G	A	7	157918647	cg00369443	rs117775152	4.45e-07	-0.224	0.0442
rs4243842	cg00369443	7	158175326	256679	G	A	7	157918647	cg00369443	rs117775152	5.75e-06	-0.243	0.0534
rs4243843	cg00369443	7	158175371	256724	G	A	7	157918647	cg00369443	rs117775152	5.75e-06	-0.243	0.0534
rs4272320	cg00369443	7	157951812	33165	A	G	7	157918647	cg00369443	rs6953878	2.89e-05	-0.114	0.0272
rs4276632	cg00369443	7	157973935	55288	C	T	7	157918647	cg00369443	rs6953878	1.52e-11	-0.147	0.0217
rs4326331	cg00369443	7	157951887	33240	T	C	7	157918647	cg00369443	rs6953878	1.92e-12	-0.152	0.0215
rs4373473	cg00369443	7	157957688	39041	G	T	7	157918647	cg00369443	rs6953878	8.06e-13	-0.155	0.0214
rs4382420	cg00369443	7	157957463	38816	A	C	7	157918647	cg00369443	rs6953878	8.06e-13	-0.155	0.0214
rs4412322	cg00369443	7	158088922	170275	T	C	7	157918647	cg00369443	rs117775152	1.06e-05	-0.226	0.0513
rs4457284	cg00369443	7	158175307	256660	T	C	7	157918647	cg00369443	rs117775152	5.75e-06	-0.243	0.0534
rs4521711	cg00369443	7	158139851	221204	A	C	7	157918647	cg00369443	rs117775152	3.03e-07	-0.229	0.0445
rs4562259	cg00369443	7	158179152	260505	C	G	7	157918647	cg00369443	rs117775152	0.000249	-0.178	0.0486
rs4571685	cg00369443	7	157957344	38697	C	G	7	157918647	cg00369443	rs6953878	7.14e-13	-0.155	0.0214
rs4582501	cg00369443	7	157909248	9399	T	C	7	157918647	cg00369443	rs79649117	1.41e-21	0.214	0.0221
rs4610688	cg00369443	7	157957331	38684	C	G	7	157918647	cg00369443	rs6953878	7.14e-13	-0.155	0.0214
rs4623354	cg00369443	7	158175156	256509	G	A	7	157918647	cg00369443	rs118128303	0.000107	-0.135	0.0347
rs4716759	cg00369443	7	157374986	543661	T	C	7	157918647	cg00369443	rs221301	0.000131	-0.105	0.0275
rs4716760	cg00369443	7	157376644	542003	C	T	7	157918647	cg00369443	rs221301	0.000149	-0.105	0.0276
rs4909058	cg00369443	7	158052390	133743	T	A	7	157918647	cg00369443	rs117775152	2.61e-07	0.285	0.0551
rs4909060	cg00369443	7	158101202	182555	G	A	7	157918647	cg00369443	rs117775152	5.99e-06	-0.227	0.0499
rs4909063	cg00369443	7	158106830	188183	G	A	7	157918647	cg00369443	rs117775152	7.28e-06	-0.226	0.0503
rs4909065	cg00369443	7	158117209	198562	A	G	7	157918647	cg00369443	rs117775152	4.48e-07	-0.269	0.053
rs4909069	cg00369443	7	158140115	221468	C	T	7	157918647	cg00369443	rs117775152	3.03e-07	-0.229	0.0445
rs4909073	cg00369443	7	158155726	237079	C	G	7	157918647	cg00369443	rs117775152	3.37e-06	-0.235	0.0504
rs4909074	cg00369443	7	158155751	237104	G	A	7	157918647	cg00369443	rs117775152	2.25e-06	-0.208	0.0438
rs4909076	cg00369443	7	158167929	249282	A	G	7	157918647	cg00369443	rs117775152	5.17e-05	-0.211	0.0521
rs4909077	cg00369443	7	158168043	249396	A	T	7	157918647	cg00369443	rs117775152	5.17e-05	-0.211	0.0521
rs4909085	cg00369443	7	158216607	297960	G	C	7	157918647	cg00369443	rs118128303	0.000112	-0.185	0.0479
rs4909086	cg00369443	7	158217641	298994	A	G	7	157918647	cg00369443	rs118128303	0.000112	-0.185	0.0479
rs4909112	cg00369443	7	157962887	44240	T	C	7	157918647	cg00369443	rs6953878	7.31e-08	-0.156	0.0289
rs4909119	cg00369443	7	157976267	57620	A	G	7	157918647	cg00369443	rs6953878	4.06e-11	-0.144	0.0216
rs4909126	cg00369443	7	157980144	61497	G	A	7	157918647	cg00369443	rs6953878	2.34e-11	-0.145	0.0216
rs4909127	cg00369443	7	157980211	61564	T	C	7	157918647	cg00369443	rs6953878	1.52e-11	-0.147	0.0216
rs4909140	cg00369443	7	158028901	110254	T	G	7	157918647	cg00369443	rs6953878	0.000216	-0.075	0.0202
rs4909141	cg00369443	7	158037455	118808	A	C	7	157918647	cg00369443	rs117775152	4.19e-05	0.198	0.0482
rs4909142	cg00369443	7	158037580	118933	G	C	7	157918647	cg00369443	rs117775152	4.19e-05	0.198	0.0482
rs4909151	cg00369443	7	158044154	125507	T	C	7	157918647	cg00369443	rs117775152	4.19e-05	0.198	0.0482
rs4909158	cg00369443	7	158052399	133752	G	T	7	157918647	cg00369443	rs117775152	4.87e-07	0.289	0.0572
rs4909160	cg00369443	7	158056155	137508	C	T	7	157918647	cg00369443	rs117775152	4.36e-08	0.291	0.053
rs4909161	cg00369443	7	158058050	139403	G	T	7	157918647	cg00369443	rs117775152	4.36e-08	0.291	0.053
rs4909162	cg00369443	7	158058663	140016	C	T	7	157918647	cg00369443	rs117775152	4.36e-08	0.291	0.053
rs4909165	cg00369443	7	158064927	146280	C	T	7	157918647	cg00369443	rs117775152	5.1e-08	0.28	0.0512
rs4909166	cg00369443	7	158064949	146302	G	T	7	157918647	cg00369443	rs117775152	5.1e-08	0.28	0.0512
rs4909169	cg00369443	7	158082502	163855	A	C	7	157918647	cg00369443	rs117775152	1.15e-06	-0.24	0.0492
rs4909170	cg00369443	7	158088698	170051	T	C	7	157918647	cg00369443	rs117775152	1.06e-05	-0.226	0.0513
rs4909171	cg00369443	7	158088848	170201	T	C	7	157918647	cg00369443	rs117775152	1.06e-05	-0.226	0.0513
rs4909173	cg00369443	7	158088996	170349	T	G	7	157918647	cg00369443	rs117775152	1.06e-05	-0.226	0.0513
rs4909174	cg00369443	7	158099323	180676	A	C	7	157918647	cg00369443	rs117775152	7.28e-06	-0.226	0.0503
rs4909176	cg00369443	7	158103797	185150	T	G	7	157918647	cg00369443	rs117775152	8.12e-06	-0.229	0.0511
rs4909177	cg00369443	7	158117047	198400	A	T	7	157918647	cg00369443	rs62479657	4.65e-06	-0.0976	0.0212
rs4909178	cg00369443	7	158117752	199105	T	A	7	157918647	cg00369443	rs62479657	4.97e-06	-0.0974	0.0213
rs4909179	cg00369443	7	158124621	205974	T	C	7	157918647	cg00369443	rs117775152	5.74e-07	-0.256	0.051
rs4909189	cg00369443	7	158136986	218339	A	T	7	157918647	cg00369443	rs62479657	0.000321	-0.0854	0.0237
rs4909191	cg00369443	7	158139966	221319	G	A	7	157918647	cg00369443	rs117775152	3.03e-07	-0.229	0.0445
rs4909195	cg00369443	7	158143186	224539	T	C	7	157918647	cg00369443	rs117775152	1.73e-06	-0.245	0.051
rs4909196	cg00369443	7	158143489	224842	C	A	7	157918647	cg00369443	rs117775152	1.73e-06	-0.245	0.051
rs4909197	cg00369443	7	158145624	226977	A	G	7	157918647	cg00369443	rs117775152	3.66e-07	-0.261	0.0511
rs4909198	cg00369443	7	158145643	226996	T	G	7	157918647	cg00369443	rs117775152	3.66e-07	-0.261	0.0511
rs4909199	cg00369443	7	158145644	226997	T	A	7	157918647	cg00369443	rs117775152	3.66e-07	-0.261	0.0511
rs4909200	cg00369443	7	158158377	239730	C	G	7	157918647	cg00369443	rs117775152	2.25e-06	-0.208	0.0438
rs4909203	cg00369443	7	158161256	242609	C	T	7	157918647	cg00369443	rs117775152	3.45e-06	-0.206	0.0443
rs4909265	cg00369443	7	157922864	4217	G	C	7	157918647	cg00369443	rs79649117	1.29e-07	0.111	0.0209
rs4909266	cg00369443	7	157923125	4478	C	T	7	157918647	cg00369443	rs79649117	1.29e-07	0.111	0.0209
rs4909270	cg00369443	7	157924502	5855	A	G	7	157918647	cg00369443	rs79649117	1.29e-07	0.111	0.0209
rs4909289	cg00369443	7	157954904	36257	A	G	7	157918647	cg00369443	rs6953878	6.99e-07	-0.116	0.0233
rs4909290	cg00369443	7	157954961	36314	T	C	7	157918647	cg00369443	rs6953878	1.22e-07	-0.153	0.0288
rs5012914	cg00369443	7	158113169	194522	G	C	7	157918647	cg00369443	rs117775152	2.77e-07	-0.265	0.0514
rs5012915	cg00369443	7	158113153	194506	T	C	7	157918647	cg00369443	rs117775152	2.77e-07	-0.265	0.0514
rs5012916	cg00369443	7	158113152	194505	G	A	7	157918647	cg00369443	rs117775152	2.77e-07	-0.265	0.0514
rs5012917	cg00369443	7	158113055	194408	A	C	7	157918647	cg00369443	rs117775152	2.77e-07	-0.263	0.0509
rs5022124	cg00369443	7	157951239	32592	A	G	7	157918647	cg00369443	rs6953878	6.39e-13	-0.178	0.0246
rs55757155	cg00369443	7	157924621	5974	C	T	7	157918647	cg00369443	rs79649117	1.29e-07	0.111	0.0209
rs56205111	cg00369443	7	158121055	202408	T	C	7	157918647	cg00369443	rs62479657	4.97e-06	-0.0974	0.0213
rs56283944	cg00369443	7	157983840	65193	G	A	7	157918647	cg00369443	rs6953878	1.28e-06	0.105	0.0216
rs56299768	cg00369443	7	157922341	3694	G	C	7	157918647	cg00369443	rs79649117	1.29e-07	0.111	0.0209
rs56389048	cg00369443	7	158121368	202721	T	A	7	157918647	cg00369443	rs62479657	4.97e-06	-0.0974	0.0213
rs56968740	cg00369443	7	157954273	35626	C	G	7	157918647	cg00369443	rs79649117	4.49e-06	0.196	0.0425
rs57309474	cg00369443	7	157925844	7197	C	T	7	157918647	cg00369443	rs79649117	1.29e-07	0.111	0.0209
rs57920447	cg00369443	7	158121243	202596	A	G	7	157918647	cg00369443	rs62479657	3.77e-06	-0.0979	0.0211
rs58258763	cg00369443	7	157943032	24385	T	C	7	157918647	cg00369443	rs79649117	2.52e-06	0.198	0.0419
rs59064278	cg00369443	7	157949456	30809	C	T	7	157918647	cg00369443	rs6953878	0.000187	0.0986	0.0263
rs59208173	cg00369443	7	157917026	1621	T	A	7	157918647	cg00369443	rs79649117	1.41e-21	0.214	0.0221
rs59268624	cg00369443	7	157954184	35537	C	T	7	157918647	cg00369443	rs79649117	4.49e-06	0.196	0.0425
rs59346077	cg00369443	7	157920894	2247	C	G	7	157918647	cg00369443	rs79649117	7.22e-22	0.215	0.0221
rs60487292	cg00369443	7	158115342	196695	G	A	7	157918647	cg00369443	rs62479657	5.26e-06	-0.097	0.0212
rs60555026	cg00369443	7	158318838	400191	G	A	7	157918647	cg00369443	rs60555026	0.000241	0.398	0.108
rs60948721	cg00369443	7	157981458	62811	A	G	7	157918647	cg00369443	rs6953878	2.65e-05	-0.173	0.0411
rs61028818	cg00369443	7	158047611	128964	C	T	7	157918647	cg00369443	rs117775152	2.92e-05	0.201	0.048
rs61474285	cg00369443	7	158121276	202629	C	T	7	157918647	cg00369443	rs62479657	2.93e-06	-0.0989	0.0211
rs61727967	cg00369443	7	157924773	6126	C	T	7	157918647	cg00369443	rs79649117	1.29e-07	0.111	0.0209
rs62475637	cg00369443	7	158644728	726081	C	A	7	157918647	cg00369443	rs2089229	0.000148	0.162	0.0427
rs62477449	cg00369443	7	157963529	44882	A	G	7	157918647	cg00369443	rs6953878	7.31e-08	-0.156	0.0289
rs62479657	cg00369443	7	158111389	192742	C	T	7	157918647	cg00369443	rs62479657	5.32e-07	-0.108	0.0215
rs62480206	cg00369443	7	157921425	2778	G	A	7	157918647	cg00369443	rs79649117	2.85e-06	-0.1	0.0214
rs62480764	cg00369443	7	157956960	38313	G	A	7	157918647	cg00369443	rs6953878	8.56e-13	-0.154	0.0214
rs62480765	cg00369443	7	157957053	38406	A	T	7	157918647	cg00369443	rs6953878	5.47e-12	-0.148	0.0213
rs62649317	cg00369443	7	157921924	3277	C	T	7	157918647	cg00369443	rs79649117	3.26e-06	-0.1	0.0214
rs6459843	cg00369443	7	157951950	33303	G	C	7	157918647	cg00369443	rs6953878	0.000187	0.0986	0.0263
rs6459844	cg00369443	7	157952084	33437	G	T	7	157918647	cg00369443	rs6953878	0.000164	0.0994	0.0263
rs6459845	cg00369443	7	157952180	33533	T	C	7	157918647	cg00369443	rs6953878	0.000187	0.0986	0.0263
rs6459846	cg00369443	7	157952420	33773	C	T	7	157918647	cg00369443	rs6953878	0.000187	0.0986	0.0263
rs6459847	cg00369443	7	157952487	33840	C	T	7	157918647	cg00369443	rs6953878	0.000187	0.0986	0.0263
rs6459849	cg00369443	7	157972985	54338	G	T	7	157918647	cg00369443	rs6953878	1.52e-11	-0.147	0.0217
rs6459850	cg00369443	7	157975407	56760	C	G	7	157918647	cg00369443	rs6953878	1.52e-11	-0.147	0.0217
rs6459851	cg00369443	7	157981977	63330	G	A	7	157918647	cg00369443	rs6953878	2.96e-05	-0.173	0.0413
rs6459858	cg00369443	7	158115055	196408	A	G	7	157918647	cg00369443	rs62479657	6.16e-06	-0.0962	0.0212
rs6459859	cg00369443	7	158136316	217669	A	G	7	157918647	cg00369443	rs117775152	2.77e-07	-0.265	0.0514
rs6459866	cg00369443	7	158148017	229370	G	A	7	157918647	cg00369443	rs117775152	4.45e-07	-0.224	0.0442
rs6459867	cg00369443	7	158148321	229674	A	G	7	157918647	cg00369443	rs117775152	3.66e-07	-0.261	0.0511
rs6459868	cg00369443	7	158155259	236612	G	A	7	157918647	cg00369443	rs117775152	2.25e-06	-0.208	0.0438
rs6459869	cg00369443	7	158159888	241241	C	A	7	157918647	cg00369443	rs117775152	3.06e-06	-0.206	0.0441
rs6459870	cg00369443	7	158159906	241259	G	C	7	157918647	cg00369443	rs117775152	2.13e-06	-0.21	0.0441
rs6459872	cg00369443	7	158169126	250479	A	G	7	157918647	cg00369443	rs117775152	5.17e-05	-0.211	0.0521
rs6459873	cg00369443	7	158173008	254361	T	C	7	157918647	cg00369443	rs117775152	6.89e-06	-0.243	0.0539
rs67764605	cg00369443	7	157983029	64382	G	A	7	157918647	cg00369443	rs6953878	0.000189	0.0809	0.0216
rs6947802	cg00369443	7	157942350	23703	C	G	7	157918647	cg00369443	rs6953878	3.19e-10	-0.178	0.0281
rs6950401	cg00369443	7	158090729	172082	C	T	7	157918647	cg00369443	rs117775152	1.06e-05	-0.226	0.0513
rs6952114	cg00369443	7	158138691	220044	C	T	7	157918647	cg00369443	rs117775152	8.67e-07	-0.214	0.0433
rs6952591	cg00369443	7	157950777	32130	G	A	7	157918647	cg00369443	rs6953878	1.66e-12	-0.152	0.0214
rs6953878	cg00369443	7	157943641	24994	C	G	7	157918647	cg00369443	rs6953878	1.27e-15	-0.169	0.0209
rs6955096	cg00369443	7	158138905	220258	G	A	7	157918647	cg00369443	rs117775152	3.63e-07	-0.227	0.0444
rs6959283	cg00369443	7	158075261	156614	T	C	7	157918647	cg00369443	rs117775152	1.23e-06	-0.238	0.0488
rs6966721	cg00369443	7	158154916	236269	A	G	7	157918647	cg00369443	rs117775152	3.83e-06	-0.23	0.0497
rs6966759	cg00369443	7	157982756	64109	A	G	7	157918647	cg00369443	rs79649117	6.01e-05	0.0824	0.0205
rs6966834	cg00369443	7	158154789	236142	T	C	7	157918647	cg00369443	rs117775152	2.45e-06	-0.239	0.0505
rs6970249	cg00369443	7	157954768	36121	T	C	7	157918647	cg00369443	rs6953878	0.000205	0.0981	0.0264
rs6971677	cg00369443	7	158095343	176696	T	C	7	157918647	cg00369443	rs117775152	1.06e-05	-0.226	0.0513
rs6974608	cg00369443	7	157966054	47407	A	C	7	157918647	cg00369443	rs6953878	1.23e-11	-0.148	0.0216
rs6978493	cg00369443	7	158136164	217517	C	G	7	157918647	cg00369443	rs117775152	2.77e-07	-0.265	0.0514
rs6979649	cg00369443	7	157972751	54104	A	G	7	157918647	cg00369443	rs6953878	1.52e-11	-0.147	0.0217
rs6980058	cg00369443	7	158154722	236075	G	C	7	157918647	cg00369443	rs117775152	1.84e-06	-0.24	0.0502
rs71545585	cg00369443	7	158118672	200025	G	A	7	157918647	cg00369443	rs62479657	4.97e-06	-0.0974	0.0213
rs729099	cg00369443	7	158114152	195505	G	A	7	157918647	cg00369443	rs62479657	0.000106	-0.0861	0.0222
rs73173646	cg00369443	7	157953109	34462	G	C	7	157918647	cg00369443	rs6953878	0.000187	0.0986	0.0263
rs73173647	cg00369443	7	157953202	34555	A	G	7	157918647	cg00369443	rs6953878	0.000187	0.0986	0.0263
rs73173689	cg00369443	7	157981830	63183	G	A	7	157918647	cg00369443	rs6953878	8.04e-05	0.09	0.0228
rs73173690	cg00369443	7	157983241	64594	T	C	7	157918647	cg00369443	rs6953878	2.36e-07	0.111	0.0214
rs73182145	cg00369443	7	158419818	501171	T	C	7	157918647	cg00369443	rs118128303	5.08e-06	0.256	0.056
rs73514443	cg00369443	7	157943357	24710	A	G	7	157918647	cg00369443	rs79649117	4.9e-06	0.193	0.042
rs73745103	cg00369443	7	157908045	10602	C	T	7	157918647	cg00369443	rs79649117	1.41e-21	0.214	0.0221
rs73745106	cg00369443	7	157913102	5545	A	G	7	157918647	cg00369443	rs79649117	1.41e-21	0.214	0.0221
rs73745144	cg00369443	7	157934101	15454	G	A	7	157918647	cg00369443	rs79649117	7.21e-06	0.174	0.0387
rs73745146	cg00369443	7	157934821	16174	G	A	7	157918647	cg00369443	rs6953878	1.98e-05	0.113	0.0264
rs73745147	cg00369443	7	157934862	16215	G	A	7	157918647	cg00369443	rs79649117	6.71e-06	0.178	0.0395
rs73745162	cg00369443	7	157950710	32063	C	T	7	157918647	cg00369443	rs79649117	3.56e-06	0.197	0.0424
rs73745163	cg00369443	7	157950896	32249	C	T	7	157918647	cg00369443	rs79649117	4.49e-06	0.196	0.0425
rs73745187	cg00369443	7	157956041	37394	A	G	7	157918647	cg00369443	rs79649117	1.07e-05	0.188	0.0426
rs73745189	cg00369443	7	157956296	37649	C	T	7	157918647	cg00369443	rs79649117	1.07e-05	0.188	0.0426
rs73745195	cg00369443	7	157959578	40931	A	G	7	157918647	cg00369443	rs79649117	7.14e-06	0.191	0.0423
rs73745200	cg00369443	7	157960898	42251	C	T	7	157918647	cg00369443	rs79649117	7.14e-06	0.191	0.0423
rs73746409	cg00369443	7	157969028	50381	A	G	7	157918647	cg00369443	rs79649117	7.14e-06	0.191	0.0423
rs73748059	cg00369443	7	157891132	27515	C	T	7	157918647	cg00369443	rs79649117	1.79e-21	0.215	0.0222
rs73748066	cg00369443	7	157896467	22180	G	A	7	157918647	cg00369443	rs79649117	8.1e-22	0.215	0.0221
rs73748067	cg00369443	7	157898927	19720	C	T	7	157918647	cg00369443	rs79649117	1.41e-21	0.214	0.0221
rs73748068	cg00369443	7	157902338	16309	G	C	7	157918647	cg00369443	rs79649117	1.41e-21	0.214	0.0221
rs7385460	cg00369443	7	158166750	248103	A	G	7	157918647	cg00369443	rs117775152	5.17e-05	-0.211	0.0521
rs74376286	cg00369443	7	157784669	133978	C	T	7	157918647	cg00369443	rs117775152	4.42e-05	0.238	0.0582
rs74505345	cg00369443	7	158060261	141614	C	T	7	157918647	cg00369443	rs117775152	4.36e-08	0.291	0.053
rs7455219	cg00369443	7	158177699	259052	C	A	7	157918647	cg00369443	rs118128303	9.13e-05	-0.137	0.0348
rs7455546	cg00369443	7	157854318	64329	G	C	7	157918647	cg00369443	rs11762070	6.81e-05	-0.0856	0.0214
rs74863169	cg00369443	7	158049727	131080	C	T	7	157918647	cg00369443	rs117775152	1.71e-05	0.203	0.0472
rs74905681	cg00369443	7	158010970	92323	G	A	7	157918647	cg00369443	rs79649117	2.35e-09	0.216	0.0359
rs75174290	cg00369443	7	158050619	131972	G	A	7	157918647	cg00369443	rs117775152	9.44e-09	0.304	0.0527
rs75185649	cg00369443	7	158352719	434072	C	T	7	157918647	cg00369443	rs75185649	7.9e-05	0.395	0.0999
rs75686753	cg00369443	7	157934491	15844	A	C	7	157918647	cg00369443	rs79649117	7.45e-06	0.178	0.0397
rs76300036	cg00369443	7	158656085	737438	C	T	7	157918647	cg00369443	rs76455878	0.00021	0.319	0.0858
rs76347404	cg00369443	7	158057370	138723	G	T	7	157918647	cg00369443	rs117775152	2.47e-08	0.298	0.0532
rs76360100	cg00369443	7	158060448	141801	A	G	7	157918647	cg00369443	rs117775152	8.13e-08	0.288	0.0534
rs76403911	cg00369443	7	157942092	23445	T	G	7	157918647	cg00369443	rs79649117	6.25e-06	0.193	0.0425
rs76455878	cg00369443	7	158757325	838678	T	C	7	157918647	cg00369443	rs76455878	8.56e-06	0.357	0.0799
rs77335280	cg00369443	7	157966945	48298	T	C	7	157918647	cg00369443	rs79649117	7.14e-06	0.191	0.0423
rs7777842	cg00369443	7	157906843	11804	G	A	7	157918647	cg00369443	rs79649117	1.46e-18	-0.19	0.0214
rs7778791	cg00369443	7	158165839	247192	G	A	7	157918647	cg00369443	rs117775152	1.91e-05	-0.219	0.0511
rs7779183	cg00369443	7	158216763	298116	A	C	7	157918647	cg00369443	rs118128303	0.000112	-0.185	0.0479
rs7779611	cg00369443	7	158211062	292415	A	T	7	157918647	cg00369443	rs118128303	1.83e-06	-0.19	0.0396
rs7779781	cg00369443	7	158115071	196424	T	C	7	157918647	cg00369443	rs62479657	6.16e-06	-0.0962	0.0212
rs7780034	cg00369443	7	157982161	63514	C	T	7	157918647	cg00369443	rs6953878	2.18e-09	-0.129	0.0214
rs7781761	cg00369443	7	158120056	201409	G	C	7	157918647	cg00369443	rs117775152	2.31e-07	-0.262	0.0505
rs7781845	cg00369443	7	158215994	297347	T	C	7	157918647	cg00369443	rs118128303	0.000112	-0.185	0.0479
rs7781963	cg00369443	7	157957938	39291	A	G	7	157918647	cg00369443	rs6953878	7.03e-13	-0.155	0.0214
rs7782906	cg00369443	7	158111323	192676	A	G	7	157918647	cg00369443	rs117775152	2.02e-07	-0.267	0.0511
rs77832996	cg00369443	7	157935618	16971	C	T	7	157918647	cg00369443	rs79649117	7.91e-06	0.179	0.0399
rs7784292	cg00369443	7	158121875	203228	A	G	7	157918647	cg00369443	rs117775152	2.77e-07	-0.265	0.0514
rs7785034	cg00369443	7	157955510	36863	C	T	7	157918647	cg00369443	rs6953878	1.07e-12	-0.154	0.0214
rs7785124	cg00369443	7	157974450	55803	A	G	7	157918647	cg00369443	rs6953878	1.52e-11	-0.147	0.0217
rs7785648	cg00369443	7	158156442	237795	G	A	7	157918647	cg00369443	rs117775152	2.25e-06	-0.208	0.0438
rs7785917	cg00369443	7	157957996	39349	T	C	7	157918647	cg00369443	rs6953878	7.31e-08	-0.156	0.0289
rs7785926	cg00369443	7	157958014	39367	T	C	7	157918647	cg00369443	rs6953878	8.06e-13	-0.155	0.0214
rs7787039	cg00369443	7	157958910	40263	A	G	7	157918647	cg00369443	rs6953878	7.31e-08	-0.156	0.0289
rs7787191	cg00369443	7	157958783	40136	T	C	7	157918647	cg00369443	rs6953878	8.06e-13	-0.155	0.0214
rs7787866	cg00369443	7	158170759	252112	A	C	7	157918647	cg00369443	rs117775152	5.74e-05	-0.211	0.0523
rs7788805	cg00369443	7	158167665	249018	G	C	7	157918647	cg00369443	rs117775152	5.17e-05	-0.211	0.0521
rs7788947	cg00369443	7	157946684	28037	T	C	7	157918647	cg00369443	rs6953878	4.83e-12	-0.149	0.0214
rs77894114	cg00369443	7	158035330	116683	T	G	7	157918647	cg00369443	rs117775152	4.19e-05	0.198	0.0482
rs7790228	cg00369443	7	158102815	184168	G	A	7	157918647	cg00369443	rs117775152	5.99e-06	-0.227	0.0499
rs7790546	cg00369443	7	158123578	204931	A	C	7	157918647	cg00369443	rs117775152	2.89e-07	-0.264	0.0512
rs7790889	cg00369443	7	158102524	183877	C	A	7	157918647	cg00369443	rs117775152	7.28e-06	-0.226	0.0503
rs7791793	cg00369443	7	158118434	199787	A	G	7	157918647	cg00369443	rs117775152	2.31e-07	-0.262	0.0505
rs7794688	cg00369443	7	158168522	249875	C	T	7	157918647	cg00369443	rs117775152	5.17e-05	-0.211	0.0521
rs7796141	cg00369443	7	158171412	252765	T	G	7	157918647	cg00369443	rs117775152	5.74e-05	-0.211	0.0523
rs7796684	cg00369443	7	157980838	62191	G	A	7	157918647	cg00369443	rs6953878	2.03e-08	-0.129	0.0229
rs7798082	cg00369443	7	158165643	246996	A	G	7	157918647	cg00369443	rs117775152	5.02e-06	-0.239	0.0523
rs7798359	cg00369443	7	157957947	39300	G	A	7	157918647	cg00369443	rs6953878	7.03e-13	-0.155	0.0214
rs7798956	cg00369443	7	158081045	162398	G	A	7	157918647	cg00369443	rs117775152	1.15e-06	-0.24	0.0492
rs7799231	cg00369443	7	158101565	182918	T	C	7	157918647	cg00369443	rs117775152	7.28e-06	-0.226	0.0503
rs7800966	cg00369443	7	158089495	170848	T	C	7	157918647	cg00369443	rs117775152	8.61e-06	-0.223	0.05
rs7801641	cg00369443	7	157954008	35361	T	C	7	157918647	cg00369443	rs6953878	0.000187	0.0986	0.0263
rs7802248	cg00369443	7	158092833	174186	G	A	7	157918647	cg00369443	rs117775152	8.61e-06	-0.223	0.05
rs7803502	cg00369443	7	157955479	36832	A	G	7	157918647	cg00369443	rs6953878	4.45e-07	-0.118	0.0232
rs7803824	cg00369443	7	157955671	37024	A	G	7	157918647	cg00369443	rs6953878	1.07e-12	-0.154	0.0214
rs7803864	cg00369443	7	157955743	37096	A	T	7	157918647	cg00369443	rs6953878	1.07e-12	-0.154	0.0214
rs7803872	cg00369443	7	157952006	33359	G	C	7	157918647	cg00369443	rs6953878	0.000187	0.0986	0.0263
rs7806286	cg00369443	7	157946906	28259	C	T	7	157918647	cg00369443	rs6953878	4.01e-13	-0.181	0.0248
rs7806303	cg00369443	7	158105720	187073	C	A	7	157918647	cg00369443	rs117775152	7.28e-06	-0.226	0.0503
rs7807680	cg00369443	7	157955925	37278	A	G	7	157918647	cg00369443	rs6953878	1.07e-12	-0.154	0.0214
rs7809402	cg00369443	7	158156564	237917	T	A	7	157918647	cg00369443	rs117775152	2.25e-06	-0.208	0.0438
rs78095415	cg00369443	7	158038904	120257	T	C	7	157918647	cg00369443	rs117775152	4.19e-05	0.198	0.0482
rs7809781	cg00369443	7	158102847	184200	A	G	7	157918647	cg00369443	rs117775152	8.12e-06	-0.229	0.0511
rs7809921	cg00369443	7	157978998	60351	A	G	7	157918647	cg00369443	rs6953878	1.52e-11	-0.147	0.0217
rs7811514	cg00369443	7	157955908	37261	T	C	7	157918647	cg00369443	rs6953878	1.07e-12	-0.154	0.0214
rs7811631	cg00369443	7	158101610	182963	G	A	7	157918647	cg00369443	rs117775152	8.12e-06	-0.229	0.0511
rs7811697	cg00369443	7	157956030	37383	T	C	7	157918647	cg00369443	rs6953878	1.07e-12	-0.154	0.0214
rs7811982	cg00369443	7	158101849	183202	G	T	7	157918647	cg00369443	rs117775152	8.12e-06	-0.229	0.0511
rs7812034	cg00369443	7	158115222	196575	A	G	7	157918647	cg00369443	rs62479657	6.16e-06	-0.0962	0.0212
rs78352203	cg00369443	7	157954629	35982	G	A	7	157918647	cg00369443	rs79649117	1.34e-05	0.186	0.0427
rs78517604	cg00369443	7	158050299	131652	C	T	7	157918647	cg00369443	rs117775152	9.44e-09	0.304	0.0527
rs78722352	cg00369443	7	157786464	132183	T	G	7	157918647	cg00369443	rs117775152	3.5e-05	0.241	0.0582
rs79278395	cg00369443	7	157937573	18926	G	A	7	157918647	cg00369443	rs79649117	1.18e-05	0.185	0.0421
rs79354729	cg00369443	7	157943619	24972	C	T	7	157918647	cg00369443	rs79649117	4.3e-06	0.195	0.0422
rs79649117	cg00369443	7	157923284	4637	C	T	7	157918647	cg00369443	rs79649117	1.93e-22	0.218	0.022
rs79836211	cg00369443	7	157944533	25886	G	A	7	157918647	cg00369443	rs79649117	4.31e-05	0.173	0.0421
rs79919423	cg00369443	7	158036151	117504	T	C	7	157918647	cg00369443	rs117775152	4.19e-05	0.198	0.0482
rs896761	cg00369443	7	158181849	263202	T	C	7	157918647	cg00369443	rs117775152	0.000282	-0.174	0.0479
rs896769	cg00369443	7	158077979	159332	T	A	7	157918647	cg00369443	rs117775152	1.09e-06	-0.24	0.049
rs896770	cg00369443	7	158095887	177240	G	A	7	157918647	cg00369443	rs117775152	8.61e-06	-0.223	0.05
rs896771	cg00369443	7	158096126	177479	G	T	7	157918647	cg00369443	rs117775152	9.83e-06	-0.225	0.0507
rs896772	cg00369443	7	158152016	233369	A	G	7	157918647	cg00369443	rs117775152	3.66e-07	-0.261	0.0511
rs896773	cg00369443	7	158151977	233330	C	T	7	157918647	cg00369443	rs117775152	3.66e-07	-0.261	0.0511
rs896774	cg00369443	7	158151731	233084	A	G	7	157918647	cg00369443	rs117775152	5.83e-07	-0.221	0.0441
rs896775	cg00369443	7	158150367	231720	T	C	7	157918647	cg00369443	rs117775152	3.66e-07	-0.261	0.0511
rs896779	cg00369443	7	158113390	194743	T	G	7	157918647	cg00369443	rs62479657	6.16e-06	-0.0962	0.0212
rs896780	cg00369443	7	158113972	195325	C	T	7	157918647	cg00369443	rs62479657	6.16e-06	-0.0962	0.0212
rs896781	cg00369443	7	158114114	195467	T	C	7	157918647	cg00369443	rs62479657	9.15e-06	-0.0944	0.0212
rs896782	cg00369443	7	158114115	195468	G	A	7	157918647	cg00369443	rs62479657	6.16e-06	-0.0962	0.0212
rs921606	cg00369443	7	158164395	245748	T	C	7	157918647	cg00369443	rs117775152	3.89e-06	-0.236	0.051
rs921610	cg00369443	7	158106337	187690	G	A	7	157918647	cg00369443	rs117775152	7.28e-06	-0.226	0.0503
rs921612	cg00369443	7	158109015	190368	C	G	7	157918647	cg00369443	rs117775152	8.12e-06	-0.229	0.0511
rs921614	cg00369443	7	158109197	190550	T	C	7	157918647	cg00369443	rs62479657	0.000227	-0.0817	0.0221
rs921615	cg00369443	7	158117935	199288	A	G	7	157918647	cg00369443	rs62479657	4.97e-06	-0.0974	0.0213
rs921616	cg00369443	7	158117960	199313	A	G	7	157918647	cg00369443	rs62479657	4.97e-06	-0.0974	0.0213
rs921617	cg00369443	7	158118198	199551	A	G	7	157918647	cg00369443	rs62479657	4.97e-06	-0.0974	0.0213
rs9638055	cg00369443	7	157379914	538733	A	G	7	157918647	cg00369443	rs221301	0.000159	-0.104	0.0276
rs9638062	cg00369443	7	158221573	302926	G	C	7	157918647	cg00369443	rs118128303	0.000112	-0.185	0.0479
rs9638122	cg00369443	7	158115862	197215	A	C	7	157918647	cg00369443	rs117775152	2.77e-07	-0.265	0.0514
rs968392	cg00369443	7	158070347	151700	A	G	7	157918647	cg00369443	rs117775152	7.6e-06	-0.206	0.0459
rs9801151	cg00369443	7	158165141	246494	T	C	7	157918647	cg00369443	rs117775152	3.5e-06	-0.238	0.0512
rs9801465	cg00369443	7	158140691	222044	G	A	7	157918647	cg00369443	rs117775152	1.73e-06	-0.245	0.051
rs10157622	cg00448707	1	68337493	175435	G	A	1	68512928	cg13697378	rs11209168	2.97e-08	-0.0437	0.00785
rs10732839	cg00448707	1	68301080	211848	G	A	1	68512928	cg13697378	rs7552577	9.29e-09	-0.0409	0.00708
rs10736409	cg00448707	1	68300817	212111	A	G	1	68512928	cg13697378	rs7552577	3.15e-08	-0.0392	0.00704
rs10736410	cg00448707	1	68302933	209995	C	A	1	68512928	cg13697378	rs7552577	6.13e-08	-0.0383	0.00704
rs10749776	cg00448707	1	68300613	212315	T	C	1	68512928	cg13697378	rs7552577	3.59e-08	-0.039	0.00704
rs10749777	cg00448707	1	68318731	194197	G	T	1	68512928	cg13697378	rs11209168	6.54e-08	-0.0426	0.00785
rs10749778	cg00448707	1	68370818	142110	A	G	1	68512928	cg13697378	rs7552577	4.75e-11	-0.0474	0.00716
rs10789233	cg00448707	1	67945184	567744	G	A	1	68512928	cg13697378	rs138534265	0.000212	0.0978	0.0263
rs10789235	cg00448707	1	67978985	533943	T	C	1	68512928	cg13697378	rs12088022	5.46e-05	0.0484	0.012
rs10789240	cg00448707	1	68290251	222677	G	A	1	68512928	cg13697378	rs11209168	1.15e-07	-0.0421	0.00791
rs10789241	cg00448707	1	68301427	211501	G	A	1	68512928	cg13697378	rs7552577	3.59e-08	-0.039	0.00704
rs10789242	cg00448707	1	68302752	210176	A	G	1	68512928	cg13697378	rs11209168	7.33e-08	-0.0425	0.00786
rs10789243	cg00448707	1	68315440	197488	A	G	1	68512928	cg13697378	rs11209168	6.54e-08	-0.0426	0.00785
rs10789244	cg00448707	1	68315549	197379	G	A	1	68512928	cg13697378	rs11209168	6.54e-08	-0.0426	0.00785
rs10789245	cg00448707	1	68332445	180483	T	C	1	68512928	cg13697378	rs7552577	4.33e-09	-0.0416	0.00705
rs10789246	cg00448707	1	68360969	151959	T	C	1	68512928	cg13697378	rs7552577	4.15e-10	-0.0485	0.00772
rs10789247	cg00448707	1	68360980	151948	A	C	1	68512928	cg13697378	rs7552577	4.15e-10	-0.0485	0.00772
rs10789248	cg00448707	1	68367278	145650	T	C	1	68512928	cg13697378	rs7552577	1.89e-12	-0.0505	0.00712
rs10789249	cg00448707	1	68370851	142077	T	A	1	68512928	cg13697378	rs7552577	4.75e-11	-0.0474	0.00716
rs10889715	cg00448707	1	68273956	238972	T	A	1	68512928	cg13697378	rs11209168	4.14e-07	-0.0394	0.00776
rs10889716	cg00448707	1	68303458	209470	C	G	1	68512928	cg13697378	rs7552577	6.13e-08	-0.0383	0.00704
rs10889718	cg00448707	1	68320248	192680	A	C	1	68512928	cg13697378	rs11209168	6.54e-08	-0.0426	0.00785
rs10889719	cg00448707	1	68321437	191491	A	G	1	68512928	cg13697378	rs7552577	6.68e-09	-0.0414	0.00711
rs10889720	cg00448707	1	68358118	154810	G	A	1	68512928	cg13697378	rs7552577	4e-10	-0.0483	0.00768
rs10889721	cg00448707	1	68361260	151668	A	G	1	68512928	cg13697378	rs7552577	2.26e-10	-0.049	0.00768
rs10889722	cg00448707	1	68361428	151500	G	A	1	68512928	cg13697378	rs7552577	4.15e-10	-0.0485	0.00772
rs10889725	cg00448707	1	68368326	144602	G	T	1	68512928	cg13697378	rs7552577	6.92e-12	-0.0525	0.0076
rs10889726	cg00448707	1	68368337	144591	G	T	1	68512928	cg13697378	rs7552577	1.94e-11	-0.0482	0.00714
rs10889741	cg00448707	1	68492521	20407	G	A	1	68512928	cg13697378	rs269354	1.26e-05	-0.0904	0.0206
rs1106615	cg00448707	1	68516732	3804	A	G	1	68512928	cg13697378	rs269354	7.04e-05	-0.0833	0.0209
rs112063487	cg00448707	1	68368513	144415	C	T	1	68512928	cg13697378	rs112063487	0.000173	-0.0748	0.0199
rs11209096	cg00448707	1	67977622	535306	G	A	1	68512928	cg13697378	rs12088022	0.000341	-0.0374	0.0104
rs11209097	cg00448707	1	67981120	531808	C	T	1	68512928	cg13697378	rs12088022	0.000341	-0.0374	0.0104
rs11209098	cg00448707	1	67981710	531218	A	C	1	68512928	cg13697378	rs12088022	0.000341	-0.0374	0.0104
rs11209099	cg00448707	1	67982128	530800	G	A	1	68512928	cg13697378	rs12088022	0.000341	-0.0374	0.0104
rs11209152	cg00448707	1	68268307	244621	C	T	1	68512928	cg13697378	rs11209168	3.92e-07	-0.0416	0.00817
rs11209153	cg00448707	1	68268520	244408	C	T	1	68512928	cg13697378	rs11209168	4.14e-07	-0.0394	0.00776
rs11209154	cg00448707	1	68269623	243305	C	T	1	68512928	cg13697378	rs11209168	4.14e-07	-0.0394	0.00776
rs11209156	cg00448707	1	68273407	239521	C	T	1	68512928	cg13697378	rs11209168	2.21e-07	-0.0423	0.00813
rs11209157	cg00448707	1	68274639	238289	G	A	1	68512928	cg13697378	rs11209168	2.21e-07	-0.0423	0.00813
rs11209161	cg00448707	1	68282424	230504	A	G	1	68512928	cg13697378	rs11209168	2.24e-07	-0.0423	0.00814
rs11209162	cg00448707	1	68291883	221045	C	T	1	68512928	cg13697378	rs11209168	1.15e-07	-0.0421	0.00791
rs11209163	cg00448707	1	68299291	213637	T	G	1	68512928	cg13697378	rs7552577	4.12e-08	-0.0388	0.00703
rs11209165	cg00448707	1	68303525	209403	T	C	1	68512928	cg13697378	rs7552577	1.32e-08	-0.0404	0.00708
rs11209167	cg00448707	1	68320119	192809	C	T	1	68512928	cg13697378	rs11209168	6.54e-08	-0.0426	0.00785
rs11209168	cg00448707	1	68336500	176428	C	G	1	68512928	cg13697378	rs11209168	1.21e-08	-0.0438	0.00766
rs11209171	cg00448707	1	68356836	156092	A	T	1	68512928	cg13697378	rs7552577	3.24e-10	-0.0501	0.00793
rs11209172	cg00448707	1	68368562	144366	G	C	1	68512928	cg13697378	rs7552577	4.75e-11	-0.0474	0.00716
rs11209173	cg00448707	1	68369950	142978	G	A	1	68512928	cg13697378	rs7552577	5.26e-12	-0.0548	0.00789
rs11209175	cg00448707	1	68374828	138100	C	T	1	68512928	cg13697378	rs7552577	4.67e-11	-0.0475	0.00717
rs11209178	cg00448707	1	68401917	111011	G	A	1	68512928	cg13697378	rs11209168	0.000174	-0.0336	0.00892
rs11209180	cg00448707	1	68415807	97121	C	T	1	68512928	cg13697378	rs11209168	8.34e-05	-0.0354	0.00897
rs11209181	cg00448707	1	68416023	96905	C	T	1	68512928	cg13697378	rs11209168	8.69e-05	-0.0353	0.00898
rs11209183	cg00448707	1	68416410	96518	G	T	1	68512928	cg13697378	rs11209168	6.55e-05	-0.0362	0.00904
rs11209185	cg00448707	1	68422174	90754	G	C	1	68512928	cg13697378	rs7552577	0.000287	0.0259	0.00712
rs11209200	cg00448707	1	68487682	25246	G	T	1	68512928	cg13697378	rs269354	1.99e-05	-0.0877	0.0205
rs11209203	cg00448707	1	68496566	16362	G	C	1	68512928	cg13697378	rs269354	1.26e-05	-0.0904	0.0206
rs11209204	cg00448707	1	68499014	13914	A	G	1	68512928	cg13697378	rs269354	1.26e-05	-0.0904	0.0206
rs113376177	cg00448707	1	67950705	562223	T	C	1	68512928	cg13697378	rs138534265	0.000274	-0.098	0.0269
rs114153672	cg00448707	1	68027532	485396	A	T	1	68512928	cg13697378	rs72681000	6.92e-07	-0.118	0.0237
rs114730427	cg00448707	1	68060225	452703	G	A	1	68512928	cg13697378	rs72681000	5.52e-09	-0.15	0.0257
rs115020503	cg00448707	1	68056308	456620	A	G	1	68512928	cg13697378	rs72681000	5.26e-08	-0.143	0.0261
rs115404862	cg00448707	1	68059603	453325	C	A	1	68512928	cg13697378	rs72681000	5.26e-08	-0.143	0.0261
rs11578662	cg00448707	1	67962785	550143	G	C	1	68512928	cg13697378	rs12088022	0.00015	-0.0454	0.0119
rs115789753	cg00448707	1	68054699	458229	A	C	1	68512928	cg13697378	rs72681000	5.26e-08	-0.143	0.0261
rs115860053	cg00448707	1	68034487	478441	C	A	1	68512928	cg13697378	rs72681000	6.12e-07	-0.119	0.0239
rs11587727	cg00448707	1	68389830	123098	A	C	1	68512928	cg13697378	rs11209168	0.000144	-0.034	0.00892
rs11590313	cg00448707	1	68357032	155896	G	A	1	68512928	cg13697378	rs7552577	4.67e-10	-0.0486	0.00776
rs11591085	cg00448707	1	67957640	555288	G	A	1	68512928	cg13697378	rs12088022	0.000142	-0.0455	0.0119
rs1160703	cg00448707	1	68462247	50681	A	G	1	68512928	cg13697378	rs269354	4.18e-05	0.0582	0.0142
rs116149961	cg00448707	1	67992930	519998	A	G	1	68512928	cg13697378	rs72681000	0.000342	-0.0816	0.0227
rs116165090	cg00448707	1	68060210	452718	T	A	1	68512928	cg13697378	rs72681000	5.52e-09	-0.15	0.0257
rs11801053	cg00448707	1	68512171	757	C	T	1	68512928	cg13697378	rs269354	5.75e-05	-0.0837	0.0207
rs11802918	cg00448707	1	68402140	110788	C	G	1	68512928	cg13697378	rs11209168	0.000174	-0.0336	0.00892
rs11806851	cg00448707	1	68507004	5924	T	A	1	68512928	cg13697378	rs269354	5.75e-05	-0.0837	0.0207
rs11807500	cg00448707	1	68503526	9402	T	A	1	68512928	cg13697378	rs269354	5.75e-05	-0.0837	0.0207
rs11808084	cg00448707	1	68501383	11545	A	C	1	68512928	cg13697378	rs269354	5.75e-05	-0.0837	0.0207
rs11808365	cg00448707	1	68507123	5805	A	T	1	68512928	cg13697378	rs269354	5.75e-05	-0.0837	0.0207
rs11811239	cg00448707	1	68501073	11855	C	T	1	68512928	cg13697378	rs269354	5.75e-05	-0.0837	0.0207
rs11811873	cg00448707	1	68409925	103003	T	C	1	68512928	cg13697378	rs11209168	8.41e-05	-0.0351	0.00891
rs12021679	cg00448707	1	68396179	116749	A	G	1	68512928	cg13697378	rs11209168	1.82e-05	-0.0398	0.00926
rs12025677	cg00448707	1	68359887	153041	T	C	1	68512928	cg13697378	rs7552577	2.26e-10	-0.049	0.00768
rs12031640	cg00448707	1	68309232	203696	G	A	1	68512928	cg13697378	rs11209168	5.71e-08	-0.0438	0.00804
rs12037304	cg00448707	1	68415595	97333	C	T	1	68512928	cg13697378	rs11209168	8.34e-05	-0.0354	0.00897
rs12038388	cg00448707	1	68252557	260371	T	C	1	68512928	cg13697378	rs11209168	6.9e-05	-0.0344	0.00861
rs12045686	cg00448707	1	68397702	115226	A	C	1	68512928	cg13697378	rs11209168	0.000172	-0.0336	0.00893
rs12048344	cg00448707	1	68412626	100302	G	A	1	68512928	cg13697378	rs11209168	6.01e-05	-0.0363	0.00901
rs12069862	cg00448707	1	68491995	20933	G	A	1	68512928	cg13697378	rs269354	8.33e-05	-0.0778	0.0197
rs12073947	cg00448707	1	68363490	149438	A	C	1	68512928	cg13697378	rs7552577	2.43e-12	-0.0536	0.00759
rs12076293	cg00448707	1	68507394	5534	G	A	1	68512928	cg13697378	rs269354	1.26e-05	-0.0904	0.0206
rs12082565	cg00448707	1	68499494	13434	A	G	1	68512928	cg13697378	rs269354	1.26e-05	-0.0904	0.0206
rs12086539	cg00448707	1	68507538	5390	A	G	1	68512928	cg13697378	rs269354	1.26e-05	-0.0904	0.0206
rs12087276	cg00448707	1	68395791	117137	G	A	1	68512928	cg13697378	rs11209168	0.000176	-0.0336	0.00893
rs12088022	cg00448707	1	67982637	530291	A	T	1	68512928	cg13697378	rs12088022	1.61e-05	-0.0496	0.0115
rs12091105	cg00448707	1	68278722	234206	G	A	1	68512928	cg13697378	rs11209168	4.22e-07	-0.0394	0.00776
rs12093621	cg00448707	1	67979029	533899	C	T	1	68512928	cg13697378	rs12088022	0.000341	-0.0374	0.0104
rs12095487	cg00448707	1	68346631	166297	G	A	1	68512928	cg13697378	rs7552577	1.25e-08	-0.0431	0.00753
rs12095488	cg00448707	1	68346632	166296	G	A	1	68512928	cg13697378	rs7552577	1.25e-08	-0.0431	0.00753
rs12118331	cg00448707	1	68314967	197961	C	A	1	68512928	cg13697378	rs7552577	4.23e-09	-0.0472	0.008
rs12119450	cg00448707	1	68404203	108725	A	G	1	68512928	cg13697378	rs11209168	3.63e-05	-0.0383	0.00924
rs12120849	cg00448707	1	68062148	450780	C	T	1	68512928	cg13697378	rs72681000	9.62e-10	-0.0782	0.0127
rs12123853	cg00448707	1	68283617	229311	A	G	1	68512928	cg13697378	rs11209168	4.22e-07	-0.0394	0.00776
rs12126729	cg00448707	1	68108446	404482	G	A	1	68512928	cg13697378	rs72681000	1.21e-05	-0.0578	0.0132
rs12127020	cg00448707	1	68404391	108537	C	G	1	68512928	cg13697378	rs11209168	2.46e-05	-0.0393	0.00929
rs12129053	cg00448707	1	68105186	407742	G	A	1	68512928	cg13697378	rs72681000	2.79e-05	-0.0551	0.0131
rs12130948	cg00448707	1	68082611	430317	C	A	1	68512928	cg13697378	rs72681000	9.45e-05	-0.0549	0.014
rs12132081	cg00448707	1	68354648	158280	C	T	1	68512928	cg13697378	rs7552577	1.48e-08	-0.0429	0.00753
rs12132247	cg00448707	1	68284145	228783	C	T	1	68512928	cg13697378	rs11209168	4.22e-07	-0.0394	0.00776
rs12136443	cg00448707	1	68105610	407318	A	G	1	68512928	cg13697378	rs72681000	1.25e-05	-0.0579	0.0132
rs12142474	cg00448707	1	68056314	456614	A	G	1	68512928	cg13697378	rs72681000	5.12e-09	-0.0752	0.0128
rs12143705	cg00448707	1	68342367	170561	T	G	1	68512928	cg13697378	rs7552577	1.47e-08	-0.0429	0.00754
rs12144887	cg00448707	1	68343642	169286	T	C	1	68512928	cg13697378	rs7552577	3.72e-11	-0.0479	0.0072
rs12145805	cg00448707	1	68404583	108345	T	C	1	68512928	cg13697378	rs11209168	3.63e-05	-0.0383	0.00924
rs12730964	cg00448707	1	68378001	134927	C	A	1	68512928	cg13697378	rs7552577	8.16e-05	0.0518	0.0131
rs12740276	cg00448707	1	68358927	154001	T	C	1	68512928	cg13697378	rs7552577	1.45e-08	0.044	0.00773
rs1276298	cg00448707	1	68258029	254899	A	G	1	68512928	cg13697378	rs7552577	2.96e-05	-0.0322	0.00768
rs1276299	cg00448707	1	68258111	254817	G	A	1	68512928	cg13697378	rs7552577	2.96e-05	-0.0322	0.00768
rs1276300	cg00448707	1	68258818	254110	G	A	1	68512928	cg13697378	rs7552577	2.96e-05	-0.0322	0.00768
rs1276301	cg00448707	1	68259402	253526	T	C	1	68512928	cg13697378	rs7552577	2.96e-05	-0.0322	0.00768
rs1276303	cg00448707	1	68260778	252150	C	T	1	68512928	cg13697378	rs7552577	4.07e-05	-0.0313	0.0076
rs1276304	cg00448707	1	68260901	252027	G	C	1	68512928	cg13697378	rs7552577	2.96e-05	-0.0322	0.00768
rs1276305	cg00448707	1	68262269	250659	T	C	1	68512928	cg13697378	rs7552577	2.96e-05	-0.0322	0.00768
rs1276307	cg00448707	1	68262752	250176	C	T	1	68512928	cg13697378	rs7552577	2.96e-05	-0.0322	0.00768
rs1276308	cg00448707	1	68262837	250091	A	T	1	68512928	cg13697378	rs7552577	2.96e-05	-0.0322	0.00768
rs1276309	cg00448707	1	68262903	250025	A	G	1	68512928	cg13697378	rs7552577	2.96e-05	-0.0322	0.00768
rs1276311	cg00448707	1	68264927	248001	A	G	1	68512928	cg13697378	rs7552577	2.96e-05	-0.0322	0.00768
rs1276312	cg00448707	1	68265171	247757	C	G	1	68512928	cg13697378	rs7552577	2.96e-05	-0.0322	0.00768
rs1305001	cg00448707	1	68465133	47795	G	A	1	68512928	cg13697378	rs269354	4.18e-05	0.0582	0.0142
rs1317272	cg00448707	1	68363580	149348	A	G	1	68512928	cg13697378	rs7552577	2.43e-12	-0.0536	0.00759
rs1317273	cg00448707	1	68363602	149326	C	T	1	68512928	cg13697378	rs7552577	1.96e-12	-0.0504	0.00711
rs1317531	cg00448707	1	68316804	196124	C	T	1	68512928	cg13697378	rs7552577	6.68e-09	-0.0414	0.00711
rs1344148	cg00448707	1	68354321	158607	G	A	1	68512928	cg13697378	rs7552577	1.12e-08	-0.044	0.00766
rs1361475	cg00448707	1	67962027	550901	T	C	1	68512928	cg13697378	rs12088022	0.00015	-0.0454	0.0119
rs138534265	cg00448707	1	67849602	663326	T	G	1	68512928	cg13697378	rs138534265	7.99e-06	-0.106	0.0236
rs138675033	cg00448707	1	68762016	249088	T	G	1	68512928	cg13697378	rs138675033	0.000284	0.111	0.0305
rs141367570	cg00448707	1	68020400	492528	C	T	1	68512928	cg13697378	rs72681000	9.23e-07	-0.118	0.0239
rs148442247	cg00448707	1	67984971	527957	C	T	1	68512928	cg13697378	rs148442247	6.02e-05	-0.12	0.0298
rs149995654	cg00448707	1	67986322	526606	C	T	1	68512928	cg13697378	rs72681000	0.0002	-0.0777	0.0208
rs150187245	cg00448707	1	68466628	46300	C	T	1	68512928	cg13697378	rs269354	2.36e-05	-0.0902	0.0213
rs17130076	cg00448707	1	67994316	518612	C	T	1	68512928	cg13697378	rs72681000	5.88e-06	-0.105	0.023
rs17130134	cg00448707	1	68079175	433753	T	C	1	68512928	cg13697378	rs72681000	0.000123	-0.0332	0.00863
rs17130263	cg00448707	1	68241665	271263	T	G	1	68512928	cg13697378	rs592980	0.000321	0.0543	0.0151
rs17130266	cg00448707	1	68245075	267853	A	G	1	68512928	cg13697378	rs592980	0.000358	0.054	0.0151
rs17130274	cg00448707	1	68248607	264321	T	C	1	68512928	cg13697378	rs592980	0.000358	0.054	0.0151
rs17130275	cg00448707	1	68248657	264271	C	T	1	68512928	cg13697378	rs592980	0.000358	0.054	0.0151
rs17130309	cg00448707	1	68278542	234386	T	C	1	68512928	cg13697378	rs11209168	4.14e-07	-0.0394	0.00776
rs17130349	cg00448707	1	68357420	155508	G	A	1	68512928	cg13697378	rs7552577	3.29e-10	-0.0486	0.00769
rs17130446	cg00448707	1	68507237	5691	C	T	1	68512928	cg13697378	rs269354	5.75e-05	-0.0837	0.0207
rs17130447	cg00448707	1	68507572	5356	G	A	1	68512928	cg13697378	rs269354	5.75e-05	-0.0837	0.0207
rs17130448	cg00448707	1	68509058	3870	C	A	1	68512928	cg13697378	rs269354	5.75e-05	-0.0837	0.0207
rs17476084	cg00448707	1	68340086	172842	G	C	1	68512928	cg13697378	rs11209168	5.15e-06	-0.0542	0.0118
rs1835457	cg00448707	1	68540120	27192	A	G	1	68512928	cg13697378	rs269354	1.4e-10	-0.084	0.013
rs1835458	cg00448707	1	68541548	28620	C	A	1	68512928	cg13697378	rs269354	1.4e-10	-0.084	0.013
rs1856817	cg00448707	1	67998748	514180	G	A	1	68512928	cg13697378	rs72681000	5.3e-05	-0.0941	0.0232
rs185702345	cg00448707	1	68053051	459877	A	T	1	68512928	cg13697378	rs72681000	9.15e-08	-0.136	0.0253
rs186233948	cg00448707	1	68004413	508515	C	T	1	68512928	cg13697378	rs72681000	1.21e-06	-0.114	0.0234
rs1887046	cg00448707	1	68468461	44467	T	C	1	68512928	cg13697378	rs269354	4.18e-05	0.0582	0.0142
rs1892519	cg00448707	1	68316499	196429	A	G	1	68512928	cg13697378	rs11209168	6.94e-08	-0.0425	0.00784
rs1892523	cg00448707	1	68281402	231526	C	G	1	68512928	cg13697378	rs7552577	2.22e-05	-0.0327	0.00768
rs1892524	cg00448707	1	68327939	184989	G	A	1	68512928	cg13697378	rs7552577	7.9e-10	-0.0438	0.00708
rs1892525	cg00448707	1	68355614	157314	G	C	1	68512928	cg13697378	rs7552577	1.13e-09	-0.0477	0.00778
rs1892526	cg00448707	1	68363370	149558	A	G	1	68512928	cg13697378	rs7552577	1.96e-12	-0.0504	0.00711
rs1926286	cg00448707	1	68467674	45254	T	A	1	68512928	cg13697378	rs269354	4.18e-05	0.0582	0.0142
rs1926287	cg00448707	1	68467405	45523	C	T	1	68512928	cg13697378	rs269354	4.18e-05	0.0582	0.0142
rs1926290	cg00448707	1	68465884	47044	C	T	1	68512928	cg13697378	rs269354	4.18e-05	0.0582	0.0142
rs1926296	cg00448707	1	68475372	37556	T	C	1	68512928	cg13697378	rs269354	4.18e-05	0.0582	0.0142
rs1938432	cg00448707	1	68389426	123502	C	T	1	68512928	cg13697378	rs11209168	2.97e-05	-0.0387	0.00924
rs1938437	cg00448707	1	68272750	240178	G	A	1	68512928	cg13697378	rs11209168	2.07e-07	-0.0404	0.00774
rs1938438	cg00448707	1	68276186	236742	C	G	1	68512928	cg13697378	rs7552577	4.1e-05	-0.0316	0.00769
rs1938439	cg00448707	1	68276199	236729	C	T	1	68512928	cg13697378	rs11209168	4.14e-07	-0.0394	0.00776
rs1938441	cg00448707	1	68330929	181999	A	C	1	68512928	cg13697378	rs7552577	7.92e-10	-0.0438	0.00709
rs1938443	cg00448707	1	68332673	180255	G	A	1	68512928	cg13697378	rs7552577	4.33e-09	-0.0416	0.00705
rs1938445	cg00448707	1	68334436	178492	A	C	1	68512928	cg13697378	rs11209168	7.27e-08	-0.0426	0.00788
rs1938446	cg00448707	1	68335624	177304	G	A	1	68512928	cg13697378	rs11209168	2.97e-08	-0.0437	0.00785
rs1938448	cg00448707	1	68352344	160584	A	C	1	68512928	cg13697378	rs7552577	3.28e-11	-0.048	0.00719
rs1938449	cg00448707	1	68352351	160577	A	T	1	68512928	cg13697378	rs7552577	2.73e-11	-0.0483	0.0072
rs1938451	cg00448707	1	68364218	148710	A	G	1	68512928	cg13697378	rs7552577	1.58e-08	-0.0433	0.00761
rs1938456	cg00448707	1	68308402	204526	T	C	1	68512928	cg13697378	rs7552577	6.68e-09	-0.0414	0.00711
rs1938457	cg00448707	1	68308034	204894	A	G	1	68512928	cg13697378	rs7552577	6.68e-09	-0.0414	0.00711
rs2000406	cg00448707	1	68279322	233606	C	T	1	68512928	cg13697378	rs11209168	2.24e-07	-0.0423	0.00814
rs2050839	cg00448707	1	68053959	458969	A	G	1	68512928	cg13697378	rs72681000	5.26e-08	-0.143	0.0261
rs2050840	cg00448707	1	68053723	459205	T	C	1	68512928	cg13697378	rs72681000	5.26e-08	-0.143	0.0261
rs2105264	cg00448707	1	67983071	529857	C	T	1	68512928	cg13697378	rs12088022	4.66e-05	0.0489	0.012
rs2153527	cg00448707	1	68031880	481048	G	A	1	68512928	cg13697378	rs72681000	6.12e-07	0.119	0.0239
rs2154376	cg00448707	1	68327576	185352	T	C	1	68512928	cg13697378	rs11209168	1.4e-07	-0.0417	0.00788
rs2154377	cg00448707	1	68331773	181155	T	C	1	68512928	cg13697378	rs7552577	4.46e-09	-0.0416	0.00705
rs2154378	cg00448707	1	68331937	180991	C	T	1	68512928	cg13697378	rs11209168	3.7e-08	-0.0435	0.00786
rs2182426	cg00448707	1	68464132	48796	A	C	1	68512928	cg13697378	rs269354	4.18e-05	0.0582	0.0142
rs2186239	cg00448707	1	68376372	136556	G	C	1	68512928	cg13697378	rs7552577	1.61e-11	-0.0486	0.00716
rs2186241	cg00448707	1	68331738	181190	T	C	1	68512928	cg13697378	rs7552577	7.92e-10	-0.0438	0.00709
rs2211649	cg00448707	1	68307126	205802	C	T	1	68512928	cg13697378	rs7552577	6.68e-09	-0.0414	0.00711
rs2226279	cg00448707	1	68302024	210904	G	A	1	68512928	cg13697378	rs7552577	1.26e-08	-0.0405	0.00708
rs2243499	cg00448707	1	68278943	233985	T	C	1	68512928	cg13697378	rs7552577	3.08e-07	-0.0363	0.00706
rs2249037	cg00448707	1	68276237	236691	A	C	1	68512928	cg13697378	rs7552577	6.03e-07	-0.0354	0.00707
rs2249129	cg00448707	1	68276973	235955	T	C	1	68512928	cg13697378	rs7552577	4.1e-05	-0.0316	0.00769
rs2249993	cg00448707	1	68296104	216824	G	C	1	68512928	cg13697378	rs7552577	3.83e-09	-0.0417	0.00704
rs2265758	cg00448707	1	68274484	238444	T	A	1	68512928	cg13697378	rs7552577	6.03e-07	-0.0354	0.00707
rs2265759	cg00448707	1	68274918	238010	A	C	1	68512928	cg13697378	rs7552577	6.03e-07	-0.0354	0.00707
rs2265920	cg00448707	1	68272998	239930	A	G	1	68512928	cg13697378	rs7552577	2.85e-05	-0.0324	0.00772
rs2378520	cg00448707	1	68373103	139825	C	T	1	68512928	cg13697378	rs7552577	4.81e-12	-0.0497	0.00714
rs2419046	cg00448707	1	68272209	240719	T	C	1	68512928	cg13697378	rs11209168	4.14e-07	-0.0394	0.00776
rs2419049	cg00448707	1	68329653	183275	A	G	1	68512928	cg13697378	rs11209168	3.7e-08	-0.0435	0.00786
rs2419050	cg00448707	1	68323460	189468	A	G	1	68512928	cg13697378	rs7552577	3.27e-08	-0.0392	0.00707
rs2419054	cg00448707	1	68316501	196427	C	A	1	68512928	cg13697378	rs11209168	6.54e-08	-0.0426	0.00785
rs2458036	cg00448707	1	68266593	246335	A	G	1	68512928	cg13697378	rs7552577	2.96e-05	-0.0322	0.00768
rs2478149	cg00448707	1	68532775	19847	T	C	1	68512928	cg13697378	rs269354	9.66e-14	-0.137	0.0182
rs2492873	cg00448707	1	68263964	248964	T	C	1	68512928	cg13697378	rs7552577	2.96e-05	-0.0322	0.00768
rs2667789	cg00448707	1	68255480	257448	G	C	1	68512928	cg13697378	rs11209168	2.25e-05	-0.0372	0.00874
rs269354	cg00448707	1	68531336	18408	A	G	1	68512928	cg13697378	rs269354	9.66e-14	-0.137	0.0182
rs2803460	cg00448707	1	68245744	267184	T	G	1	68512928	cg13697378	rs11209168	7.29e-05	-0.0343	0.00863
rs344921	cg00448707	1	68114897	398031	T	C	1	68512928	cg13697378	rs11209168	9.55e-05	0.0376	0.00961
rs35600387	cg00448707	1	68512899	29	C	A	1	68512928	cg13697378	rs269354	5.75e-05	-0.0837	0.0207
rs4127340	cg00448707	1	68371553	141375	G	A	1	68512928	cg13697378	rs7552577	4.75e-11	-0.0474	0.00716
rs4127341	cg00448707	1	68371505	141423	G	A	1	68512928	cg13697378	rs7552577	4.75e-11	-0.0474	0.00716
rs4275429	cg00448707	1	68486426	26502	C	G	1	68512928	cg13697378	rs269354	8.71e-05	0.0664	0.0169
rs4394618	cg00448707	1	68486223	26705	A	G	1	68512928	cg13697378	rs269354	4.58e-05	0.0698	0.0171
rs4545312	cg00448707	1	68364564	148364	T	C	1	68512928	cg13697378	rs7552577	6.92e-12	-0.0525	0.0076
rs4546892	cg00448707	1	68368012	144916	T	C	1	68512928	cg13697378	rs7552577	1.58e-08	-0.0433	0.00761
rs4578188	cg00448707	1	68368146	144782	C	A	1	68512928	cg13697378	rs7552577	6.62e-12	-0.0493	0.00713
rs4584369	cg00448707	1	68472242	40686	A	G	1	68512928	cg13697378	rs269354	4.18e-05	0.0582	0.0142
rs4655544	cg00448707	1	67946402	566526	T	C	1	68512928	cg13697378	rs138534265	0.000212	0.0978	0.0263
rs4655568	cg00448707	1	68115401	397527	G	A	1	68512928	cg13697378	rs11209168	3.02e-05	0.0293	0.00699
rs4655715	cg00448707	1	67944943	567985	T	C	1	68512928	cg13697378	rs138534265	0.000212	0.0978	0.0263
rs4655768	cg00448707	1	68475641	37287	G	T	1	68512928	cg13697378	rs269354	2.9e-05	0.0595	0.0142
rs491819	cg00448707	1	68232888	280040	A	T	1	68512928	cg13697378	rs592980	0.000215	0.0559	0.0151
rs55658126	cg00448707	1	68076140	436788	A	G	1	68512928	cg13697378	rs72681000	0.000177	-0.0522	0.0139
rs55700165	cg00448707	1	68264530	248398	G	A	1	68512928	cg13697378	rs7552577	5.44e-09	-0.0478	0.00816
rs55786706	cg00448707	1	67988404	524524	G	A	1	68512928	cg13697378	rs72681000	0.00024	-0.0763	0.0207
rs56018543	cg00448707	1	67850350	662578	C	T	1	68512928	cg13697378	rs138534265	7.99e-06	-0.106	0.0236
rs56110885	cg00448707	1	68252223	260705	C	T	1	68512928	cg13697378	rs592980	0.000183	0.0594	0.0158
rs56387133	cg00448707	1	68073803	439125	A	G	1	68512928	cg13697378	rs72681000	0.000299	-0.0502	0.0139
rs56391734	cg00448707	1	67982239	530689	A	G	1	68512928	cg13697378	rs12088022	5.76e-05	-0.0484	0.012
rs57239861	cg00448707	1	68357411	155517	T	C	1	68512928	cg13697378	rs7552577	3.29e-10	-0.0486	0.00769
rs57525360	cg00448707	1	68511292	1636	C	T	1	68512928	cg13697378	rs269354	5.75e-05	-0.0837	0.0207
rs577305	cg00448707	1	68238855	274073	C	T	1	68512928	cg13697378	rs11209168	7.29e-05	0.0343	0.00863
rs57859478	cg00448707	1	68500380	12548	A	G	1	68512928	cg13697378	rs269354	5.75e-05	-0.0837	0.0207
rs57938555	cg00448707	1	68502738	10190	T	A	1	68512928	cg13697378	rs269354	5.75e-05	-0.0837	0.0207
rs58402715	cg00448707	1	68097389	415539	G	A	1	68512928	cg13697378	rs72681000	5.01e-06	-0.0619	0.0135
rs59380289	cg00448707	1	68502529	10399	T	C	1	68512928	cg13697378	rs269354	5.62e-05	-0.0841	0.0208
rs602088	cg00448707	1	68514714	1786	T	C	1	68512928	cg13697378	rs269354	1.39e-12	-0.127	0.0178
rs60480703	cg00448707	1	68038067	474861	G	T	1	68512928	cg13697378	rs72681000	6.12e-07	-0.119	0.0239
rs60822616	cg00448707	1	68511474	1454	T	C	1	68512928	cg13697378	rs269354	5.75e-05	-0.0837	0.0207
rs61001729	cg00448707	1	68357326	155602	A	G	1	68512928	cg13697378	rs7552577	4.67e-10	-0.0486	0.00776
rs61519785	cg00448707	1	68506265	6663	A	G	1	68512928	cg13697378	rs269354	5.62e-05	-0.0841	0.0208
rs61736596	cg00448707	1	68512441	487	A	G	1	68512928	cg13697378	rs269354	5.75e-05	-0.0837	0.0207
rs61771296	cg00448707	1	68494852	18076	G	A	1	68512928	cg13697378	rs269354	1.26e-05	-0.0904	0.0206
rs61771299	cg00448707	1	68500481	12447	T	G	1	68512928	cg13697378	rs269354	5.75e-05	-0.0837	0.0207
rs61771311	cg00448707	1	68530609	17681	T	C	1	68512928	cg13697378	rs269354	4.12e-05	-0.0862	0.021
rs61771313	cg00448707	1	68540238	27310	C	G	1	68512928	cg13697378	rs269354	4.74e-05	-0.0566	0.0139
rs61771316	cg00448707	1	68548875	35947	A	G	1	68512928	cg13697378	rs269354	3.24e-05	-0.0572	0.0137
rs61771319	cg00448707	1	68558711	45783	G	C	1	68512928	cg13697378	rs269354	5.01e-05	-0.0562	0.0138
rs61771320	cg00448707	1	68560402	47474	C	T	1	68512928	cg13697378	rs269354	5.01e-05	-0.0562	0.0138
rs6588281	cg00448707	1	68099846	413082	G	A	1	68512928	cg13697378	rs72681000	0.000242	-0.0344	0.00936
rs6588283	cg00448707	1	68299797	213131	C	T	1	68512928	cg13697378	rs7552577	3.59e-08	-0.039	0.00704
rs6588284	cg00448707	1	68311042	201886	T	C	1	68512928	cg13697378	rs7552577	9.07e-07	-0.0381	0.00774
rs6588285	cg00448707	1	68311049	201879	A	G	1	68512928	cg13697378	rs7552577	4.33e-08	-0.0388	0.00706
rs6588289	cg00448707	1	68325203	187725	A	T	1	68512928	cg13697378	rs7552577	6.64e-09	-0.0414	0.0071
rs6588290	cg00448707	1	68330714	182214	A	G	1	68512928	cg13697378	rs7552577	4.46e-09	-0.0416	0.00705
rs6588294	cg00448707	1	68372376	140552	T	C	1	68512928	cg13697378	rs7552577	4.75e-11	-0.0474	0.00716
rs6588295	cg00448707	1	68372752	140176	G	C	1	68512928	cg13697378	rs7552577	1.64e-11	-0.0519	0.00765
rs6588296	cg00448707	1	68377174	135754	G	A	1	68512928	cg13697378	rs7552577	4.67e-11	-0.0475	0.00717
rs6588299	cg00448707	1	68467162	45766	A	G	1	68512928	cg13697378	rs269354	4.18e-05	0.0582	0.0142
rs66496823	cg00448707	1	68363316	149612	G	A	1	68512928	cg13697378	rs7552577	1.94e-05	0.0563	0.0131
rs6656948	cg00448707	1	68285524	227404	C	G	1	68512928	cg13697378	rs11209168	5.18e-08	-0.0422	0.00772
rs6664911	cg00448707	1	68400515	112413	A	T	1	68512928	cg13697378	rs11209168	1.82e-05	-0.0398	0.00926
rs6665020	cg00448707	1	68479283	33645	T	C	1	68512928	cg13697378	rs269354	7.31e-06	0.0642	0.0143
rs6665420	cg00448707	1	68401005	111923	A	C	1	68512928	cg13697378	rs11209168	0.000174	-0.0336	0.00892
rs6666982	cg00448707	1	68288142	224786	C	T	1	68512928	cg13697378	rs11209168	2.04e-08	-0.0432	0.00767
rs6669675	cg00448707	1	68359223	153705	G	C	1	68512928	cg13697378	rs7552577	4.15e-10	-0.0485	0.00772
rs6671298	cg00448707	1	68313038	199890	A	G	1	68512928	cg13697378	rs11209168	6.54e-08	-0.0426	0.00785
rs6676292	cg00448707	1	68358078	154850	T	C	1	68512928	cg13697378	rs7552577	4e-10	-0.0483	0.00768
rs6677598	cg00448707	1	68379302	133626	A	G	1	68512928	cg13697378	rs7552577	2.18e-12	-0.0505	0.00713
rs6678803	cg00448707	1	68031464	481464	C	T	1	68512928	cg13697378	rs72681000	6.12e-07	0.119	0.0239
rs6679101	cg00448707	1	68066417	446511	G	A	1	68512928	cg13697378	rs72681000	0.000163	-0.0545	0.0144
rs6679746	cg00448707	1	68358939	153989	T	C	1	68512928	cg13697378	rs7552577	8.85e-12	-0.0495	0.00721
rs6679986	cg00448707	1	68288193	224735	T	C	1	68512928	cg13697378	rs11209168	2.04e-08	-0.0432	0.00767
rs6681306	cg00448707	1	68364090	148838	T	C	1	68512928	cg13697378	rs7552577	7.65e-12	-0.0523	0.00759
rs6684626	cg00448707	1	68469094	43834	G	A	1	68512928	cg13697378	rs269354	4.18e-05	0.0582	0.0142
rs6685930	cg00448707	1	68369452	143476	C	T	1	68512928	cg13697378	rs7552577	4.75e-11	-0.0474	0.00716
rs6686084	cg00448707	1	68304596	208332	C	G	1	68512928	cg13697378	rs7552577	5.8e-09	-0.0416	0.00711
rs6686101	cg00448707	1	68304640	208288	C	A	1	68512928	cg13697378	rs7552577	2.86e-08	-0.0394	0.00707
rs6691062	cg00448707	1	68351709	161219	C	G	1	68512928	cg13697378	rs7552577	3.28e-11	-0.048	0.00719
rs6691787	cg00448707	1	68406626	106302	C	T	1	68512928	cg13697378	rs11209168	8.46e-05	-0.0351	0.0089
rs6692797	cg00448707	1	68306548	206380	C	G	1	68512928	cg13697378	rs7552577	3.27e-08	-0.0392	0.00707
rs6694904	cg00448707	1	68377258	135670	C	T	1	68512928	cg13697378	rs7552577	4.67e-11	-0.0475	0.00717
rs6696447	cg00448707	1	68504406	8522	T	C	1	68512928	cg13697378	rs269354	5.62e-05	-0.0841	0.0208
rs66975303	cg00448707	1	68413262	99666	T	C	1	68512928	cg13697378	rs11209168	6.69e-05	-0.0359	0.00898
rs6699028	cg00448707	1	68304826	208102	T	G	1	68512928	cg13697378	rs7552577	3.27e-08	-0.0392	0.00707
rs669923	cg00448707	1	68538268	25340	C	T	1	68512928	cg13697378	rs269354	1.4e-10	-0.084	0.013
rs6701282	cg00448707	1	68509970	2958	C	T	1	68512928	cg13697378	rs269354	5.75e-05	-0.0837	0.0207
rs6702322	cg00448707	1	68481365	31563	T	C	1	68512928	cg13697378	rs269354	2.45e-12	0.0949	0.0134
rs6703037	cg00448707	1	68302352	210576	A	C	1	68512928	cg13697378	rs7552577	6.13e-08	-0.0383	0.00704
rs6703239	cg00448707	1	68515460	2532	C	G	1	68512928	cg13697378	rs269354	7.18e-05	-0.0829	0.0208
[truncated: 88,213 more rows]
