# Supplementary material for: Parent of origin genetic effects on methylation in humans are common and influence complex trait variation
Source: Nat Commun. 2019 Mar 27;10:1383. doi: 10.1038/s41467-019-09301-y (PMC6437195; doi:10.1038/s41467-019-09301-y)
Supplement: Supplementary file 8 — Supplementary Data 5 [file 41467_2019_9301_MOESM8_ESM.xlsx]

## Sheet: data5
Target SNP	Target CpG	Chromosome (target SNP)	Position (target SNP)	Ref Allele (SNP)	Alt Allele (SNP)	Chromosome (target CpG)	Position (target CpG)	Index CpG	Index SNP	p-value (POE)	Est (POE)	SE (POE)
rs151094876	cg00004633	17	72584214	G	A	11	848750	cg00004633	rs151094876	1.96e-09	0.142	0.0235
rs1004572	cg00642460	14	101178330	G	A	5	176827697	cg00642460	rs1004574	3.74e-18	-0.0843	0.00959
rs1004573	cg00642460	14	101178235	G	C	5	176827697	cg00642460	rs1004574	5.39e-18	-0.0838	0.00958
rs1004574	cg00642460	14	101178067	G	C	5	176827697	cg00642460	rs1004574	5.39e-18	-0.0838	0.00958
rs10144381	cg00642460	14	101173297	C	T	5	176827697	cg00642460	rs1004574	2.85e-10	-0.0457	0.0072
rs10145513	cg00642460	14	101168587	A	G	5	176827697	cg00642460	rs1004574	1.16e-09	-0.0437	0.00714
rs10146962	cg00642460	14	101170540	T	C	5	176827697	cg00642460	rs1004574	9.95e-11	-0.0459	0.00706
rs10151519	cg00642460	14	101175798	G	A	5	176827697	cg00642460	rs1004574	8.56e-14	-0.0628	0.00835
rs10873520	cg00642460	14	101175967	G	A	5	176827697	cg00642460	rs1004574	9.12e-14	-0.0628	0.00836
rs111475476	cg00642460	14	101165917	C	T	5	176827697	cg00642460	rs1004574	7.95e-14	-0.0785	0.0104
rs11160600	cg00642460	14	101186626	A	G	5	176827697	cg00642460	rs1004574	1.94e-11	-0.0785	0.0116
rs12881760	cg00642460	14	101176335	G	C	5	176827697	cg00642460	rs1004574	6.12e-11	0.0472	0.00717
rs12882815	cg00642460	14	101183142	C	G	5	176827697	cg00642460	rs1004574	1e-10	0.047	0.00722
rs12888043	cg00642460	14	101170436	G	A	5	176827697	cg00642460	rs1004574	3.07e-17	-0.0814	0.00954
rs1555405	cg00642460	14	101176769	G	A	5	176827697	cg00642460	rs1004574	1.53e-12	-0.0553	0.00776
rs17099613	cg00642460	14	101164715	T	A	5	176827697	cg00642460	rs1004574	7.51e-12	-0.0801	0.0116
rs17099614	cg00642460	14	101167632	C	G	5	176827697	cg00642460	rs1004574	1.21e-09	-0.0437	0.00715
rs17099617	cg00642460	14	101170488	A	G	5	176827697	cg00642460	rs1004574	3.07e-17	-0.0814	0.00954
rs17099623	cg00642460	14	101173124	A	C	5	176827697	cg00642460	rs1004574	4.76e-13	-0.0612	0.0084
rs4905992	cg00642460	14	101141090	C	T	5	176827697	cg00642460	rs1004574	7.59e-10	0.0993	0.016
rs4905998	cg00642460	14	101181781	A	G	5	176827697	cg00642460	rs1004574	1.09e-10	0.0469	0.00722
rs56011271	cg00642460	14	101167732	C	T	5	176827697	cg00642460	rs1004574	7.61e-16	-0.081	0.00995
rs56349439	cg00642460	14	101168739	G	A	5	176827697	cg00642460	rs1004574	8e-16	-0.0808	0.00993
rs59228823	cg00642460	14	101185187	G	C	5	176827697	cg00642460	rs1004574	3.88e-10	-0.0498	0.00791
rs59488041	cg00642460	14	101180041	T	A	5	176827697	cg00642460	rs1004574	8e-18	-0.0832	0.00957
rs7141210	cg00642460	14	101182470	T	C	5	176827697	cg00642460	rs1004574	1e-10	0.047	0.00722
rs7148436	cg00642460	14	101173911	G	C	5	176827697	cg00642460	rs1004574	4.7e-13	-0.0613	0.0084
rs7156824	cg00642460	14	101171480	C	A	5	176827697	cg00642460	rs1004574	7.73e-16	-0.0808	0.00992
rs72698709	cg00642460	14	101165747	C	T	5	176827697	cg00642460	rs1004574	7.95e-14	-0.0785	0.0104
rs72698711	cg00642460	14	101167563	C	T	5	176827697	cg00642460	rs1004574	7.61e-16	-0.081	0.00995
rs72698718	cg00642460	14	101178555	G	A	5	176827697	cg00642460	rs1004574	6.7e-18	-0.0835	0.00958
rs72698720	cg00642460	14	101178715	C	G	5	176827697	cg00642460	rs1004574	1.71e-17	-0.0825	0.00958
rs72698721	cg00642460	14	101181189	G	A	5	176827697	cg00642460	rs1004574	1.34e-17	-0.0835	0.00967
rs72698722	cg00642460	14	101181881	C	T	5	176827697	cg00642460	rs1004574	5.68e-14	-0.0638	0.00841
rs8012970	cg00642460	14	101168491	T	C	5	176827697	cg00642460	rs1004574	6.74e-10	0.0442	0.00711
rs8020868	cg00642460	14	101166944	A	G	5	176827697	cg00642460	rs1004574	1.4e-09	-0.0436	0.00715
rs8021301	cg00642460	14	101166924	G	C	5	176827697	cg00642460	rs1004574	1.4e-09	-0.0436	0.00715
rs9635184	cg00642460	14	101173056	C	T	5	176827697	cg00642460	rs1004574	2.91e-17	-0.0816	0.00955
rs9635298	cg00642460	14	101172542	C	T	5	176827697	cg00642460	rs1004574	2.91e-17	-0.0816	0.00955
rs80010093	cg01335210	10	102661636	T	C	10	130422176	cg01335210	rs80010093	1.48e-09	-0.0627	0.0103
rs1000383	cg01483656	20	45092921	G	A	19	21264896	cg06238316	rs61748881	6.44e-10	-0.151	0.0244
rs455900	cg01483656	20	45114217	G	A	19	21264896	cg06238316	rs61748881	1.19e-11	-0.159	0.0233
rs467245	cg01483656	20	45115610	T	A	19	21264896	cg06238316	rs61748881	1.19e-11	-0.159	0.0233
rs4810508	cg01483656	20	45088195	C	G	19	21264896	cg06238316	rs61748881	6.44e-10	-0.151	0.0244
rs58953827	cg01483656	20	45099143	T	C	19	21264896	cg06238316	rs61748881	5.56e-10	-0.151	0.0242
rs60008268	cg01483656	20	45100303	A	T	19	21264896	cg06238316	rs61748881	6.44e-10	-0.151	0.0244
rs6094345	cg01483656	20	45089680	G	A	19	21264896	cg06238316	rs61748881	6.44e-10	-0.151	0.0244
rs6094350	cg01483656	20	45097511	T	C	19	21264896	cg06238316	rs61748881	5.56e-10	-0.151	0.0242
rs6094353	cg01483656	20	45099766	A	G	19	21264896	cg06238316	rs61748881	5.56e-10	-0.151	0.0242
rs61748881	cg01483656	20	45120153	T	G	19	21264896	cg06238316	rs61748881	6.24e-18	-0.234	0.0268
rs636493	cg01483656	20	45110334	T	C	19	21264896	cg06238316	rs61748881	1.19e-11	-0.159	0.0233
rs652870	cg01483656	20	45113742	G	A	19	21264896	cg06238316	rs61748881	1.19e-11	-0.159	0.0233
rs678628	cg01483656	20	45113281	T	C	19	21264896	cg06238316	rs61748881	1.19e-11	-0.159	0.0233
rs975102	cg01483656	20	45093582	T	C	19	21264896	cg06238316	rs61748881	5.56e-10	-0.151	0.0242
rs34542659	cg01624707	8	40979288	C	T	5	157966020	cg01624707	rs34542659	9.42e-10	0.115	0.0187
rs9863625	cg01624707	3	125456472	G	A	5	157966020	cg01624707	rs9863625	8.84e-11	0.17	0.0261
rs181049495	cg01913022	4	116487900	C	T	7	30740409	cg01913022	rs181049495	2.17e-09	-0.202	0.0336
rs74358423	cg02194144	9	38033223	C	T	4	189638342	cg02194144	rs74358423	3.17e-10	0.342	0.054
rs10082752	cg02734259	12	31277999	T	A	12	9559402	cg02734259	rs11608851	7.73e-11	0.0893	0.0136
rs1025623	cg02734259	12	31406872	A	G	12	9559402	cg02734259	rs7301941	4.79e-11	0.0826	0.0125
rs1025624	cg02734259	12	31406907	G	A	12	9559402	cg02734259	rs35384711	7.03e-15	0.102	0.013
rs1025625	cg02734259	12	31407030	C	A	12	9559402	cg02734259	rs35384711	1.01e-15	0.105	0.013
rs1025626	cg02734259	12	31407037	C	T	12	9559402	cg02734259	rs35384711	6.34e-16	0.106	0.013
rs10743752	cg02734259	12	31306396	A	G	12	9559402	cg02734259	rs11608851	5.99e-31	-0.138	0.0117
rs10771817	cg02734259	12	31371004	G	A	12	9559402	cg02734259	rs11608851	3.94e-21	-0.109	0.0114
rs10843875	cg02734259	12	31212416	T	G	12	9559402	cg02734259	rs11608851	2.4e-12	0.105	0.0149
rs10843894	cg02734259	12	31296219	T	C	12	9559402	cg02734259	rs11608851	1.59e-30	-0.14	0.012
rs10843903	cg02734259	12	31332055	T	C	12	9559402	cg02734259	rs11608851	4.04e-19	-0.117	0.013
rs10843912	cg02734259	12	31373341	G	A	12	9559402	cg02734259	rs11608851	7.41e-17	0.111	0.0131
rs10843914	cg02734259	12	31375812	C	T	12	9559402	cg02734259	rs11608851	1.19e-12	-0.088	0.0123
rs10843915	cg02734259	12	31375850	G	T	12	9559402	cg02734259	rs11608851	1.19e-12	-0.088	0.0123
rs10843916	cg02734259	12	31375961	G	T	12	9559402	cg02734259	rs11608851	1.5e-12	-0.0878	0.0123
rs10843917	cg02734259	12	31375967	C	T	12	9559402	cg02734259	rs11608851	1.5e-12	-0.0878	0.0123
rs11051208	cg02734259	12	31178773	A	G	12	9559402	cg02734259	rs11608851	1.44e-10	0.096	0.0149
rs11051269	cg02734259	12	31296149	G	T	12	9559402	cg02734259	rs11608851	4.73e-15	-0.1	0.0127
rs11051303	cg02734259	12	31334803	C	T	12	9559402	cg02734259	rs11608851	6.64e-11	-0.0889	0.0135
rs11051329	cg02734259	12	31372943	A	G	12	9559402	cg02734259	rs11608851	7.41e-17	0.111	0.0131
rs11051330	cg02734259	12	31373532	T	C	12	9559402	cg02734259	rs11608851	7.41e-17	0.111	0.0131
rs11051332	cg02734259	12	31373832	C	G	12	9559402	cg02734259	rs11608851	7.41e-17	0.111	0.0131
rs11051334	cg02734259	12	31373978	C	T	12	9559402	cg02734259	rs11608851	7.41e-17	0.111	0.0131
rs11051335	cg02734259	12	31374261	A	G	12	9559402	cg02734259	rs11608851	2.48e-16	0.109	0.0131
rs11051336	cg02734259	12	31374529	T	C	12	9559402	cg02734259	rs11608851	2.48e-16	0.109	0.0131
rs11051339	cg02734259	12	31375892	C	G	12	9559402	cg02734259	rs11608851	7.06e-17	0.111	0.0131
rs11051340	cg02734259	12	31376007	T	C	12	9559402	cg02734259	rs11608851	9.04e-17	0.111	0.0132
rs11051342	cg02734259	12	31380234	C	T	12	9559402	cg02734259	rs11608851	5.41e-16	0.108	0.0132
rs11051345	cg02734259	12	31380786	C	A	12	9559402	cg02734259	rs11608851	1.13e-15	0.107	0.0132
rs111622796	cg02734259	12	31430982	G	T	12	9559402	cg02734259	rs12316398	2.18e-09	0.0839	0.0139
rs112049169	cg02734259	12	31220501	C	T	12	9559402	cg02734259	rs35384711	1.18e-19	0.156	0.017
rs112835402	cg02734259	12	31354747	A	T	12	9559402	cg02734259	rs35384711	8.11e-14	0.154	0.0205
rs113158713	cg02734259	12	31311621	G	A	12	9559402	cg02734259	rs11608851	5.63e-30	0.185	0.0159
rs113520683	cg02734259	12	31196738	G	A	12	9559402	cg02734259	rs35384711	2.22e-20	0.159	0.0169
rs11545332	cg02734259	12	31256995	G	A	12	9559402	cg02734259	rs11608851	5.43e-30	-0.153	0.0132
rs11608851	cg02734259	12	31277229	T	A	12	9559402	cg02734259	rs11608851	3.6e-82	-0.208	0.0103
rs11610343	cg02734259	12	31181421	C	T	12	9559402	cg02734259	rs35384711	4.45e-11	0.123	0.0185
rs11610422	cg02734259	12	31412669	A	G	12	9559402	cg02734259	rs11608851	1e-18	0.128	0.0143
rs11610624	cg02734259	12	31377811	A	G	12	9559402	cg02734259	rs11608851	1.19e-12	-0.088	0.0123
rs11612418	cg02734259	12	31343561	G	A	12	9559402	cg02734259	rs11608851	4.87e-27	0.161	0.0147
rs11613430	cg02734259	12	31342022	T	G	12	9559402	cg02734259	rs11608851	4.87e-27	0.161	0.0147
rs11614650	cg02734259	12	31377772	G	T	12	9559402	cg02734259	rs11608851	1.19e-12	-0.088	0.0123
rs11832022	cg02734259	12	31453474	A	G	12	9559402	cg02734259	rs12316398	1.73e-09	0.0843	0.0139
rs12231929	cg02734259	12	31376208	T	C	12	9559402	cg02734259	rs11608851	1.3e-12	-0.088	0.0123
rs12231950	cg02734259	12	31376298	T	C	12	9559402	cg02734259	rs11608851	1.3e-12	-0.088	0.0123
rs12303025	cg02734259	12	31419107	G	A	12	9559402	cg02734259	rs12316398	1.34e-10	0.091	0.0141
rs12305049	cg02734259	12	31383250	A	G	12	9559402	cg02734259	rs11608851	3.32e-11	-0.0899	0.0135
rs12305050	cg02734259	12	31383252	A	G	12	9559402	cg02734259	rs11608851	3.32e-11	-0.0899	0.0135
rs12308258	cg02734259	12	31302233	C	A	12	9559402	cg02734259	rs11608851	2.64e-27	0.181	0.0164
rs12309295	cg02734259	12	31297871	G	C	12	9559402	cg02734259	rs11608851	8.88e-31	-0.141	0.012
rs12312798	cg02734259	12	31329418	G	T	12	9559402	cg02734259	rs11608851	3.98e-19	-0.118	0.013
rs12316398	cg02734259	12	31419105	A	T	12	9559402	cg02734259	rs12316398	1.34e-10	0.091	0.0141
rs12319564	cg02734259	12	31225334	C	T	12	9559402	cg02734259	rs35384711	1.18e-19	0.156	0.017
rs12319614	cg02734259	12	31225289	G	C	12	9559402	cg02734259	rs35384711	1.18e-19	0.156	0.017
rs12320966	cg02734259	12	31335049	T	G	12	9559402	cg02734259	rs11608851	6.64e-11	-0.0889	0.0135
rs12369643	cg02734259	12	31373446	G	A	12	9559402	cg02734259	rs11608851	7.41e-17	0.111	0.0131
rs12422862	cg02734259	12	31269637	A	G	12	9559402	cg02734259	rs11608851	3.1e-27	-0.163	0.0148
rs12425589	cg02734259	12	31371986	T	G	12	9559402	cg02734259	rs35384711	6.23e-10	0.0794	0.0128
rs12426866	cg02734259	12	31269551	T	C	12	9559402	cg02734259	rs11608851	3.1e-27	-0.163	0.0148
rs12813523	cg02734259	12	31268061	C	T	12	9559402	cg02734259	rs35384711	4.53e-27	0.18	0.0164
rs12813642	cg02734259	12	31413009	T	C	12	9559402	cg02734259	rs11608851	1.63e-18	0.127	0.0143
rs12813960	cg02734259	12	31377833	A	G	12	9559402	cg02734259	rs11608851	1.19e-12	-0.088	0.0123
rs12814110	cg02734259	12	31377841	C	T	12	9559402	cg02734259	rs11608851	1.19e-12	-0.088	0.0123
rs12823902	cg02734259	12	31414290	A	G	12	9559402	cg02734259	rs11608851	1.41e-18	0.128	0.0144
rs12824070	cg02734259	12	31414280	C	T	12	9559402	cg02734259	rs11608851	1.41e-18	0.128	0.0144
rs12824459	cg02734259	12	31414435	C	T	12	9559402	cg02734259	rs11608851	2.25e-18	0.127	0.0144
rs12824490	cg02734259	12	31414490	C	T	12	9559402	cg02734259	rs11608851	1.22e-16	0.123	0.0147
rs12824814	cg02734259	12	31414473	G	T	12	9559402	cg02734259	rs11608851	1.13e-16	0.122	0.0146
rs12824865	cg02734259	12	31367014	T	G	12	9559402	cg02734259	rs11608851	5.04e-26	0.158	0.0147
rs12830705	cg02734259	12	31415204	C	T	12	9559402	cg02734259	rs11608851	5.92e-18	0.125	0.0143
rs138149217	cg02734259	12	31198659	C	T	12	9559402	cg02734259	rs35384711	2.22e-20	0.159	0.0169
rs139488871	cg02734259	12	31256417	T	C	12	9559402	cg02734259	rs35384711	1.2e-23	0.168	0.0165
rs139662254	cg02734259	12	31201820	T	C	12	9559402	cg02734259	rs10771792	2.91e-11	-0.14	0.0208
rs142390541	cg02734259	12	31181837	C	T	12	9559402	cg02734259	rs35384711	4.45e-11	0.123	0.0185
rs143301877	cg02734259	12	31179179	C	T	12	9559402	cg02734259	rs35384711	4.45e-11	0.123	0.0185
rs143697146	cg02734259	12	31245915	C	T	12	9559402	cg02734259	rs35384711	8.13e-11	0.195	0.0298
rs145821684	cg02734259	12	31342779	C	T	12	9559402	cg02734259	rs11608851	4.87e-27	0.161	0.0147
rs1529911	cg02734259	12	31390458	T	C	12	9559402	cg02734259	rs11608851	7.22e-11	-0.0872	0.0133
rs1529912	cg02734259	12	31390640	C	T	12	9559402	cg02734259	rs11608851	1.07e-10	-0.0864	0.0133
rs1804757	cg02734259	12	31257568	G	A	12	9559402	cg02734259	rs35384711	1.2e-23	0.168	0.0165
rs1826386	cg02734259	12	31286496	G	A	12	9559402	cg02734259	rs11608851	1.44e-30	-0.141	0.012
rs1873677	cg02734259	12	31386582	C	T	12	9559402	cg02734259	rs11608851	4.19e-17	0.0976	0.0115
rs1873678	cg02734259	12	31386471	A	G	12	9559402	cg02734259	rs11608851	7.35e-17	0.097	0.0115
rs1992066	cg02734259	12	31450223	A	T	12	9559402	cg02734259	rs12316398	1.73e-09	0.0843	0.0139
rs1992067	cg02734259	12	31450553	T	C	12	9559402	cg02734259	rs12316398	1.73e-09	0.0843	0.0139
rs2016273	cg02734259	12	31169728	G	A	12	9559402	cg02734259	rs11608851	4.45e-29	-0.149	0.013
rs2053202	cg02734259	12	31393462	G	C	12	9559402	cg02734259	rs7301941	2.11e-11	0.094	0.0139
rs2164502	cg02734259	12	31399054	A	G	12	9559402	cg02734259	rs11608851	2.05e-13	-0.0954	0.0129
rs2172301	cg02734259	12	31393182	T	C	12	9559402	cg02734259	rs7301941	2.11e-11	0.094	0.0139
rs2287448	cg02734259	12	31284740	T	C	12	9559402	cg02734259	rs11608851	3.48e-36	0.155	0.0121
rs2287449	cg02734259	12	31285169	A	T	12	9559402	cg02734259	rs11608851	2.79e-33	-0.145	0.0118
rs2287464	cg02734259	12	31255656	C	T	12	9559402	cg02734259	rs11608851	1.15e-27	-0.165	0.0148
rs2287465	cg02734259	12	31269770	A	G	12	9559402	cg02734259	rs11608851	6.79e-27	-0.163	0.0149
rs2536875	cg02734259	12	31298101	T	C	12	9559402	cg02734259	rs11608851	8.32e-29	-0.131	0.0116
rs2536876	cg02734259	12	31298250	A	G	12	9559402	cg02734259	rs11608851	2.63e-30	-0.14	0.012
rs2575242	cg02734259	12	31337595	C	T	12	9559402	cg02734259	rs11608851	3.97e-11	-0.0892	0.0134
rs34067605	cg02734259	12	31401040	T	G	12	9559402	cg02734259	rs35384711	3.73e-16	0.113	0.0137
rs34219753	cg02734259	12	31384429	A	C	12	9559402	cg02734259	rs11608851	7.19e-24	0.152	0.0148
rs34301045	cg02734259	12	31295312	A	G	12	9559402	cg02734259	rs11608851	6.43e-30	0.185	0.016
rs34392034	cg02734259	12	31387084	G	A	12	9559402	cg02734259	rs11608851	6.68e-25	0.121	0.0115
rs34679545	cg02734259	12	31195998	G	A	12	9559402	cg02734259	rs35384711	2.22e-20	0.159	0.0169
rs34840756	cg02734259	12	31259154	G	A	12	9559402	cg02734259	rs35384711	1.2e-23	0.168	0.0165
rs35034	cg02734259	12	31184352	C	T	12	9559402	cg02734259	rs11608851	1.97e-15	-0.121	0.0151
rs35035	cg02734259	12	31184139	G	A	12	9559402	cg02734259	rs11608851	1.97e-15	-0.121	0.0151
rs35043	cg02734259	12	31168709	C	T	12	9559402	cg02734259	rs11608851	6.17e-21	-0.112	0.0117
rs35051	cg02734259	12	31161777	C	A	12	9559402	cg02734259	rs10771792	6.81e-11	-0.0947	0.0144
rs35211630	cg02734259	12	31259683	C	A	12	9559402	cg02734259	rs35384711	1.2e-23	0.168	0.0165
rs35348287	cg02734259	12	31373165	G	A	12	9559402	cg02734259	rs11608851	8.36e-17	0.111	0.0131
rs35358756	cg02734259	12	31292884	T	C	12	9559402	cg02734259	rs11608851	6.43e-30	0.185	0.016
rs35384711	cg02734259	12	31240611	G	A	12	9559402	cg02734259	rs35384711	1.23e-20	0.161	0.0171
rs35666624	cg02734259	12	31282784	A	G	12	9559402	cg02734259	rs11608851	1.19e-48	-0.164	0.0108
rs3855854	cg02734259	12	31260621	G	C	12	9559402	cg02734259	rs11608851	1.29e-27	-0.164	0.0148
rs3927141	cg02734259	12	31302516	T	A	12	9559402	cg02734259	rs11608851	3.38e-16	-0.107	0.0129
rs4124454	cg02734259	12	31297043	C	T	12	9559402	cg02734259	rs11608851	4.73e-15	-0.1	0.0127
rs4124455	cg02734259	12	31286338	G	T	12	9559402	cg02734259	rs11608851	1.44e-30	-0.141	0.012
rs4427634	cg02734259	12	31296806	C	T	12	9559402	cg02734259	rs11608851	8.88e-31	-0.141	0.012
rs4930961	cg02734259	12	31375021	G	A	12	9559402	cg02734259	rs11608851	1.19e-12	-0.088	0.0123
rs4930962	cg02734259	12	31375030	G	C	12	9559402	cg02734259	rs11608851	1.19e-12	-0.088	0.0123
rs4930963	cg02734259	12	31377133	A	G	12	9559402	cg02734259	rs11608851	1.3e-12	-0.088	0.0123
rs4930964	cg02734259	12	31377344	T	C	12	9559402	cg02734259	rs11608851	1.19e-12	-0.088	0.0123
rs4930969	cg02734259	12	31385691	G	A	12	9559402	cg02734259	rs11608851	6.44e-17	0.0968	0.0115
rs4930970	cg02734259	12	31390226	G	A	12	9559402	cg02734259	rs11608851	7.22e-11	-0.0872	0.0133
rs4930971	cg02734259	12	31400867	C	T	12	9559402	cg02734259	rs35384711	1.44e-15	0.112	0.0138
rs4930974	cg02734259	12	31456888	C	T	12	9559402	cg02734259	rs12316398	1.56e-09	0.0842	0.0139
rs4931441	cg02734259	12	31276870	T	G	12	9559402	cg02734259	rs11608851	4.35e-48	-0.163	0.0108
rs4931442	cg02734259	12	31277833	C	T	12	9559402	cg02734259	rs11608851	3.96e-48	-0.163	0.0108
rs4931445	cg02734259	12	31290541	G	T	12	9559402	cg02734259	rs11608851	9.71e-31	-0.141	0.012
rs4931457	cg02734259	12	31375045	A	T	12	9559402	cg02734259	rs11608851	1.19e-12	-0.088	0.0123
rs4931458	cg02734259	12	31377089	G	T	12	9559402	cg02734259	rs11608851	1.3e-12	-0.088	0.0123
rs4931459	cg02734259	12	31377165	T	C	12	9559402	cg02734259	rs11608851	1.19e-12	-0.088	0.0123
rs4931462	cg02734259	12	31377942	T	G	12	9559402	cg02734259	rs11608851	1.19e-12	-0.088	0.0123
rs4931464	cg02734259	12	31378130	G	A	12	9559402	cg02734259	rs11608851	1.19e-12	-0.088	0.0123
rs4931465	cg02734259	12	31378172	A	G	12	9559402	cg02734259	rs11608851	1.19e-12	-0.088	0.0123
rs4931466	cg02734259	12	31378322	C	T	12	9559402	cg02734259	rs11608851	1.19e-12	-0.088	0.0123
rs4931474	cg02734259	12	31400813	T	C	12	9559402	cg02734259	rs11608851	3.22e-18	0.109	0.0124
rs4931475	cg02734259	12	31400868	T	G	12	9559402	cg02734259	rs35384711	1.44e-15	0.112	0.0138
rs4931480	cg02734259	12	31468842	A	G	12	9559402	cg02734259	rs12316398	2.07e-09	0.0837	0.0139
rs55710179	cg02734259	12	31281246	T	C	12	9559402	cg02734259	rs11608851	1.7e-48	-0.164	0.0108
rs55758709	cg02734259	12	31297722	C	T	12	9559402	cg02734259	rs11608851	8.88e-31	-0.141	0.012
rs56144986	cg02734259	12	31300891	C	A	12	9559402	cg02734259	rs11608851	1.59e-30	-0.14	0.012
rs57068704	cg02734259	12	31287485	T	G	12	9559402	cg02734259	rs11608851	1.44e-30	-0.141	0.012
rs602655	cg02734259	12	31408511	G	A	12	9559402	cg02734259	rs7301941	1.04e-13	0.102	0.0136
rs617372	cg02734259	12	31409579	T	G	12	9559402	cg02734259	rs7301941	2.08e-16	0.0998	0.012
rs618403	cg02734259	12	31409833	C	A	12	9559402	cg02734259	rs7301941	1.14e-15	0.0974	0.012
rs61917069	cg02734259	12	31338271	T	C	12	9559402	cg02734259	rs11608851	7.31e-22	-0.16	0.0164
rs61917181	cg02734259	12	31220095	T	A	12	9559402	cg02734259	rs11608851	2.6e-11	0.0986	0.0147
rs61918673	cg02734259	12	31255280	G	A	12	9559402	cg02734259	rs11608851	1.06e-27	-0.165	0.0148
rs61919880	cg02734259	12	31196745	T	C	12	9559402	cg02734259	rs11608851	5.14e-16	-0.128	0.0157
rs622946	cg02734259	12	31413325	A	G	12	9559402	cg02734259	rs7301941	6.29e-13	0.0949	0.0131
rs624776	cg02734259	12	31409778	T	C	12	9559402	cg02734259	rs7301941	1.27e-13	0.102	0.0136
rs624871	cg02734259	12	31409834	C	T	12	9559402	cg02734259	rs7301941	1.14e-15	0.0974	0.012
rs625227	cg02734259	12	31409879	A	G	12	9559402	cg02734259	rs7301941	1.14e-15	0.0974	0.012
rs631332	cg02734259	12	31410451	C	T	12	9559402	cg02734259	rs7301941	5.35e-15	0.0948	0.012
rs639449	cg02734259	12	31410821	G	A	12	9559402	cg02734259	rs7301941	5.42e-14	0.099	0.013
rs639902	cg02734259	12	31410920	G	T	12	9559402	cg02734259	rs11608851	5.59e-20	0.108	0.0117
rs6487979	cg02734259	12	31276516	C	G	12	9559402	cg02734259	rs11608851	7.04e-24	-0.148	0.0145
rs6487981	cg02734259	12	31374799	C	T	12	9559402	cg02734259	rs11608851	3.26e-15	-0.0981	0.0123
rs6487982	cg02734259	12	31378751	G	A	12	9559402	cg02734259	rs11608851	1.19e-12	-0.088	0.0123
rs6487983	cg02734259	12	31387953	A	C	12	9559402	cg02734259	rs7301941	1.07e-11	0.096	0.014
rs653972	cg02734259	12	31404843	T	A	12	9559402	cg02734259	rs11608851	2.14e-13	0.0886	0.012
rs658587	cg02734259	12	31404800	G	A	12	9559402	cg02734259	rs11608851	2.91e-13	0.0882	0.012
rs670519	cg02734259	12	31405170	A	G	12	9559402	cg02734259	rs11608851	1.63e-15	0.104	0.0129
rs67211688	cg02734259	12	31372136	C	T	12	9559402	cg02734259	rs11608851	7.41e-17	0.111	0.0131
rs68077134	cg02734259	12	31372015	G	T	12	9559402	cg02734259	rs11608851	4.82e-17	0.111	0.0131
rs7133654	cg02734259	12	31276225	C	T	12	9559402	cg02734259	rs11608851	1.3e-23	-0.147	0.0145
rs7133957	cg02734259	12	31276226	G	A	12	9559402	cg02734259	rs11608851	4.13e-29	0.186	0.0163
rs7135588	cg02734259	12	31382471	A	G	12	9559402	cg02734259	rs11608851	1.41e-15	0.108	0.0134
rs7138117	cg02734259	12	31425375	C	G	12	9559402	cg02734259	rs12316398	2.13e-09	0.0836	0.0139
rs71453800	cg02734259	12	31201400	C	G	12	9559402	cg02734259	rs35384711	2.22e-20	0.159	0.0169
rs71453801	cg02734259	12	31202665	G	C	12	9559402	cg02734259	rs35384711	7.71e-21	0.161	0.0169
rs71453802	cg02734259	12	31202680	A	G	12	9559402	cg02734259	rs35384711	7.71e-21	0.161	0.0169
rs71455603	cg02734259	12	31202708	T	C	12	9559402	cg02734259	rs35384711	7.71e-21	0.161	0.0169
rs71455605	cg02734259	12	31213750	C	T	12	9559402	cg02734259	rs35384711	1.18e-19	0.156	0.017
rs71455608	cg02734259	12	31218751	T	C	12	9559402	cg02734259	rs35384711	1.18e-19	0.156	0.017
rs71455610	cg02734259	12	31225435	G	A	12	9559402	cg02734259	rs35384711	1.18e-19	0.156	0.017
rs71455636	cg02734259	12	31299309	T	A	12	9559402	cg02734259	rs11608851	2.64e-27	0.181	0.0164
rs71455642	cg02734259	12	31329632	G	A	12	9559402	cg02734259	rs11608851	5.18e-28	0.168	0.015
rs71455658	cg02734259	12	31401408	G	A	12	9559402	cg02734259	rs35384711	5.36e-15	0.111	0.014
rs715131	cg02734259	12	31163815	C	T	12	9559402	cg02734259	rs11608851	7.16e-28	-0.146	0.0131
rs727437	cg02734259	12	31400171	T	C	12	9559402	cg02734259	rs35384711	9.75e-16	0.112	0.0138
rs7296533	cg02734259	12	31378863	A	G	12	9559402	cg02734259	rs11608851	1.19e-12	-0.088	0.0123
rs7301941	cg02734259	12	31388347	T	C	12	9559402	cg02734259	rs7301941	5e-17	0.112	0.0132
rs7303845	cg02734259	12	31385706	C	T	12	9559402	cg02734259	rs11608851	9.05e-17	0.0965	0.0115
rs7304146	cg02734259	12	31376809	T	G	12	9559402	cg02734259	rs11608851	1.3e-12	-0.088	0.0123
rs7305060	cg02734259	12	31380654	C	A	12	9559402	cg02734259	rs11608851	1.13e-15	0.107	0.0132
rs7305245	cg02734259	12	31276576	T	C	12	9559402	cg02734259	rs11608851	4.13e-29	0.186	0.0163
rs73089771	cg02734259	12	31204420	G	A	12	9559402	cg02734259	rs11608851	1.52e-20	-0.153	0.0162
rs7309642	cg02734259	12	31203966	G	A	12	9559402	cg02734259	rs35384711	7.71e-21	0.161	0.0169
rs7311640	cg02734259	12	31383934	T	C	12	9559402	cg02734259	rs11608851	5.27e-11	-0.0885	0.0134
rs7313157	cg02734259	12	31338313	T	C	12	9559402	cg02734259	rs11608851	8.35e-11	-0.0876	0.0134
rs75111224	cg02734259	12	31459190	A	T	12	9559402	cg02734259	rs12316398	1.73e-09	0.0843	0.0139
rs75538256	cg02734259	12	31263742	T	G	12	9559402	cg02734259	rs35384711	3.64e-27	0.181	0.0165
rs75647379	cg02734259	12	31442044	T	C	12	9559402	cg02734259	rs12316398	1.78e-09	0.0843	0.0139
rs75726041	cg02734259	12	31185680	C	T	12	9559402	cg02734259	rs35384711	7.07e-11	0.122	0.0185
rs75727962	cg02734259	12	31303401	C	T	12	9559402	cg02734259	rs11608851	5.63e-30	0.185	0.0159
rs76814195	cg02734259	12	31278940	T	C	12	9559402	cg02734259	rs11608851	3.79e-30	0.184	0.0158
rs77560172	cg02734259	12	31190005	G	A	12	9559402	cg02734259	rs35384711	3.6e-11	0.124	0.0187
rs78215365	cg02734259	12	31375996	C	A	12	9559402	cg02734259	rs11608851	1.09e-25	0.156	0.0147
rs78519920	cg02734259	12	31432444	A	C	12	9559402	cg02734259	rs12316398	2.18e-09	0.0839	0.0139
rs7957574	cg02734259	12	31259372	C	G	12	9559402	cg02734259	rs11608851	1.18e-09	-0.0849	0.0139
rs7959440	cg02734259	12	31395668	C	T	12	9559402	cg02734259	rs35384711	1.02e-12	0.102	0.0141
rs7966653	cg02734259	12	31302035	C	T	12	9559402	cg02734259	rs11608851	2.64e-27	0.181	0.0164
rs7973425	cg02734259	12	31210677	C	G	12	9559402	cg02734259	rs11608851	3.03e-22	-0.151	0.0154
rs7974054	cg02734259	12	31277512	T	C	12	9559402	cg02734259	rs11608851	4.96e-30	0.184	0.0159
rs7975465	cg02734259	12	31383403	T	C	12	9559402	cg02734259	rs11608851	5.27e-11	-0.0885	0.0134
rs7977424	cg02734259	12	31308053	T	G	12	9559402	cg02734259	rs11608851	6.26e-19	-0.127	0.0141
rs79988594	cg02734259	12	31187768	T	C	12	9559402	cg02734259	rs35384711	1.31e-11	0.127	0.0186
rs80044598	cg02734259	12	31363211	C	T	12	9559402	cg02734259	rs11608851	5.04e-26	0.158	0.0147
rs80091015	cg02734259	12	31255009	C	T	12	9559402	cg02734259	rs35384711	4.42e-21	0.163	0.0171
rs877109	cg02734259	12	31390903	G	C	12	9559402	cg02734259	rs7301941	3.13e-13	0.104	0.0141
rs877110	cg02734259	12	31391194	T	C	12	9559402	cg02734259	rs7301941	3.45e-13	0.103	0.0141
rs979061	cg02734259	12	31382553	C	T	12	9559402	cg02734259	rs11608851	9.45e-16	0.108	0.0133
rs9971805	cg02734259	12	31456459	A	G	12	9559402	cg02734259	rs12316398	2.15e-09	0.0836	0.0139
rs115356417	cg02883082	5	107156798	G	C	10	130378709	cg02883082	rs115356417	1.2e-10	0.189	0.0291
rs117768880	cg02883082	8	36836502	C	T	10	130378709	cg02883082	rs117768880	2.2e-12	-0.261	0.0368
rs114615611	cg03025285	1	111954429	A	G	8	19752474	cg03025285	rs114615611	2.74e-10	-0.0697	0.011
rs117278321	cg03025285	11	97368288	T	C	8	19752474	cg03025285	rs75993254	6.67e-10	-0.0395	0.00635
rs117396230	cg03025285	11	97370648	A	G	8	19752474	cg03025285	rs75993254	2.95e-10	-0.0407	0.00642
rs117709668	cg03025285	11	97370709	C	T	8	19752474	cg03025285	rs75993254	2.95e-10	-0.0407	0.00642
rs117890111	cg03025285	11	97376692	C	T	8	19752474	cg03025285	rs75993254	5.5e-10	-0.0399	0.00639
rs138878225	cg03025285	11	97383256	T	C	8	19752474	cg03025285	rs75993254	5.5e-10	-0.0399	0.00639
rs148913103	cg03025285	1	210959915	G	A	8	19752474	cg03025285	rs148913103	1.91e-09	0.064	0.0106
rs17214691	cg03025285	11	97357616	C	T	8	19752474	cg03025285	rs75993254	3.18e-10	-0.0406	0.00642
rs17215138	cg03025285	11	97385245	T	C	8	19752474	cg03025285	rs75993254	5.5e-10	-0.0399	0.00639
rs17287116	cg03025285	11	97363941	T	A	8	19752474	cg03025285	rs75993254	6.67e-10	-0.0395	0.00635
rs17287137	cg03025285	11	97364180	T	G	8	19752474	cg03025285	rs75993254	6.67e-10	-0.0395	0.00635
rs73532595	cg03025285	11	97395583	C	T	8	19752474	cg03025285	rs75993254	4.89e-10	-0.0402	0.00642
rs73978216	cg03025285	17	12697395	G	A	8	19752474	cg03025285	rs73978216	3.5e-11	0.0746	0.0112
rs74953876	cg03025285	11	97363240	T	C	8	19752474	cg03025285	rs75993254	6.67e-10	-0.0395	0.00635
rs75993254	cg03025285	11	97391360	A	T	8	19752474	cg03025285	rs75993254	2.58e-10	-0.0411	0.00646
rs76789638	cg03025285	11	97405041	G	C	8	19752474	cg03025285	rs75993254	4.89e-10	-0.0402	0.00642
rs77459416	cg03025285	11	97373747	T	C	8	19752474	cg03025285	rs75993254	5.5e-10	-0.0399	0.00639
rs77572104	cg03025285	11	97361576	T	C	8	19752474	cg03025285	rs75993254	6.67e-10	-0.0395	0.00635
rs77741484	cg03025285	11	97370026	A	G	8	19752474	cg03025285	rs75993254	5.5e-10	-0.0399	0.00639
rs78329071	cg03025285	11	97388983	C	T	8	19752474	cg03025285	rs75993254	4.89e-10	-0.0402	0.00642
rs78575227	cg03025285	11	97359700	G	A	8	19752474	cg03025285	rs75993254	5.92e-10	-0.0398	0.00639
rs78976824	cg03025285	11	97402469	A	G	8	19752474	cg03025285	rs75993254	4.89e-10	-0.0402	0.00642
rs79337174	cg03025285	11	97392453	A	C	8	19752474	cg03025285	rs75993254	2.58e-10	-0.0411	0.00646
rs79391052	cg03025285	11	97385814	C	G	8	19752474	cg03025285	rs75993254	4.89e-10	-0.0402	0.00642
rs79816512	cg03025285	11	97372566	C	A	8	19752474	cg03025285	rs75993254	5.5e-10	-0.0399	0.00639
rs10155836	cg03322921	7	96197953	A	G	2	71755716	cg03322921	rs6964240	9.85e-10	-0.098	0.0159
rs10156156	cg03322921	7	96197770	T	C	2	71755716	cg03322921	rs6964240	9.85e-10	-0.098	0.0159
rs114727975	cg03322921	4	159675796	C	T	2	71755716	cg03322921	rs114727975	1.83e-12	-0.103	0.0145
rs11769840	cg03322921	7	96199201	G	A	2	71755716	cg03322921	rs6964240	9.85e-10	-0.098	0.0159
rs188446019	cg03322921	4	159658911	C	T	2	71755716	cg03322921	rs114727975	2.76e-12	-0.102	0.0145
rs192312428	cg03322921	4	159571621	A	G	2	71755716	cg03322921	rs114727975	3.03e-12	-0.104	0.0148
rs4618630	cg03322921	7	96204832	T	C	2	71755716	cg03322921	rs6964240	9.85e-10	-0.098	0.0159
rs4729266	cg03322921	7	96198422	G	A	2	71755716	cg03322921	rs6964240	9.85e-10	-0.098	0.0159
rs4729268	cg03322921	7	96204968	T	A	2	71755716	cg03322921	rs6964240	9.85e-10	-0.098	0.0159
rs4990847	cg03322921	7	96195483	G	A	2	71755716	cg03322921	rs6964240	9.85e-10	-0.098	0.0159
rs5002507	cg03322921	7	96195737	T	A	2	71755716	cg03322921	rs6964240	9.85e-10	-0.098	0.0159
rs6465527	cg03322921	7	96208580	A	G	2	71755716	cg03322921	rs6964240	9.85e-10	-0.098	0.0159
rs6964240	cg03322921	7	96194525	T	C	2	71755716	cg03322921	rs6964240	9.85e-10	-0.098	0.0159
rs6971488	cg03322921	7	96206383	T	C	2	71755716	cg03322921	rs6964240	9.85e-10	-0.098	0.0159
rs7782072	cg03322921	7	96200963	A	C	2	71755716	cg03322921	rs6964240	9.85e-10	-0.098	0.0159
rs7786345	cg03322921	7	96201377	C	T	2	71755716	cg03322921	rs6964240	9.85e-10	-0.098	0.0159
rs12187797	cg03498762	5	173975822	G	C	12	9810749	cg03498762	rs12187797	2.13e-09	0.151	0.0251
rs138773419	cg03614274	16	1578999	G	A	2	47040121	cg03614274	rs139364485	5.89e-11	0.124	0.0189
rs139364485	cg03614274	16	1533368	C	T	2	47040121	cg03614274	rs139364485	5.17e-13	0.144	0.0198
rs142607578	cg03614274	16	1639029	G	A	2	47040121	cg03614274	rs139364485	7.28e-11	0.123	0.0188
rs180758804	cg03614274	16	1638450	C	T	2	47040121	cg03614274	rs139364485	7.28e-11	0.123	0.0188
rs193239954	cg03614274	16	1663156	T	C	2	47040121	cg03614274	rs139364485	7.28e-11	0.123	0.0188
rs117793137	cg04100284	8	88351274	G	A	22	39486356	cg04100284	rs117793137	8.58e-10	-0.0804	0.013
rs148979971	cg04100284	6	99402211	G	A	22	39486356	cg04100284	rs148979971	9.1e-10	-0.0728	0.0118
rs200538582	cg04100284	9	95237027	A	C	22	39486356	cg04100284	rs200538582	1.16e-09	-0.0754	0.0123
rs72994092	cg04100284	19	15527934	G	C	22	39486356	cg04100284	rs72994092	1.34e-09	0.0631	0.0104
rs137869357	cg04245290	2	197473833	C	T	4	78072426	cg04245290	rs137869357	6.08e-10	-0.169	0.0271
rs149882444	cg04245290	7	150304811	A	G	4	78072426	cg04245290	rs149882444	1.87e-09	0.149	0.0246
rs77940491	cg04245290	2	197454936	A	G	4	78072426	cg04245290	rs137869357	1.75e-09	-0.161	0.0266
rs144477444	cg04384810	21	47701000	G	A	14	91621555	cg04384810	rs144477444	1.16e-09	-0.0814	0.0133
rs10083257	cg05098876	13	114994296	G	A	6	5084855	cg05098876	rs9525302	1.85e-11	-0.0821	0.0121
rs1009678	cg05098876	13	115021119	G	A	6	5084855	cg05098876	rs9525302	1.2e-10	-0.0636	0.00982
rs10467349	cg05098876	13	114939441	T	C	6	5084855	cg05098876	rs9525302	9.1e-21	-0.0706	0.00746
rs10870597	cg05098876	13	114999636	A	G	6	5084855	cg05098876	rs9525302	4.13e-15	-0.0708	0.00894
rs11617448	cg05098876	13	115025398	G	A	6	5084855	cg05098876	rs9525302	1.54e-15	-0.0726	0.00902
rs11619254	cg05098876	13	115042917	A	G	6	5084855	cg05098876	rs9525302	1.64e-11	-0.0823	0.0121
rs11619991	cg05098876	13	114981226	C	T	6	5084855	cg05098876	rs9525302	1.1e-15	-0.0846	0.0105
rs12100034	cg05098876	13	114956773	G	A	6	5084855	cg05098876	rs9525302	1.05e-13	-0.0606	0.00808
rs12100141	cg05098876	13	114892219	C	T	6	5084855	cg05098876	rs9525302	1.25e-14	0.0657	0.00845
rs12100155	cg05098876	13	114955434	T	G	6	5084855	cg05098876	rs9525302	8.53e-23	-0.0733	0.00735
rs12428402	cg05098876	13	114889041	G	A	6	5084855	cg05098876	rs9525302	9.68e-13	0.061	0.00849
rs12585510	cg05098876	13	114877868	G	A	6	5084855	cg05098876	rs9525302	3.24e-10	0.0509	0.00804
rs12868436	cg05098876	13	114878841	G	A	6	5084855	cg05098876	rs9525302	1.05e-09	0.0493	0.00803
rs1556128	cg05098876	13	114893115	G	A	6	5084855	cg05098876	rs9525302	1.95e-10	-0.0707	0.011
rs17291250	cg05098876	13	115013033	A	G	6	5084855	cg05098876	rs9525302	1.19e-15	-0.0723	0.00894
rs17291501	cg05098876	13	115029563	A	T	6	5084855	cg05098876	rs9525302	1.9e-15	-0.0726	0.00904
rs17291515	cg05098876	13	115029778	A	G	6	5084855	cg05098876	rs9525302	6.84e-15	-0.071	0.00903
rs1928037	cg05098876	13	115014499	G	A	6	5084855	cg05098876	rs9525302	1.43e-20	-0.077	0.00817
rs1974083	cg05098876	13	115018458	T	A	6	5084855	cg05098876	rs9525302	1.28e-24	-0.0757	0.00727
rs2026688	cg05098876	13	115014015	A	G	6	5084855	cg05098876	rs9525302	7.53e-20	-0.0743	0.00805
rs2039090	cg05098876	13	115012778	C	T	6	5084855	cg05098876	rs9525302	1.19e-15	-0.0723	0.00894
rs2039091	cg05098876	13	115012692	G	T	6	5084855	cg05098876	rs9525302	1.19e-15	-0.0723	0.00894
rs2149773	cg05098876	13	114890232	C	T	6	5084855	cg05098876	rs9525302	4.04e-10	-0.0685	0.0109
rs2274638	cg05098876	13	115037613	G	A	6	5084855	cg05098876	rs9525302	2.88e-20	-0.0754	0.00807
rs2296970	cg05098876	13	115004935	T	C	6	5084855	cg05098876	rs9525302	2.76e-20	-0.0765	0.00818
rs2296971	cg05098876	13	115004914	C	T	6	5084855	cg05098876	rs9525302	2.76e-20	-0.0765	0.00818
rs2464271	cg05098876	13	115063876	A	G	6	5084855	cg05098876	rs9525302	1.2e-12	-0.0555	0.00774
rs2701318	cg05098876	13	115064542	T	C	6	5084855	cg05098876	rs9525302	2.76e-12	-0.0531	0.00753
rs2770288	cg05098876	13	115063436	C	T	6	5084855	cg05098876	rs9525302	2.09e-11	-0.0573	0.00849
rs2770290	cg05098876	13	115076517	C	G	6	5084855	cg05098876	rs9525302	2.19e-13	-0.0572	0.00773
rs3118895	cg05098876	13	114931742	G	A	6	5084855	cg05098876	rs9525302	9.1e-21	-0.0706	0.00746
rs3118896	cg05098876	13	114931769	C	G	6	5084855	cg05098876	rs9525302	1.06e-11	-0.0538	0.00786
rs3211416	cg05098876	13	115010254	C	T	6	5084855	cg05098876	rs9525302	7.1e-21	0.0759	0.00799
rs34952193	cg05098876	13	114884533	G	A	6	5084855	cg05098876	rs9525302	1.2e-09	0.049	0.00801
rs367312	cg05098876	13	114930195	G	A	6	5084855	cg05098876	rs9525302	5.02e-11	-0.0518	0.00783
rs3752105	cg05098876	13	115047305	G	A	6	5084855	cg05098876	rs9525302	1.01e-15	-0.0726	0.00896
rs378202	cg05098876	13	114928579	T	C	6	5084855	cg05098876	rs9525302	9.1e-21	-0.0706	0.00746
rs3812831	cg05098876	13	114900150	T	C	6	5084855	cg05098876	rs9525302	1.59e-15	0.0597	0.00741
rs382913	cg05098876	13	114928255	G	T	6	5084855	cg05098876	rs9525302	3.31e-21	-0.0715	0.00746
rs389108	cg05098876	13	114925389	A	G	6	5084855	cg05098876	rs9525302	1.69e-20	-0.0701	0.00745
rs3993426	cg05098876	13	115075317	T	C	6	5084855	cg05098876	rs9525302	1.8e-11	-0.0636	0.0094
rs407531	cg05098876	13	114929218	G	A	6	5084855	cg05098876	rs9525302	3.31e-21	-0.0715	0.00746
rs418027	cg05098876	13	114929344	A	C	6	5084855	cg05098876	rs9525302	3.08e-21	-0.0715	0.00746
rs422149	cg05098876	13	114931086	T	G	6	5084855	cg05098876	rs9525302	3.31e-21	-0.0715	0.00746
rs423237	cg05098876	13	114930955	C	T	6	5084855	cg05098876	rs9525302	3.31e-21	-0.0715	0.00746
rs428636	cg05098876	13	114927133	T	C	6	5084855	cg05098876	rs9525302	5.39e-21	-0.071	0.00745
rs428637	cg05098876	13	114927139	T	G	6	5084855	cg05098876	rs9525302	5.03e-21	-0.071	0.00745
rs429351	cg05098876	13	114924559	G	A	6	5084855	cg05098876	rs9525302	6.65e-21	-0.0708	0.00745
rs445307	cg05098876	13	114930355	T	C	6	5084855	cg05098876	rs9525302	1.02e-11	-0.0563	0.00822
rs4523819	cg05098876	13	114922912	G	T	6	5084855	cg05098876	rs9525302	2.51e-14	-0.0826	0.0107
rs55749607	cg05098876	13	114897278	C	T	6	5084855	cg05098876	rs9525302	4.28e-16	0.0611	0.00744
rs57357974	cg05098876	13	114987464	C	T	6	5084855	cg05098876	rs9525302	1.66e-14	-0.0751	0.0097
rs61158266	cg05098876	13	114987352	G	C	6	5084855	cg05098876	rs9525302	1.66e-14	-0.0751	0.0097
rs61972021	cg05098876	13	114909503	G	A	6	5084855	cg05098876	rs9525302	2.16e-15	-0.0702	0.00877
rs61972022	cg05098876	13	114910484	C	T	6	5084855	cg05098876	rs9525302	9.08e-15	-0.0824	0.0105
rs61972023	cg05098876	13	114912141	C	T	6	5084855	cg05098876	rs9525302	1.24e-14	-0.0822	0.0106
rs61972024	cg05098876	13	114914563	C	T	6	5084855	cg05098876	rs9525302	1.76e-14	-0.081	0.0105
rs61972027	cg05098876	13	114921965	A	C	6	5084855	cg05098876	rs9525302	1.45e-14	-0.083	0.0107
rs61972030	cg05098876	13	114930040	A	G	6	5084855	cg05098876	rs9525302	3.38e-14	-0.0813	0.0106
rs61972055	cg05098876	13	114957623	C	T	6	5084855	cg05098876	rs9525302	2.19e-09	-0.0768	0.0128
rs61973480	cg05098876	13	115058985	G	C	6	5084855	cg05098876	rs9525302	5.11e-12	-0.084	0.0121
rs61973482	cg05098876	13	115066664	C	T	6	5084855	cg05098876	rs9525302	1.32e-10	-0.0648	0.01
rs6560933	cg05098876	13	114937294	C	T	6	5084855	cg05098876	rs9525302	1.03e-10	-0.0509	0.00782
rs6560934	cg05098876	13	114938583	C	T	6	5084855	cg05098876	rs9525302	4.21e-14	-0.0613	0.00804
rs6560935	cg05098876	13	114945867	G	A	6	5084855	cg05098876	rs9525302	3.08e-21	-0.0715	0.00746
rs6560936	cg05098876	13	114945972	T	C	6	5084855	cg05098876	rs9525302	3.31e-21	-0.0715	0.00746
rs6560937	cg05098876	13	114945991	C	G	6	5084855	cg05098876	rs9525302	3.31e-21	-0.0715	0.00746
rs6560946	cg05098876	13	114997417	G	A	6	5084855	cg05098876	rs9525302	2.95e-20	-0.0748	0.00801
rs6560948	cg05098876	13	115006761	T	A	6	5084855	cg05098876	rs9525302	8.51e-20	-0.0739	0.00801
rs6560949	cg05098876	13	115041854	A	C	6	5084855	cg05098876	rs9525302	2.12e-20	-0.0756	0.00806
rs66641360	cg05098876	13	114877155	G	A	6	5084855	cg05098876	rs9525302	3.24e-10	0.0509	0.00804
rs68108676	cg05098876	13	114887101	T	C	6	5084855	cg05098876	rs9525302	1.37e-10	-0.0661	0.0102
rs72659581	cg05098876	13	114884168	C	T	6	5084855	cg05098876	rs9525302	1.27e-09	0.049	0.00802
rs7317882	cg05098876	13	114916406	G	T	6	5084855	cg05098876	rs9525302	1.09e-22	-0.0734	0.00737
rs7318195	cg05098876	13	114989973	G	C	6	5084855	cg05098876	rs9525302	4.33e-13	-0.0583	0.00798
rs7318527	cg05098876	13	114946956	C	T	6	5084855	cg05098876	rs9525302	6.52e-21	-0.0712	0.00749
rs7318764	cg05098876	13	114990250	G	T	6	5084855	cg05098876	rs9525302	2.22e-12	-0.0665	0.00941
rs7319446	cg05098876	13	115029162	G	A	6	5084855	cg05098876	rs9525302	6.9e-15	-0.071	0.00904
rs7320104	cg05098876	13	115059765	A	G	6	5084855	cg05098876	rs9525302	4.49e-10	-0.0714	0.0114
rs7321688	cg05098876	13	115000365	C	A	6	5084855	cg05098876	rs9525302	1.19e-15	-0.0723	0.00894
rs7321838	cg05098876	13	114916259	A	G	6	5084855	cg05098876	rs9525302	1.09e-22	-0.0734	0.00737
rs7322339	cg05098876	13	114929726	C	A	6	5084855	cg05098876	rs9525302	6.09e-21	-0.071	0.00746
rs7323748	cg05098876	13	115037013	T	A	6	5084855	cg05098876	rs9525302	4.13e-25	-0.0766	0.00728
rs7324079	cg05098876	13	115015577	T	C	6	5084855	cg05098876	rs9525302	2.45e-20	-0.0768	0.0082
rs7324447	cg05098876	13	114889995	A	G	6	5084855	cg05098876	rs9525302	3.24e-13	0.0621	0.00846
rs7324744	cg05098876	13	115008038	A	G	6	5084855	cg05098876	rs9525302	1.19e-15	-0.0723	0.00894
rs7327076	cg05098876	13	114929678	G	A	6	5084855	cg05098876	rs9525302	4.49e-14	-0.0612	0.00803
rs7327370	cg05098876	13	114946858	A	G	6	5084855	cg05098876	rs9525302	3.55e-21	-0.0716	0.00748
rs7329344	cg05098876	13	114949725	T	A	6	5084855	cg05098876	rs9525302	1.71e-13	-0.06	0.00808
rs7330717	cg05098876	13	114948574	C	T	6	5084855	cg05098876	rs9525302	2.65e-13	-0.0595	0.00807
rs7331882	cg05098876	13	115000719	G	A	6	5084855	cg05098876	rs9525302	4.13e-15	-0.0708	0.00894
rs7332249	cg05098876	13	114927632	C	T	6	5084855	cg05098876	rs9525302	1.56e-13	-0.0599	0.00805
rs7334369	cg05098876	13	114990771	T	A	6	5084855	cg05098876	rs9525302	6.36e-13	-0.0695	0.00958
rs7336381	cg05098876	13	114963436	A	T	6	5084855	cg05098876	rs9525302	3.3e-23	-0.0842	0.00836
rs7336692	cg05098876	13	115000317	T	C	6	5084855	cg05098876	rs9525302	4.13e-15	-0.0708	0.00894
rs74403214	cg05098876	13	114991271	G	A	6	5084855	cg05098876	rs9525302	1.84e-15	-0.0848	0.0106
rs7490427	cg05098876	13	114917931	C	G	6	5084855	cg05098876	rs9525302	1.31e-22	-0.0731	0.00736
rs7492018	cg05098876	13	114922662	T	C	6	5084855	cg05098876	rs9525302	3.08e-14	-0.0825	0.0108
rs76125116	cg05098876	13	114887811	G	A	6	5084855	cg05098876	rs9525302	2.51e-10	-0.0708	0.0111
rs7982373	cg05098876	13	115007089	A	G	6	5084855	cg05098876	rs9525302	7.35e-15	-0.0703	0.00895
rs7983872	cg05098876	13	114944781	T	G	6	5084855	cg05098876	rs9525302	5.83e-21	-0.071	0.00746
rs7985356	cg05098876	13	115027462	T	A	6	5084855	cg05098876	rs9525302	6.9e-15	-0.071	0.00904
rs7987202	cg05098876	13	114968222	T	G	6	5084855	cg05098876	rs9525302	1.62e-18	-0.0752	0.00847
rs7987213	cg05098876	13	114968246	T	C	6	5084855	cg05098876	rs9525302	1.42e-22	-0.0807	0.00813
rs7987334	cg05098876	13	115006851	T	C	6	5084855	cg05098876	rs9525302	7.35e-15	-0.0703	0.00895
rs7987485	cg05098876	13	115006932	T	C	6	5084855	cg05098876	rs9525302	2.14e-15	-0.0717	0.00896
rs7989142	cg05098876	13	115005979	C	G	6	5084855	cg05098876	rs9525302	2.14e-15	-0.0717	0.00896
rs7991266	cg05098876	13	115042155	A	G	6	5084855	cg05098876	rs9525302	1.01e-15	-0.0726	0.00896
rs7992545	cg05098876	13	114911087	T	C	6	5084855	cg05098876	rs9525302	6.9e-15	-0.082	0.0104
rs7994151	cg05098876	13	115038879	A	G	6	5084855	cg05098876	rs9525302	1.91e-09	-0.0691	0.0114
rs7994556	cg05098876	13	114998076	C	T	6	5084855	cg05098876	rs9525302	1.19e-15	-0.0723	0.00894
rs7994573	cg05098876	13	115008388	T	C	6	5084855	cg05098876	rs9525302	4.77e-15	-0.0706	0.00893
rs7995373	cg05098876	13	114875618	G	C	6	5084855	cg05098876	rs7995373	3.66e-10	0.0496	0.00786
rs7995986	cg05098876	13	114938802	A	G	6	5084855	cg05098876	rs9525302	9.1e-21	-0.0706	0.00746
rs7997546	cg05098876	13	115005137	T	C	6	5084855	cg05098876	rs9525302	5.52e-20	-0.0744	0.00802
rs7998546	cg05098876	13	114939914	G	C	6	5084855	cg05098876	rs9525302	9.1e-21	-0.0706	0.00746
rs7998576	cg05098876	13	115041188	C	A	6	5084855	cg05098876	rs9525302	2.08e-15	-0.0726	0.00906
rs7998612	cg05098876	13	115044215	T	C	6	5084855	cg05098876	rs9525302	1.01e-15	-0.0726	0.00896
rs7998791	cg05098876	13	115044332	T	C	6	5084855	cg05098876	rs9525302	1.14e-20	-0.0759	0.00803
rs8000778	cg05098876	13	114944310	T	C	6	5084855	cg05098876	rs9525302	8.34e-21	-0.0707	0.00745
rs8002514	cg05098876	13	115002305	G	A	6	5084855	cg05098876	rs9525302	4.13e-15	-0.0708	0.00894
rs8809	cg05098876	13	115030714	T	C	6	5084855	cg05098876	rs9525302	6.9e-15	-0.071	0.00904
rs913526	cg05098876	13	114928946	G	C	6	5084855	cg05098876	rs9525302	1.64e-20	-0.0701	0.00746
rs9285061	cg05098876	13	115045729	T	G	6	5084855	cg05098876	rs9525302	1.01e-15	-0.0726	0.00896
rs9314890	cg05098876	13	114873155	C	A	6	5084855	cg05098876	rs7995373	6.56e-10	0.0489	0.00786
rs9314891	cg05098876	13	114873205	G	A	6	5084855	cg05098876	rs7995373	6.56e-10	0.0489	0.00786
rs9314893	cg05098876	13	114874429	C	T	6	5084855	cg05098876	rs7995373	5.94e-10	0.049	0.00786
rs9314894	cg05098876	13	114874817	G	A	6	5084855	cg05098876	rs7995373	7.07e-10	0.0487	0.00786
rs9314900	cg05098876	13	114937618	A	C	6	5084855	cg05098876	rs9525302	1.03e-10	-0.0509	0.00782
rs9314905	cg05098876	13	114992515	C	A	6	5084855	cg05098876	rs9525302	2.14e-11	-0.0647	0.0096
rs9314907	cg05098876	13	115015163	C	T	6	5084855	cg05098876	rs9525302	1.19e-15	-0.0723	0.00894
rs9314908	cg05098876	13	115023286	G	T	6	5084855	cg05098876	rs9525302	1.54e-15	-0.0726	0.00902
rs9314909	cg05098876	13	115043016	T	C	6	5084855	cg05098876	rs9525302	1.01e-15	-0.0726	0.00896
rs9525180	cg05098876	13	114875238	G	A	6	5084855	cg05098876	rs7995373	7.07e-10	0.0487	0.00786
rs9525181	cg05098876	13	114875345	G	A	6	5084855	cg05098876	rs9525302	2.27e-10	0.0513	0.00803
rs9525182	cg05098876	13	114897112	A	G	6	5084855	cg05098876	rs9525302	3.08e-14	-0.0619	0.00808
rs9525187	cg05098876	13	114936731	G	A	6	5084855	cg05098876	rs9525302	4.21e-14	-0.0613	0.00804
rs9525192	cg05098876	13	114961339	A	G	6	5084855	cg05098876	rs9525302	1.67e-26	-0.0788	0.00727
rs9525260	cg05098876	13	114871201	C	T	6	5084855	cg05098876	rs9525302	2.43e-10	0.0512	0.00804
rs9525262	cg05098876	13	114873059	C	T	6	5084855	cg05098876	rs9525302	7.67e-11	0.0525	0.00801
rs9525266	cg05098876	13	114875160	T	C	6	5084855	cg05098876	rs7995373	7.07e-10	0.0487	0.00786
rs9525274	cg05098876	13	114884392	G	A	6	5084855	cg05098876	rs7995373	1.74e-09	0.0467	0.00772
rs9525276	cg05098876	13	114890515	C	T	6	5084855	cg05098876	rs9525302	1.22e-09	-0.0482	0.00788
rs9525277	cg05098876	13	114891196	T	C	6	5084855	cg05098876	rs9525302	1.41e-09	-0.048	0.00789
rs9525300	cg05098876	13	114960232	A	G	6	5084855	cg05098876	rs9525302	3.79e-26	-0.077	0.00716
rs9525301	cg05098876	13	114960318	A	G	6	5084855	cg05098876	rs9525302	8e-16	-0.0641	0.00787
rs9525302	cg05098876	13	114960562	T	C	6	5084855	cg05098876	rs9525302	7.72e-27	-0.0794	0.00727
rs9525303	cg05098876	13	114960730	T	C	6	5084855	cg05098876	rs9525302	7.72e-27	-0.0794	0.00727
rs9525326	cg05098876	13	115075715	A	G	6	5084855	cg05098876	rs9525302	1.14e-10	-0.0643	0.0099
rs9562080	cg05098876	13	114923777	G	C	6	5084855	cg05098876	rs9525302	3.15e-13	-0.0582	0.00792
rs9562129	cg05098876	13	114917152	A	G	6	5084855	cg05098876	rs9525302	5.22e-21	-0.0711	0.00746
rs9562157	cg05098876	13	114981356	G	A	6	5084855	cg05098876	rs9525302	1.09e-20	-0.0757	0.00801
rs9562160	cg05098876	13	114987751	G	A	6	5084855	cg05098876	rs9525302	1.66e-14	-0.0751	0.0097
rs9562187	cg05098876	13	115041325	G	T	6	5084855	cg05098876	rs9525302	2.88e-20	-0.0754	0.00807
rs9590402	cg05098876	13	114996018	T	G	6	5084855	cg05098876	rs9525302	1.02e-12	-0.0684	0.00953
rs9590403	cg05098876	13	114998795	C	T	6	5084855	cg05098876	rs9525302	1.19e-15	-0.0723	0.00894
rs9590404	cg05098876	13	114999059	G	C	6	5084855	cg05098876	rs9525302	4.13e-15	-0.0708	0.00894
rs9590405	cg05098876	13	114999838	A	G	6	5084855	cg05098876	rs9525302	4.13e-15	-0.0708	0.00894
rs9590408	cg05098876	13	115019466	A	G	6	5084855	cg05098876	rs9525302	3.76e-11	-0.0654	0.00983
rs9590409	cg05098876	13	115040497	G	A	6	5084855	cg05098876	rs9525302	1.01e-15	-0.0726	0.00896
rs9590410	cg05098876	13	115047700	A	T	6	5084855	cg05098876	rs9525302	9.22e-26	-0.0774	0.00725
rs9590467	cg05098876	13	114936089	A	G	6	5084855	cg05098876	rs9525302	4.21e-14	-0.0613	0.00804
rs9590468	cg05098876	13	114941853	T	A	6	5084855	cg05098876	rs9525302	4.21e-14	-0.0613	0.00804
rs9590475	cg05098876	13	114961483	G	A	6	5084855	cg05098876	rs9525302	7.51e-15	-0.0612	0.0078
rs9590483	cg05098876	13	114986894	A	G	6	5084855	cg05098876	rs9525302	6.01e-16	-0.0853	0.0104
rs9590486	cg05098876	13	114996151	C	T	6	5084855	cg05098876	rs9525302	1.22e-14	-0.0676	0.00869
rs9590492	cg05098876	13	115002759	C	A	6	5084855	cg05098876	rs9525302	4.13e-15	-0.0708	0.00894
rs9590494	cg05098876	13	115006498	C	A	6	5084855	cg05098876	rs9525302	2.14e-15	-0.0717	0.00896
rs9590500	cg05098876	13	115019941	T	G	6	5084855	cg05098876	rs9525302	1.77e-15	-0.0726	0.00903
rs9590501	cg05098876	13	115029798	A	G	6	5084855	cg05098876	rs9525302	6.9e-15	-0.071	0.00904
rs9590503	cg05098876	13	115032728	T	C	6	5084855	cg05098876	rs9525302	1.68e-19	-0.0738	0.00807
rs9590504	cg05098876	13	115042741	G	A	6	5084855	cg05098876	rs9525302	1.01e-15	-0.0726	0.00896
rs9590507	cg05098876	13	115058408	T	C	6	5084855	cg05098876	rs9525302	4.15e-13	-0.0667	0.00913
rs9590511	cg05098876	13	115066004	T	C	6	5084855	cg05098876	rs9525302	3.49e-13	-0.0636	0.00868
rs9590515	cg05098876	13	115066301	G	A	6	5084855	cg05098876	rs9525302	2.21e-10	-0.0642	0.0101
rs9805813	cg05098876	13	115045259	T	C	6	5084855	cg05098876	rs9525302	1.01e-15	-0.0726	0.00896
rs995232	cg05098876	13	115020319	G	A	6	5084855	cg05098876	rs9525302	3.03e-10	-0.0626	0.00988
rs995233	cg05098876	13	115020309	T	G	6	5084855	cg05098876	rs9525302	3.03e-10	-0.0626	0.00988
rs149030137	cg05210305	15	94058456	T	C	12	18890326	cg00655782	rs149030137	1.09e-09	-0.171	0.0279
rs117531818	cg05399919	8	88074170	A	G	22	18252441	cg05399919	rs117531818	3.66e-11	0.0987	0.0148
rs142832770	cg05399919	8	19193510	A	G	22	18252441	cg05399919	rs142832770	7.23e-13	-0.119	0.0165
rs73085133	cg05399919	3	47784876	G	A	22	18252441	cg05399919	rs73085133	7.6e-15	0.101	0.0128
rs10741690	cg05884032	11	2719389	T	C	18	76740088	cg05884032	rs231356	8.45e-75	0.141	0.00729
rs10766310	cg05884032	11	2738659	G	A	18	76740088	cg05884032	rs231356	1.44e-38	0.107	0.00806
rs10766311	cg05884032	11	2738696	T	C	18	76740088	cg05884032	rs231356	2.54e-44	0.116	0.00806
rs10832417	cg05884032	11	2652657	T	G	18	76740088	cg05884032	rs231356	3.52e-39	0.12	0.00889
rs10832430	cg05884032	11	2654673	G	A	18	76740088	cg05884032	rs231356	5.89e-37	0.117	0.00902
rs10832514	cg05884032	11	2688526	G	A	18	76740088	cg05884032	rs231356	1.21e-20	0.0859	0.0091
rs11023840	cg05884032	11	2721568	T	C	18	76740088	cg05884032	rs231356	2.11e-120	0.182	0.00716
rs12422173	cg05884032	11	2672732	G	T	18	76740088	cg05884032	rs12422173	1.57e-31	-0.103	0.00864
rs129074	cg05884032	11	2734125	G	A	18	76740088	cg05884032	rs231356	1.18e-50	0.123	0.00794
rs151212	cg05884032	11	2690293	A	C	18	76740088	cg05884032	rs231356	3.55e-86	0.161	0.0077
rs2283196	cg05884032	11	2725752	C	A	18	76740088	cg05884032	rs231356	2.51e-90	0.159	0.00739
rs2283202	cg05884032	11	2737905	A	G	18	76740088	cg05884032	rs231356	5.92e-44	0.113	0.00788
rs231350	cg05884032	11	2713649	C	A	18	76740088	cg05884032	rs231356	1.94e-81	0.153	0.00759
rs231351	cg05884032	11	2711142	T	C	18	76740088	cg05884032	rs231356	1.74e-66	0.135	0.0075
rs231352	cg05884032	11	2710822	T	C	18	76740088	cg05884032	rs231356	1.74e-66	0.135	0.0075
rs231353	cg05884032	11	2709019	A	G	18	76740088	cg05884032	rs231356	7.22e-94	0.164	0.00749
rs231354	cg05884032	11	2706351	T	C	18	76740088	cg05884032	rs231356	7.01e-70	0.139	0.00747
rs231355	cg05884032	11	2706327	G	C	18	76740088	cg05884032	rs231356	2.46e-68	0.137	0.00749
rs231356	cg05884032	11	2705343	A	T	18	76740088	cg05884032	rs231356	7.64e-108	0.18	0.00756
rs231357	cg05884032	11	2705175	A	G	18	76740088	cg05884032	rs231356	2.84e-65	0.136	0.00762
rs231358	cg05884032	11	2702513	C	T	18	76740088	cg05884032	rs231356	6.21e-59	0.129	0.00764
rs231359	cg05884032	11	2694606	C	A	18	76740088	cg05884032	rs231356	2.12e-96	0.174	0.00782
rs231360	cg05884032	11	2692249	C	T	18	76740088	cg05884032	rs231356	6.34e-47	0.12	0.0081
rs231361	cg05884032	11	2691500	G	A	18	76740088	cg05884032	rs231356	1.41e-76	0.169	0.00864
rs231362	cg05884032	11	2691471	A	G	18	76740088	cg05884032	rs231356	1.24e-27	0.0937	0.00845
rs231840	cg05884032	11	2724130	C	T	18	76740088	cg05884032	rs231356	2e-117	0.183	0.00732
rs231841	cg05884032	11	2723604	G	T	18	76740088	cg05884032	rs231356	1.01e-100	0.169	0.00739
rs231842	cg05884032	11	2722822	C	T	18	76740088	cg05884032	rs231356	9.23e-71	0.139	0.00744
rs231847	cg05884032	11	2736183	A	G	18	76740088	cg05884032	rs231356	4.23e-47	0.117	0.00788
rs231848	cg05884032	11	2735557	A	G	18	76740088	cg05884032	rs231356	4.15e-51	0.122	0.00784
rs2411884	cg05884032	11	2735534	C	G	18	76740088	cg05884032	rs231356	8.89e-52	0.132	0.00845
rs35889184	cg05884032	11	2692506	A	G	18	76740088	cg05884032	rs231356	1.8e-10	0.129	0.0201
rs457704	cg05884032	11	2716974	T	C	18	76740088	cg05884032	rs231356	9.77e-70	0.139	0.00749
rs462402	cg05884032	11	2717293	T	C	18	76740088	cg05884032	rs231356	9.77e-70	0.139	0.00749
rs463924	cg05884032	11	2717680	C	T	18	76740088	cg05884032	rs231356	8.55e-121	0.183	0.0072
rs624471	cg05884032	11	2718538	T	C	18	76740088	cg05884032	rs231356	5.1e-69	0.138	0.00748
rs756852	cg05884032	11	2663891	G	A	18	76740088	cg05884032	rs12422173	4.15e-18	-0.0758	0.00864
rs760419	cg05884032	11	2683357	A	G	18	76740088	cg05884032	rs12422173	9.39e-13	-0.0624	0.00867
rs78131	cg05884032	11	2727517	T	C	18	76740088	cg05884032	rs231356	5.49e-76	0.144	0.00739
rs7925578	cg05884032	11	2729947	G	T	18	76740088	cg05884032	rs231356	4.24e-44	0.122	0.00849
rs80269905	cg05884032	11	2720873	C	G	18	76740088	cg05884032	rs231356	8.81e-116	0.182	0.00733
rs86392	cg05884032	11	2727185	C	T	18	76740088	cg05884032	rs231356	7.89e-83	0.149	0.00732
rs182273739	cg06214659	6	147518595	C	A	6	126709785	cg06214659	rs182273739	1.45e-09	0.159	0.0262
rs78379501	cg06214659	1	224990243	A	G	6	126709785	cg06214659	rs78379501	1.75e-10	0.209	0.0325
rs1000383	cg06238316	20	45092921	G	A	19	21265364	cg06238316	rs61748881	6.93e-10	-0.0745	0.012
rs455900	cg06238316	20	45114217	G	A	19	21265364	cg06238316	rs61748881	1.84e-11	-0.0778	0.0115
rs467245	cg06238316	20	45115610	T	A	19	21265364	cg06238316	rs61748881	1.84e-11	-0.0778	0.0115
rs4810508	cg06238316	20	45088195	C	G	19	21265364	cg06238316	rs61748881	6.93e-10	-0.0745	0.012
rs58953827	cg06238316	20	45099143	T	C	19	21265364	cg06238316	rs61748881	5.77e-10	-0.0745	0.012
rs60008268	cg06238316	20	45100303	A	T	19	21265364	cg06238316	rs61748881	6.93e-10	-0.0745	0.012
rs6094345	cg06238316	20	45089680	G	A	19	21265364	cg06238316	rs61748881	6.93e-10	-0.0745	0.012
rs6094350	cg06238316	20	45097511	T	C	19	21265364	cg06238316	rs61748881	5.77e-10	-0.0745	0.012
rs6094353	cg06238316	20	45099766	A	G	19	21265364	cg06238316	rs61748881	5.77e-10	-0.0745	0.012
rs61748881	cg06238316	20	45120153	T	G	19	21265364	cg06238316	rs61748881	4.2e-18	-0.116	0.0132
rs636493	cg06238316	20	45110334	T	C	19	21265364	cg06238316	rs61748881	1.84e-11	-0.0778	0.0115
rs652870	cg06238316	20	45113742	G	A	19	21265364	cg06238316	rs61748881	1.84e-11	-0.0778	0.0115
rs678628	cg06238316	20	45113281	T	C	19	21265364	cg06238316	rs61748881	1.84e-11	-0.0778	0.0115
rs975102	cg06238316	20	45093582	T	C	19	21265364	cg06238316	rs61748881	5.77e-10	-0.0745	0.012
rs113381439	cg06273398	7	85378764	C	T	9	79057230	cg06273398	rs113381439	4.57e-10	0.127	0.0203
rs78465352	cg06326665	16	6465797	C	G	15	23666514	cg06326665	rs78465352	1.57e-09	-0.123	0.0202
rs116722197	cg06620200	3	125693070	T	G	19	54190235	cg06620200	rs116722197	5.81e-13	-0.304	0.0419
rs143514238	cg06620200	2	44812890	G	T	19	54190235	cg06620200	rs150349540	2e-09	0.194	0.0321
rs144383242	cg06620200	6	79489625	G	T	19	54190235	cg06620200	rs144383242	4.84e-10	-0.271	0.0433
rs150349540	cg06620200	2	44804936	C	G	19	54190235	cg06620200	rs150349540	8.36e-10	0.202	0.0327
rs185517575	cg06620200	2	36142333	G	A	19	54190235	cg06620200	rs34907258	1.71e-09	0.187	0.0308
rs34907258	cg06620200	2	36170173	G	C	19	54190235	cg06620200	rs34907258	3.71e-10	0.156	0.0247
rs35942422	cg08118287	3	106486411	C	T	1	248753499	cg08118287	rs35942422	5.79e-10	0.202	0.0324
rs1000383	cg09352518	20	45092921	G	A	19	21265421	cg06238316	rs61748881	2.65e-10	-0.13	0.0204
rs455900	cg09352518	20	45114217	G	A	19	21265421	cg06238316	rs61748881	4.87e-12	-0.136	0.0195
rs467245	cg09352518	20	45115610	T	A	19	21265421	cg06238316	rs61748881	4.87e-12	-0.136	0.0195
rs4810508	cg09352518	20	45088195	C	G	19	21265421	cg06238316	rs61748881	2.65e-10	-0.13	0.0204
rs58953827	cg09352518	20	45099143	T	C	19	21265421	cg06238316	rs61748881	2.51e-10	-0.129	0.0203
rs60008268	cg09352518	20	45100303	A	T	19	21265421	cg06238316	rs61748881	2.65e-10	-0.13	0.0204
rs6094345	cg09352518	20	45089680	G	A	19	21265421	cg06238316	rs61748881	2.65e-10	-0.13	0.0204
rs6094350	cg09352518	20	45097511	T	C	19	21265421	cg06238316	rs61748881	2.51e-10	-0.129	0.0203
rs6094353	cg09352518	20	45099766	A	G	19	21265421	cg06238316	rs61748881	2.51e-10	-0.129	0.0203
rs61748881	cg09352518	20	45120153	T	G	19	21265421	cg06238316	rs61748881	3.62e-18	-0.197	0.0225
rs636493	cg09352518	20	45110334	T	C	19	21265421	cg06238316	rs61748881	4.87e-12	-0.136	0.0195
rs652870	cg09352518	20	45113742	G	A	19	21265421	cg06238316	rs61748881	4.87e-12	-0.136	0.0195
rs678628	cg09352518	20	45113281	T	C	19	21265421	cg06238316	rs61748881	4.87e-12	-0.136	0.0195
rs975102	cg09352518	20	45093582	T	C	19	21265421	cg06238316	rs61748881	2.51e-10	-0.129	0.0203
rs190657812	cg09601933	4	181919928	G	C	2	233527140	cg09601933	rs191995708	7.4e-10	0.12	0.0194
rs191995708	cg09601933	4	181917682	A	T	2	233527140	cg09601933	rs191995708	7.4e-10	0.12	0.0194
rs3986354	cg09601933	15	40330876	C	T	2	233527140	cg09601933	rs3986354	6.54e-10	-0.11	0.0177
rs112614265	cg10020385	4	107533076	G	A	8	145159706	cg10020385	rs112614265	8.56e-11	0.453	0.0693
rs116612699	cg10248231	5	172134023	G	C	1	3339870	cg10248231	rs116612699	1.18e-09	0.141	0.0231
rs142832242	cg10709031	8	41450571	A	G	10	123185906	cg10709031	rs142832242	6.15e-10	0.13	0.0209
rs1004572	cg10755899	14	101178330	G	A	4	1772151	cg10755899	rs1004574	3.63e-10	0.0589	0.00933
rs1004573	cg10755899	14	101178235	G	C	4	1772151	cg10755899	rs1004574	3.08e-10	0.059	0.00932
rs1004574	cg10755899	14	101178067	G	C	4	1772151	cg10755899	rs1004574	3.08e-10	0.059	0.00932
rs12888043	cg10755899	14	101170436	G	A	4	1772151	cg10755899	rs1004574	8.94e-10	0.0572	0.00929
rs17099617	cg10755899	14	101170488	A	G	4	1772151	cg10755899	rs1004574	8.94e-10	0.0572	0.00929
rs56011271	cg10755899	14	101167732	C	T	4	1772151	cg10755899	rs1004574	1.85e-09	0.0584	0.00966
rs56349439	cg10755899	14	101168739	G	A	4	1772151	cg10755899	rs1004574	1.36e-09	0.0588	0.00965
rs59488041	cg10755899	14	101180041	T	A	4	1772151	cg10755899	rs1004574	4.45e-10	0.0584	0.00931
rs7156824	cg10755899	14	101171480	C	A	4	1772151	cg10755899	rs1004574	9.9e-10	0.0592	0.00964
rs72698711	cg10755899	14	101167563	C	T	4	1772151	cg10755899	rs1004574	1.85e-09	0.0584	0.00966
rs72698718	cg10755899	14	101178555	G	A	4	1772151	cg10755899	rs1004574	1.35e-10	0.0601	0.00931
rs72698720	cg10755899	14	101178715	C	G	4	1772151	cg10755899	rs1004574	4.64e-10	0.0584	0.00931
rs72698721	cg10755899	14	101181189	G	A	4	1772151	cg10755899	rs1004574	1.81e-09	0.0569	0.00941
rs9635184	cg10755899	14	101173056	C	T	4	1772151	cg10755899	rs1004574	1.21e-09	0.0569	0.0093
rs9635298	cg10755899	14	101172542	C	T	4	1772151	cg10755899	rs1004574	1.21e-09	0.0569	0.0093
rs11016549	cg11078090	10	130704170	C	A	1	23878540	cg11078090	rs11016549	3.38e-11	-0.181	0.0271
rs11666642	cg11313136	19	54057777	C	G	18	9474839	cg11313136	rs62143910	2.95e-11	0.044	0.00658
rs12983729	cg11313136	19	54047526	G	A	18	9474839	cg11313136	rs62143910	1.85e-10	0.0456	0.00712
rs62143910	cg11313136	19	54050593	C	A	18	9474839	cg11313136	rs62143910	2.72e-11	0.0445	0.00663
rs114200110	cg11367633	5	179571068	G	A	20	40247916	cg11367633	rs114200110	1.71e-10	0.0798	0.0124
rs148472320	cg11367633	7	41470918	C	T	20	40247916	cg11367633	rs148472320	7.9e-10	-0.0664	0.0107
rs187620168	cg11613559	13	83569149	T	A	10	121577971	cg11613559	rs187620168	2e-09	-0.274	0.0454
rs181160555	cg11983323	5	67506798	A	G	5	178422497	cg11983323	rs78926215	1.14e-09	0.346	0.0565
rs185715251	cg11983323	5	67506928	C	G	5	178422497	cg11983323	rs78926215	1.14e-09	0.346	0.0565
rs78926215	cg11983323	5	67495030	C	T	5	178422497	cg11983323	rs78926215	9.59e-10	0.354	0.0576
rs28367948	cg12030301	1	21603295	C	T	3	5134159	cg12030301	rs28367948	2.19e-09	0.153	0.0255
rs138470364	cg12424870	10	70131263	C	T	11	61474898	cg12424870	rs138470364	2.03e-11	-0.147	0.0218
rs142221379	cg12464177	3	71397590	T	C	17	34035269	cg12464177	rs142221379	9.84e-11	-0.0637	0.00978
rs74988306	cg12829142	5	164902372	G	C	7	23529999	cg12829142	rs74988306	1.29e-09	0.281	0.046
rs140613452	cg13038544	7	7764403	A	G	12	57588198	cg13038544	rs140613452	2.49e-10	-0.236	0.037
rs140977785	cg13511253	21	15964375	G	C	18	48141342	cg13511253	rs144617918	1.28e-10	-0.208	0.0321
rs144617918	cg13511253	21	15970837	T	C	18	48141342	cg13511253	rs144617918	1.5e-11	-0.218	0.0321
rs141985285	cg13616581	6	41126910	C	T	9	133030668	cg13616581	rs141985285	3.83e-10	0.401	0.0637
rs138125446	cg14429369	18	10054615	A	T	4	190235368	cg14429369	rs138125446	8.45e-10	-0.151	0.0245
rs149543762	cg14429369	18	10054616	A	G	4	190235368	cg14429369	rs138125446	8.45e-10	-0.151	0.0245
rs141633780	cg14605795	5	129223891	G	A	1	248791427	cg14605795	rs141633780	1.93e-12	0.21	0.0296
rs144894265	cg14605795	5	129198749	C	G	1	248791427	cg14605795	rs141633780	4.62e-10	0.178	0.0285
rs117459786	cg14614917	19	2167466	C	T	3	55984778	cg14614917	rs960491	1.03e-09	-0.101	0.0164
rs117809164	cg14614917	19	2171260	G	T	3	55984778	cg14614917	rs960491	1.03e-09	-0.101	0.0164
rs117811814	cg14614917	19	2171876	C	T	3	55984778	cg14614917	rs960491	1.03e-09	-0.101	0.0164
rs117842091	cg14614917	19	2180446	T	G	3	55984778	cg14614917	rs960491	1.03e-09	-0.101	0.0164
rs117962942	cg14614917	19	2182964	G	A	3	55984778	cg14614917	rs960491	1.03e-09	-0.101	0.0164
rs140963757	cg14614917	19	2187695	A	G	3	55984778	cg14614917	rs960491	1.03e-09	-0.101	0.0164
rs141364471	cg14614917	19	2178020	C	T	3	55984778	cg14614917	rs960491	1.03e-09	-0.101	0.0164
rs144779897	cg14614917	19	2187717	C	G	3	55984778	cg14614917	rs960491	1.03e-09	-0.101	0.0164
rs145936083	cg14614917	19	2179766	A	G	3	55984778	cg14614917	rs960491	1.03e-09	-0.101	0.0164
rs150805480	cg14614917	19	2171570	G	T	3	55984778	cg14614917	rs960491	1.03e-09	-0.101	0.0164
rs17748398	cg14614917	19	2184032	G	A	3	55984778	cg14614917	rs960491	1.03e-09	-0.101	0.0164
rs184863515	cg14614917	19	2172355	A	T	3	55984778	cg14614917	rs960491	1.03e-09	-0.101	0.0164
rs34680524	cg14614917	17	79427389	G	A	3	55984778	cg14614917	rs34680524	5.49e-10	0.141	0.0226
rs35206106	cg14614917	17	79425985	C	T	3	55984778	cg14614917	rs34680524	5.61e-10	0.14	0.0224
rs77769171	cg14614917	19	2168509	C	T	3	55984778	cg14614917	rs960491	1.03e-09	-0.101	0.0164
rs79840206	cg14614917	19	2177486	A	T	3	55984778	cg14614917	rs960491	1.03e-09	-0.101	0.0164
rs80021318	cg14614917	19	2181454	C	T	3	55984778	cg14614917	rs960491	1.03e-09	-0.101	0.0164
rs80086439	cg14614917	19	2171685	T	G	3	55984778	cg14614917	rs960491	1.03e-09	-0.101	0.0164
rs960491	cg14614917	19	2164599	C	T	3	55984778	cg14614917	rs960491	1.03e-09	-0.101	0.0164
rs61748881	cg14667837	20	45120153	T	G	19	21203469	cg06238316	rs61748881	1.21e-12	-0.161	0.0225
rs117811505	cg16219720	16	25737818	A	C	1	66822466	cg16219720	rs117811505	5.62e-10	-0.214	0.0344
rs190702857	cg16757959	17	57207802	G	A	15	23644360	cg06326665	rs190702857	8.53e-10	0.199	0.0322
rs118089915	cg17398329	8	74432887	G	C	11	129751683	cg17398329	rs118089915	4.93e-10	0.0964	0.0154
rs4737388	cg17398329	8	74433934	C	T	11	129751683	cg17398329	rs118089915	4.93e-10	0.0964	0.0154
rs4738381	cg17398329	8	74434012	G	A	11	129751683	cg17398329	rs118089915	4.93e-10	0.0964	0.0154
rs62238318	cg17453460	3	10198888	A	G	10	118369423	cg17453460	rs62238318	7.54e-10	-0.11	0.0178
rs148823909	cg18585314	21	16083791	C	T	5	176272093	cg18585314	rs148823909	2.14e-10	-0.092	0.0144
rs542359916	cg18972304	20	563922	G	A	14	22999023	cg18972304	rs542359916	7.67e-15	0.162	0.0206
rs6818581	cg19012965	4	146697063	A	G	1	98864400	cg19012965	rs6818581	1.94e-09	0.176	0.0292
rs1057444	cg19696900	18	77462801	A	T	1	52607582	cg19696900	rs73003640	4.39e-40	-0.166	0.0122
rs1075779	cg19696900	18	77406427	A	C	1	52607582	cg19696900	rs1075780	1.14e-09	-0.0734	0.012
rs1075780	cg19696900	18	77406421	C	T	1	52607582	cg19696900	rs1075780	8.5e-10	-0.074	0.012
rs11081555	cg19696900	18	77452439	T	C	1	52607582	cg19696900	rs73003640	1.09e-28	0.115	0.0101
rs11081558	cg19696900	18	77507682	C	T	1	52607582	cg19696900	rs73003640	1.33e-40	-0.157	0.0115
rs11081560	cg19696900	18	77509825	G	A	1	52607582	cg19696900	rs73003640	4.18e-25	-0.107	0.0101
rs11081561	cg19696900	18	77510030	A	G	1	52607582	cg19696900	rs73003640	3.79e-25	-0.107	0.0102
rs11659528	cg19696900	18	77542225	A	G	1	52607582	cg19696900	rs2613526	3e-10	0.0665	0.0105
rs11660220	cg19696900	18	77403963	G	A	1	52607582	cg19696900	rs73003640	7.02e-36	0.135	0.0106
rs11660714	cg19696900	18	77494911	T	C	1	52607582	cg19696900	rs73003640	6.19e-14	-0.0799	0.0106
rs117077158	cg19696900	18	77432056	G	T	1	52607582	cg19696900	rs73003640	2.28e-40	-0.166	0.0121
rs117208387	cg19696900	18	77363669	T	C	1	52607582	cg19696900	rs73003640	1.64e-13	-0.104	0.014
rs117236385	cg19696900	18	77530511	G	A	1	52607582	cg19696900	rs73003640	2.07e-37	-0.158	0.0121
rs117472063	cg19696900	18	77546377	G	A	1	52607582	cg19696900	rs73003640	3.66e-11	-0.184	0.0276
rs117557927	cg19696900	18	77315272	G	A	1	52607582	cg19696900	rs75844726	1.1e-09	-0.161	0.0262
rs118094982	cg19696900	18	77421355	C	T	1	52607582	cg19696900	rs73003640	6.65e-41	-0.167	0.0121
rs12454347	cg19696900	18	77388431	T	C	1	52607582	cg19696900	rs73003640	4.36e-34	0.129	0.0104
rs12456080	cg19696900	18	77388519	G	A	1	52607582	cg19696900	rs73003640	4.36e-34	0.129	0.0104
rs12456692	cg19696900	18	77482189	C	T	1	52607582	cg19696900	rs62096777	7.33e-20	0.0987	0.0107
rs12458462	cg19696900	18	77472436	C	A	1	52607582	cg19696900	rs62096777	4.32e-17	0.0925	0.0109
rs12604701	cg19696900	18	77518871	T	C	1	52607582	cg19696900	rs73003640	5.29e-41	-0.155	0.0113
rs12605690	cg19696900	18	77518329	G	A	1	52607582	cg19696900	rs73003640	5.29e-41	-0.155	0.0113
rs12607836	cg19696900	18	77509735	G	T	1	52607582	cg19696900	rs73003640	4.45e-25	-0.107	0.0101
rs12608344	cg19696900	18	77506637	A	G	1	52607582	cg19696900	rs73003640	9.11e-26	-0.108	0.0102
rs12953443	cg19696900	18	77532926	C	G	1	52607582	cg19696900	rs73003640	5.15e-19	0.0936	0.0104
rs12955875	cg19696900	18	77398161	G	C	1	52607582	cg19696900	rs73003640	2.21e-14	0.0825	0.0107
rs12958366	cg19696900	18	77533358	T	C	1	52607582	cg19696900	rs73003640	3.43e-19	0.0941	0.0104
rs12958589	cg19696900	18	77395199	G	A	1	52607582	cg19696900	rs73003640	7.28e-15	0.082	0.0104
rs12958918	cg19696900	18	77401349	T	C	1	52607582	cg19696900	rs73003640	2.01e-43	0.162	0.0114
rs12959048	cg19696900	18	77504244	C	T	1	52607582	cg19696900	rs73003640	7.66e-25	-0.106	0.0102
rs12961692	cg19696900	18	77508336	C	T	1	52607582	cg19696900	rs73003640	9.11e-26	-0.108	0.0102
rs139501558	cg19696900	18	77426299	T	C	1	52607582	cg19696900	rs73003640	6.65e-41	-0.167	0.0121
rs142014757	cg19696900	18	77511268	A	G	1	52607582	cg19696900	rs73003640	1.32e-40	-0.166	0.0121
rs143157934	cg19696900	18	77377308	C	T	1	52607582	cg19696900	rs73003640	1.32e-29	0.125	0.0109
rs143202677	cg19696900	18	77378033	G	C	1	52607582	cg19696900	rs143202677	1.8e-30	0.151	0.0129
rs143278354	cg19696900	18	77520034	C	T	1	52607582	cg19696900	rs73003640	8.54e-41	-0.166	0.0121
rs145004740	cg19696900	18	77543436	T	C	1	52607582	cg19696900	rs73003640	4.27e-27	-0.196	0.0179
rs146374059	cg19696900	18	77424510	A	G	1	52607582	cg19696900	rs73003640	6.65e-41	-0.167	0.0121
rs146682440	cg19696900	18	77421289	G	A	1	52607582	cg19696900	rs73003640	6.65e-41	-0.167	0.0121
rs1675362	cg19696900	18	77532874	A	G	1	52607582	cg19696900	rs73003640	3.43e-19	0.0941	0.0104
rs17855830	cg19696900	18	77440128	T	G	1	52607582	cg19696900	rs73003640	5.75e-25	0.109	0.0104
rs1788658	cg19696900	18	77538745	T	A	1	52607582	cg19696900	rs73003640	2.48e-11	0.0697	0.0104
rs1788661	cg19696900	18	77443046	C	T	1	52607582	cg19696900	rs73003640	1.15e-28	0.115	0.0101
rs2007483	cg19696900	18	77476131	T	A	1	52607582	cg19696900	rs62096777	7.48e-20	0.0988	0.0107
rs2035085	cg19696900	18	77485280	C	T	1	52607582	cg19696900	rs62096777	1.11e-18	0.0964	0.0108
rs2169248	cg19696900	18	77451432	C	T	1	52607582	cg19696900	rs73003640	1e-28	0.115	0.0101
rs2169249	cg19696900	18	77489649	G	A	1	52607582	cg19696900	rs62096777	1.08e-18	0.0963	0.0108
rs2242174	cg19696900	18	77458037	T	C	1	52607582	cg19696900	rs62096777	4.26e-20	0.0993	0.0107
rs2242175	cg19696900	18	77464406	G	A	1	52607582	cg19696900	rs62096777	4.26e-20	0.0993	0.0107
rs2242177	cg19696900	18	77477379	G	A	1	52607582	cg19696900	rs62096777	7.33e-20	0.0987	0.0107
rs2279103	cg19696900	18	77473127	C	T	1	52607582	cg19696900	rs73003640	8.66e-40	-0.164	0.0121
rs2361471	cg19696900	18	77365799	T	C	1	52607582	cg19696900	rs62096777	2.54e-29	-0.116	0.0101
rs2363126	cg19696900	18	77384561	C	T	1	52607582	cg19696900	rs73003640	1.09e-26	0.12	0.011
rs2363127	cg19696900	18	77390343	G	A	1	52607582	cg19696900	rs73003640	8.43e-34	0.128	0.0104
rs2613526	cg19696900	18	77538261	G	C	1	52607582	cg19696900	rs2613526	4.21e-13	0.0765	0.0105
rs34164061	cg19696900	18	77531520	G	C	1	52607582	cg19696900	rs73003640	8.19e-18	0.0903	0.0104
rs34242155	cg19696900	18	77425192	G	A	1	52607582	cg19696900	rs62096777	3.25e-20	0.0992	0.0106
rs34649481	cg19696900	18	77531596	G	A	1	52607582	cg19696900	rs73003640	5.63e-22	0.1	0.0103
rs34814368	cg19696900	18	77494143	C	T	1	52607582	cg19696900	rs62096777	1.67e-18	0.0966	0.0109
rs35031928	cg19696900	18	77451503	G	T	1	52607582	cg19696900	rs73003640	4.43e-28	0.113	0.0101
rs35493271	cg19696900	18	77448793	G	T	1	52607582	cg19696900	rs62096777	2.17e-19	0.0976	0.0107
rs35522341	cg19696900	18	77411343	G	A	1	52607582	cg19696900	rs62096777	2.1e-19	0.0968	0.0106
rs35814220	cg19696900	18	77494190	G	A	1	52607582	cg19696900	rs62096777	1.67e-18	0.0966	0.0109
rs35919595	cg19696900	18	77531682	A	G	1	52607582	cg19696900	rs73003640	5.42e-22	0.1	0.0102
rs35928863	cg19696900	18	77438956	A	G	1	52607582	cg19696900	rs62096777	1.59e-20	0.1	0.0107
rs36073957	cg19696900	18	77488441	C	T	1	52607582	cg19696900	rs62096777	1.79e-18	0.0956	0.0108
rs3786228	cg19696900	18	77464170	T	C	1	52607582	cg19696900	rs62096777	4.26e-20	0.0993	0.0107
rs3786235	cg19696900	18	77469713	C	G	1	52607582	cg19696900	rs73003640	4.39e-40	-0.166	0.0122
rs3786241	cg19696900	18	77494328	A	C	1	52607582	cg19696900	rs73003640	3.56e-29	0.116	0.0101
rs3786242	cg19696900	18	77494545	C	T	1	52607582	cg19696900	rs73003640	1.96e-39	-0.156	0.0116
rs3786246	cg19696900	18	77494604	G	A	1	52607582	cg19696900	rs73003640	1.93e-38	-0.157	0.0118
rs3809936	cg19696900	18	77463175	C	G	1	52607582	cg19696900	rs73003640	4.05e-40	-0.166	0.0122
rs3809939	cg19696900	18	77405227	G	C	1	52607582	cg19696900	rs73003640	2.93e-52	-0.186	0.0118
rs3809941	cg19696900	18	77405417	C	T	1	52607582	cg19696900	rs73003640	6.07e-52	-0.185	0.0118
rs3809942	cg19696900	18	77405465	A	G	1	52607582	cg19696900	rs73003640	6.07e-52	-0.185	0.0118
rs3826573	cg19696900	18	77439532	T	C	1	52607582	cg19696900	rs73003640	5.75e-25	0.109	0.0104
rs3848478	cg19696900	18	77364287	C	T	1	52607582	cg19696900	rs73003640	5.42e-13	-0.103	0.0141
rs3859315	cg19696900	18	77442583	T	G	1	52607582	cg19696900	rs73003640	4.39e-40	-0.166	0.0122
rs3859316	cg19696900	18	77442622	C	A	1	52607582	cg19696900	rs73003640	4.39e-40	-0.166	0.0122
rs3859317	cg19696900	18	77443093	A	C	1	52607582	cg19696900	rs62096777	1.5e-19	0.0979	0.0107
rs3859318	cg19696900	18	77448556	C	T	1	52607582	cg19696900	rs73003640	1.63e-40	-0.167	0.0122
rs3893172	cg19696900	18	77364449	C	T	1	52607582	cg19696900	rs73003640	3.61e-13	-0.103	0.0141
rs3933772	cg19696900	18	77508181	T	C	1	52607582	cg19696900	rs73003640	9.11e-26	-0.108	0.0102
rs4021229	cg19696900	18	77503036	C	T	1	52607582	cg19696900	rs73003640	1.27e-28	-0.114	0.0101
rs472369	cg19696900	18	77456581	C	T	1	52607582	cg19696900	rs73003640	6.32e-17	-0.0917	0.0109
rs4798912	cg19696900	18	77532999	C	T	1	52607582	cg19696900	rs73003640	5.56e-23	-0.105	0.0104
rs4798914	cg19696900	18	77533172	A	G	1	52607582	cg19696900	rs73003640	1.23e-37	0.158	0.012
rs4799083	cg19696900	18	77502720	T	C	1	52607582	cg19696900	rs73003640	1.11e-24	-0.106	0.0102
rs4799087	cg19696900	18	77542065	G	A	1	52607582	cg19696900	rs2613526	7.38e-10	0.065	0.0105
rs487172	cg19696900	18	77481980	C	G	1	52607582	cg19696900	rs73003640	3.46e-29	0.116	0.0102
rs489025	cg19696900	18	77502064	A	G	1	52607582	cg19696900	rs73003640	1.19e-12	-0.0755	0.0105
rs492597	cg19696900	18	77481429	T	A	1	52607582	cg19696900	rs73003640	3.46e-29	0.116	0.0102
rs494092	cg19696900	18	77537881	C	T	1	52607582	cg19696900	rs73003640	1.75e-16	0.0866	0.0104
rs494137	cg19696900	18	77537894	C	T	1	52607582	cg19696900	rs73003640	2.03e-16	0.0865	0.0104
rs496036	cg19696900	18	77527876	T	C	1	52607582	cg19696900	rs73003640	3.19e-40	0.164	0.012
rs496281	cg19696900	18	77441822	C	G	1	52607582	cg19696900	rs73003640	1e-28	0.115	0.0101
rs500795	cg19696900	18	77448041	T	C	1	52607582	cg19696900	rs73003640	5.75e-25	0.109	0.0104
rs503347	cg19696900	18	77491280	C	T	1	52607582	cg19696900	rs73003640	4.37e-29	0.116	0.0101
rs509341	cg19696900	18	77534411	G	A	1	52607582	cg19696900	rs73003640	1.1e-28	0.131	0.0116
rs510985	cg19696900	18	77534547	T	G	1	52607582	cg19696900	rs73003640	2.22e-29	0.133	0.0116
rs522180	cg19696900	18	77458644	C	T	1	52607582	cg19696900	rs73003640	6.32e-17	-0.0917	0.0109
rs523386	cg19696900	18	77527195	G	A	1	52607582	cg19696900	rs73003640	3.19e-40	0.164	0.012
rs526057	cg19696900	18	77491454	G	A	1	52607582	cg19696900	rs73003640	4.37e-29	0.116	0.0101
rs530806	cg19696900	18	77467811	C	A	1	52607582	cg19696900	rs73003640	1.39e-29	0.117	0.0101
rs532797	cg19696900	18	77508326	C	T	1	52607582	cg19696900	rs73003640	3.42e-25	0.107	0.0101
rs544752	cg19696900	18	77535939	A	G	1	52607582	cg19696900	rs73003640	5.68e-24	0.125	0.0122
rs545038	cg19696900	18	77443935	C	T	1	52607582	cg19696900	rs73003640	5.75e-25	0.109	0.0104
rs545853	cg19696900	18	77529844	G	A	1	52607582	cg19696900	rs73003640	3.71e-30	0.117	0.0101
rs547005	cg19696900	18	77368295	A	C	1	52607582	cg19696900	rs62096777	3.9e-19	-0.102	0.0113
rs551017	cg19696900	18	77526471	A	G	1	52607582	cg19696900	rs73003640	2.17e-40	0.153	0.0112
rs554659	cg19696900	18	77526086	A	G	1	52607582	cg19696900	rs73003640	1.23e-40	0.154	0.0112
rs55660669	cg19696900	18	77507705	G	A	1	52607582	cg19696900	rs73003640	8.34e-39	-0.162	0.0121
rs55671934	cg19696900	18	77375795	T	G	1	52607582	cg19696900	rs73003640	8e-25	-0.128	0.0122
rs55750992	cg19696900	18	77504954	T	C	1	52607582	cg19696900	rs73003640	9.11e-26	-0.108	0.0102
rs55760632	cg19696900	18	77506660	G	C	1	52607582	cg19696900	rs73003640	8.34e-39	-0.162	0.0121
rs55781531	cg19696900	18	77456223	G	A	1	52607582	cg19696900	rs73003640	4.39e-40	-0.166	0.0122
rs55785635	cg19696900	18	77516883	A	G	1	52607582	cg19696900	rs73003640	5.29e-41	-0.155	0.0113
rs55830009	cg19696900	18	77478166	G	A	1	52607582	cg19696900	rs73003640	3.27e-40	-0.166	0.0121
rs55846819	cg19696900	18	77501227	T	C	1	52607582	cg19696900	rs73003640	3.27e-39	-0.163	0.0121
rs55866118	cg19696900	18	77534651	G	A	1	52607582	cg19696900	rs73003640	9.94e-37	-0.154	0.0119
rs558700	cg19696900	18	77455871	C	T	1	52607582	cg19696900	rs73003640	4.32e-29	0.116	0.0101
rs55905661	cg19696900	18	77500442	G	A	1	52607582	cg19696900	rs73003640	9.18e-27	-0.186	0.0171
rs55942288	cg19696900	18	77385748	G	T	1	52607582	cg19696900	rs73003640	3.35e-64	-0.205	0.0116
rs55998004	cg19696900	18	77374110	G	A	1	52607582	cg19696900	rs62096777	8.42e-18	0.106	0.0122
rs56006341	cg19696900	18	77439844	G	T	1	52607582	cg19696900	rs62096777	1.5e-19	0.0979	0.0107
rs56027145	cg19696900	18	77504987	A	G	1	52607582	cg19696900	rs73003640	1.68e-25	-0.108	0.0101
rs56040937	cg19696900	18	77541421	C	T	1	52607582	cg19696900	rs73003640	8.09e-27	-0.192	0.0176
rs56062726	cg19696900	18	77522222	A	G	1	52607582	cg19696900	rs73003640	3.91e-41	-0.167	0.0121
rs56108499	cg19696900	18	77504809	C	T	1	52607582	cg19696900	rs73003640	5.76e-25	-0.107	0.0102
rs56113369	cg19696900	18	77515900	G	A	1	52607582	cg19696900	rs73003640	1.54e-40	-0.155	0.0113
rs56145731	cg19696900	18	77495064	C	A	1	52607582	cg19696900	rs73003640	8.13e-14	-0.105	0.0139
rs56235016	cg19696900	18	77438656	G	A	1	52607582	cg19696900	rs73003640	5.62e-40	-0.165	0.0121
rs56275793	cg19696900	18	77541320	T	C	1	52607582	cg19696900	rs73003640	6.57e-27	-0.191	0.0175
rs56285895	cg19696900	18	77431586	T	C	1	52607582	cg19696900	rs73003640	6.18e-41	-0.167	0.0121
rs56322269	cg19696900	18	77429231	T	C	1	52607582	cg19696900	rs73003640	8.65e-41	-0.167	0.0121
rs56335514	cg19696900	18	77494260	A	G	1	52607582	cg19696900	rs73003640	2.08e-42	-0.168	0.012
rs56352514	cg19696900	18	77456739	T	A	1	52607582	cg19696900	rs73003640	4.39e-40	-0.166	0.0122
rs56362318	cg19696900	18	77501609	G	A	1	52607582	cg19696900	rs73003640	8.34e-39	-0.162	0.0121
rs56378884	cg19696900	18	77507495	G	T	1	52607582	cg19696900	rs73003640	2.48e-39	-0.163	0.0121
rs566564	cg19696900	18	77371303	T	A	1	52607582	cg19696900	rs62096777	3.65e-20	-0.105	0.0113
rs571096	cg19696900	18	77501317	G	A	1	52607582	cg19696900	rs73003640	3.42e-25	0.107	0.0101
rs576937	cg19696900	18	77528799	G	C	1	52607582	cg19696900	rs73003640	2.17e-40	0.153	0.0112
rs581964	cg19696900	18	77535845	A	G	1	52607582	cg19696900	rs73003640	4.32e-17	0.0883	0.0104
rs58558457	cg19696900	18	77493028	G	A	1	52607582	cg19696900	rs73003640	4.37e-29	0.116	0.0101
rs585811	cg19696900	18	77539764	C	A	1	52607582	cg19696900	rs2613526	6.3e-12	0.0736	0.0106
rs59331110	cg19696900	18	77493053	G	A	1	52607582	cg19696900	rs73003640	4.37e-29	0.116	0.0101
rs59657947	cg19696900	18	77401892	G	A	1	52607582	cg19696900	rs73003640	4.82e-43	-0.161	0.0114
rs599089	cg19696900	18	77534416	C	G	1	52607582	cg19696900	rs73003640	1.1e-28	0.131	0.0116
rs599156	cg19696900	18	77534362	G	A	1	52607582	cg19696900	rs73003640	1.1e-28	0.131	0.0116
rs601402	cg19696900	18	77446446	T	A	1	52607582	cg19696900	rs73003640	1e-28	0.115	0.0101
rs60298379	cg19696900	18	77488422	C	T	1	52607582	cg19696900	rs62096777	1.79e-18	0.0956	0.0108
rs604853	cg19696900	18	77501615	C	T	1	52607582	cg19696900	rs73003640	3.42e-25	0.107	0.0101
rs610113	cg19696900	18	77508346	A	G	1	52607582	cg19696900	rs73003640	3.81e-38	0.16	0.0121
rs61193387	cg19696900	18	77508587	G	A	1	52607582	cg19696900	rs73003640	9.11e-26	-0.108	0.0102
rs618342	cg19696900	18	77441355	T	G	1	52607582	cg19696900	rs73003640	2.6e-25	0.11	0.0104
rs619569	cg19696900	18	77369793	T	C	1	52607582	cg19696900	rs62096777	4.56e-16	-0.101	0.0124
rs62096777	cg19696900	18	77376256	C	T	1	52607582	cg19696900	rs62096777	1.76e-22	0.117	0.0118
rs62096778	cg19696900	18	77376521	A	G	1	52607582	cg19696900	rs62096777	5.11e-22	0.115	0.0118
rs62096779	cg19696900	18	77376869	C	A	1	52607582	cg19696900	rs62096777	6.93e-23	0.118	0.0118
rs62096848	cg19696900	18	77383341	G	T	1	52607582	cg19696900	rs73003640	4.84e-27	0.121	0.011
rs62096849	cg19696900	18	77390100	C	T	1	52607582	cg19696900	rs73003640	9.99e-26	0.109	0.0103
rs62097682	cg19696900	18	77414344	G	A	1	52607582	cg19696900	rs62096777	2.98e-16	0.0957	0.0116
rs62097683	cg19696900	18	77415362	C	T	1	52607582	cg19696900	rs62096777	2.98e-16	0.0957	0.0116
rs62097723	cg19696900	18	77468513	C	T	1	52607582	cg19696900	rs62096777	6.25e-20	0.099	0.0107
rs62097746	cg19696900	18	77487508	G	A	1	52607582	cg19696900	rs62096777	1.99e-18	0.0957	0.0108
rs62097750	cg19696900	18	77492750	C	T	1	52607582	cg19696900	rs62096777	2.15e-18	0.0957	0.0108
rs62099605	cg19696900	18	77499680	C	G	1	52607582	cg19696900	rs62096777	2.27e-11	0.079	0.0117
rs62099607	cg19696900	18	77502075	T	C	1	52607582	cg19696900	rs62096777	6.93e-11	0.0719	0.0109
rs621490	cg19696900	18	77529924	C	T	1	52607582	cg19696900	rs73003640	7.9e-40	0.161	0.0119
rs626928	cg19696900	18	77532759	C	G	1	52607582	cg19696900	rs73003640	5.15e-19	0.0936	0.0104
rs632281	cg19696900	18	77521740	T	G	1	52607582	cg19696900	rs73003640	2.17e-40	0.153	0.0112
rs638641	cg19696900	18	77506572	A	G	1	52607582	cg19696900	rs73003640	3.42e-25	0.107	0.0101
rs643782	cg19696900	18	77449074	A	G	1	52607582	cg19696900	rs73003640	1.15e-28	0.115	0.0101
rs645057	cg19696900	18	77449344	C	T	1	52607582	cg19696900	rs73003640	1.15e-28	0.115	0.0101
rs649867	cg19696900	18	77400047	C	T	1	52607582	cg19696900	rs73003640	7.47e-34	0.146	0.0117
rs652717	cg19696900	18	77527531	A	G	1	52607582	cg19696900	rs73003640	2.17e-40	0.153	0.0112
rs655503	cg19696900	18	77491380	A	G	1	52607582	cg19696900	rs73003640	4.37e-29	0.116	0.0101
rs656770	cg19696900	18	77532100	C	T	1	52607582	cg19696900	rs73003640	3.96e-22	0.1	0.0102
rs665138	cg19696900	18	77527009	G	A	1	52607582	cg19696900	rs73003640	2.17e-40	0.153	0.0112
rs668013	cg19696900	18	77407516	G	A	1	52607582	cg19696900	rs73003640	3.46e-34	0.123	0.00987
rs671037	cg19696900	18	77457324	G	A	1	52607582	cg19696900	rs73003640	1e-28	0.115	0.0101
rs671424	cg19696900	18	77450637	A	G	1	52607582	cg19696900	rs73003640	5.03e-25	0.109	0.0104
rs673559	cg19696900	18	77537210	G	T	1	52607582	cg19696900	rs73003640	5.09e-17	0.0883	0.0104
rs676777	cg19696900	18	77536500	A	G	1	52607582	cg19696900	rs73003640	4.32e-17	0.0883	0.0104
rs677317	cg19696900	18	77536345	G	A	1	52607582	cg19696900	rs73003640	4.32e-17	0.0883	0.0104
rs681607	cg19696900	18	77539359	A	G	1	52607582	cg19696900	rs73003640	3.83e-12	0.0742	0.0106
rs70198	cg19696900	18	77455690	C	T	1	52607582	cg19696900	rs73003640	9.42e-31	0.12	0.0102
rs7228520	cg19696900	18	77385879	G	A	1	52607582	cg19696900	rs73003640	5.77e-19	0.0955	0.0106
rs7229300	cg19696900	18	77510314	T	C	1	52607582	cg19696900	rs62096777	7.41e-14	0.0845	0.0112
rs7233068	cg19696900	18	77381710	A	G	1	52607582	cg19696900	rs73003640	9.21e-30	-0.126	0.0109
rs7237034	cg19696900	18	77414199	G	A	1	52607582	cg19696900	rs73003640	1.58e-39	-0.164	0.0121
rs7238206	cg19696900	18	77444285	C	T	1	52607582	cg19696900	rs62096777	5.05e-19	0.0969	0.0107
rs7243340	cg19696900	18	77454237	G	A	1	52607582	cg19696900	rs73003640	5.64e-17	-0.0917	0.0108
rs7245376	cg19696900	18	77503754	A	G	1	52607582	cg19696900	rs73003640	5.16e-26	-0.109	0.0102
rs72976118	cg19696900	18	77481332	G	A	1	52607582	cg19696900	rs73003640	5.1e-28	-0.19	0.017
rs72976129	cg19696900	18	77484335	G	A	1	52607582	cg19696900	rs73003640	6.79e-41	-0.166	0.0121
rs72976137	cg19696900	18	77487544	G	A	1	52607582	cg19696900	rs73003640	2.5e-41	-0.167	0.0121
rs72976144	cg19696900	18	77491429	G	A	1	52607582	cg19696900	rs73003640	6.79e-41	-0.166	0.0121
rs72976162	cg19696900	18	77498397	G	A	1	52607582	cg19696900	rs73003640	2.32e-36	-0.158	0.0123
rs72976164	cg19696900	18	77499329	C	T	1	52607582	cg19696900	rs73003640	1.23e-39	-0.164	0.0121
rs72976168	cg19696900	18	77500993	G	A	1	52607582	cg19696900	rs73003640	3.27e-39	-0.163	0.0121
rs72976180	cg19696900	18	77503507	C	T	1	52607582	cg19696900	rs73003640	8.34e-39	-0.162	0.0121
rs72976181	cg19696900	18	77503608	C	A	1	52607582	cg19696900	rs73003640	8.34e-39	-0.162	0.0121
rs72976183	cg19696900	18	77503905	C	T	1	52607582	cg19696900	rs73003640	8.34e-39	-0.162	0.0121
rs72976190	cg19696900	18	77505057	T	G	1	52607582	cg19696900	rs73003640	1.43e-37	-0.161	0.0122
rs72976193	cg19696900	18	77506993	G	A	1	52607582	cg19696900	rs73003640	8.34e-39	-0.162	0.0121
rs72976198	cg19696900	18	77508370	C	T	1	52607582	cg19696900	rs73003640	3.16e-39	-0.163	0.0121
rs72978104	cg19696900	18	77508994	G	A	1	52607582	cg19696900	rs73003640	3.16e-39	-0.163	0.0121
rs72978111	cg19696900	18	77511843	C	T	1	52607582	cg19696900	rs73003640	1.32e-40	-0.166	0.0121
rs72978121	cg19696900	18	77517658	T	G	1	52607582	cg19696900	rs73003640	1.73e-41	-0.167	0.0121
rs72978126	cg19696900	18	77520260	C	A	1	52607582	cg19696900	rs73003640	5.29e-41	-0.155	0.0113
rs72978132	cg19696900	18	77522573	T	C	1	52607582	cg19696900	rs73003640	3.91e-41	-0.167	0.0121
rs72978134	cg19696900	18	77523026	C	T	1	52607582	cg19696900	rs73003640	5.29e-41	-0.155	0.0113
rs72978139	cg19696900	18	77527223	G	A	1	52607582	cg19696900	rs73003640	3.91e-41	-0.167	0.0121
rs72978152	cg19696900	18	77530754	G	A	1	52607582	cg19696900	rs73003640	2.64e-29	-0.151	0.0132
rs72978154	cg19696900	18	77530860	C	T	1	52607582	cg19696900	rs73003640	1.52e-23	-0.106	0.0105
rs72978173	cg19696900	18	77535954	G	A	1	52607582	cg19696900	rs73003640	2.47e-31	-0.151	0.0127
rs72978174	cg19696900	18	77536467	G	A	1	52607582	cg19696900	rs73003640	1.61e-31	-0.152	0.0127
rs72978182	cg19696900	18	77540781	A	G	1	52607582	cg19696900	rs73003640	8.09e-27	-0.192	0.0176
rs72978184	cg19696900	18	77542016	G	A	1	52607582	cg19696900	rs73003640	1.87e-27	-0.194	0.0175
rs72978186	cg19696900	18	77542676	G	A	1	52607582	cg19696900	rs73003640	1.37e-27	-0.194	0.0175
rs72978187	cg19696900	18	77542857	G	A	1	52607582	cg19696900	rs73003640	2.3e-18	-0.128	0.0145
rs72978188	cg19696900	18	77543315	G	A	1	52607582	cg19696900	rs73003640	1.61e-26	-0.19	0.0175
rs72997497	cg19696900	18	77471842	G	A	1	52607582	cg19696900	rs73003640	1.63e-40	-0.167	0.0122
rs72999407	cg19696900	18	77476699	G	A	1	52607582	cg19696900	rs73003640	8.66e-40	-0.164	0.0121
rs72999411	cg19696900	18	77478814	C	T	1	52607582	cg19696900	rs73003640	2.2e-41	-0.167	0.0121
rs72999412	cg19696900	18	77479112	C	A	1	52607582	cg19696900	rs73003640	2.5e-41	-0.167	0.0121
rs73001705	cg19696900	18	77365680	G	C	1	52607582	cg19696900	rs73003640	5.19e-13	-0.103	0.0141
rs73001708	cg19696900	18	77366530	G	C	1	52607582	cg19696900	rs73003640	5.02e-13	-0.103	0.0141
rs73001711	cg19696900	18	77367936	G	A	1	52607582	cg19696900	rs73003640	5.02e-13	-0.103	0.0141
rs73001715	cg19696900	18	77370939	G	A	1	52607582	cg19696900	rs73003640	5.04e-14	-0.107	0.0141
rs73001789	cg19696900	18	77375748	C	T	1	52607582	cg19696900	rs73003640	1.04e-24	-0.149	0.0143
rs73001800	cg19696900	18	77383225	C	G	1	52607582	cg19696900	rs73003640	3.35e-64	-0.205	0.0116
rs73003604	cg19696900	18	77384905	C	G	1	52607582	cg19696900	rs73003640	3.35e-64	-0.205	0.0116
rs73003614	cg19696900	18	77387237	T	C	1	52607582	cg19696900	rs73003640	4.56e-13	-0.128	0.0176
rs73003630	cg19696900	18	77390420	C	T	1	52607582	cg19696900	rs73003640	1.04e-62	-0.202	0.0116
rs73003633	cg19696900	18	77390784	G	A	1	52607582	cg19696900	rs73003640	1.04e-62	-0.202	0.0116
rs73003640	cg19696900	18	77394318	C	T	1	52607582	cg19696900	rs73003640	4.54e-61	-0.2	0.0117
rs73003650	cg19696900	18	77401312	G	A	1	52607582	cg19696900	rs73003640	5.15e-54	-0.194	0.0121
rs73003651	cg19696900	18	77401823	C	A	1	52607582	cg19696900	rs73003640	7.63e-54	-0.194	0.0121
rs73003657	cg19696900	18	77405534	A	G	1	52607582	cg19696900	rs73003640	7.73e-52	-0.184	0.0117
rs73003658	cg19696900	18	77405655	G	A	1	52607582	cg19696900	rs73003640	7.73e-52	-0.184	0.0117
rs73003662	cg19696900	18	77406443	A	G	1	52607582	cg19696900	rs73003640	2.53e-49	-0.18	0.0118
rs73003664	cg19696900	18	77406681	G	A	1	52607582	cg19696900	rs73003640	1e-24	-0.12	0.0115
rs73003676	cg19696900	18	77408202	G	A	1	52607582	cg19696900	rs73003640	2.33e-41	-0.174	0.0126
rs73003680	cg19696900	18	77409669	T	A	1	52607582	cg19696900	rs73003640	7.11e-39	-0.162	0.0121
rs73003682	cg19696900	18	77409800	C	T	1	52607582	cg19696900	rs73003640	9.18e-39	-0.162	0.0122
rs73003684	cg19696900	18	77409986	A	G	1	52607582	cg19696900	rs73003640	6.24e-39	-0.163	0.0121
rs73003687	cg19696900	18	77410108	C	T	1	52607582	cg19696900	rs73003640	6.24e-39	-0.163	0.0121
rs73003689	cg19696900	18	77410114	G	A	1	52607582	cg19696900	rs73003640	6.24e-39	-0.163	0.0121
rs73003692	cg19696900	18	77410300	T	C	1	52607582	cg19696900	rs73003640	7.69e-41	-0.156	0.0113
rs73003693	cg19696900	18	77410656	T	C	1	52607582	cg19696900	rs73003640	8.15e-40	-0.165	0.0121
rs73003694	cg19696900	18	77410704	A	C	1	52607582	cg19696900	rs73003640	1.58e-39	-0.164	0.0121
rs73005555	cg19696900	18	77410876	G	A	1	52607582	cg19696900	rs73003640	1.58e-39	-0.164	0.0121
rs73005561	cg19696900	18	77416504	G	A	1	52607582	cg19696900	rs73003640	7.48e-40	-0.164	0.0121
rs73005562	cg19696900	18	77416956	A	G	1	52607582	cg19696900	rs73003640	7.48e-40	-0.164	0.0121
rs73005566	cg19696900	18	77418236	C	T	1	52607582	cg19696900	rs73003640	4.4e-40	-0.166	0.0122
rs73005569	cg19696900	18	77419039	T	C	1	52607582	cg19696900	rs73003640	1.2e-39	-0.164	0.0122
rs73005571	cg19696900	18	77421188	A	G	1	52607582	cg19696900	rs73003640	6.65e-41	-0.167	0.0121
rs73005583	cg19696900	18	77423119	C	T	1	52607582	cg19696900	rs73003640	6.65e-41	-0.167	0.0121
rs73005587	cg19696900	18	77425746	T	C	1	52607582	cg19696900	rs73003640	2.39e-41	-0.168	0.0122
rs73005590	cg19696900	18	77425813	C	G	1	52607582	cg19696900	rs73003640	6.65e-41	-0.167	0.0121
rs73005592	cg19696900	18	77425818	T	C	1	52607582	cg19696900	rs73003640	6.65e-41	-0.167	0.0121
rs73005595	cg19696900	18	77426776	T	C	1	52607582	cg19696900	rs73003640	6.65e-41	-0.167	0.0121
rs73005597	cg19696900	18	77427356	T	C	1	52607582	cg19696900	rs73003640	6.65e-41	-0.167	0.0121
rs73005599	cg19696900	18	77427526	C	T	1	52607582	cg19696900	rs73003640	2.39e-41	-0.168	0.0122
rs73005600	cg19696900	18	77428314	A	G	1	52607582	cg19696900	rs73003640	6.65e-41	-0.167	0.0121
rs73007403	cg19696900	18	77429020	C	T	1	52607582	cg19696900	rs73003640	8.65e-41	-0.167	0.0121
rs73007405	cg19696900	18	77429030	T	C	1	52607582	cg19696900	rs73003640	8.65e-41	-0.167	0.0121
rs73007474	cg19696900	18	77435294	A	G	1	52607582	cg19696900	rs73003640	2.28e-40	-0.166	0.0121
rs73007477	cg19696900	18	77437628	G	A	1	52607582	cg19696900	rs73003640	4.85e-40	-0.165	0.0121
rs73007480	cg19696900	18	77438195	T	C	1	52607582	cg19696900	rs73003640	5.62e-40	-0.165	0.0121
rs73007486	cg19696900	18	77441296	C	T	1	52607582	cg19696900	rs73003640	1.63e-40	-0.167	0.0122
rs73007489	cg19696900	18	77444260	C	T	1	52607582	cg19696900	rs73003640	4.39e-40	-0.166	0.0122
rs73007492	cg19696900	18	77444270	G	C	1	52607582	cg19696900	rs73003640	1.63e-40	-0.167	0.0122
rs73009307	cg19696900	18	77458464	A	C	1	52607582	cg19696900	rs73003640	4.39e-40	-0.166	0.0122
rs73009310	cg19696900	18	77460094	T	C	1	52607582	cg19696900	rs73003640	4.39e-40	-0.166	0.0122
rs73009311	cg19696900	18	77461681	A	G	1	52607582	cg19696900	rs73003640	4.39e-40	-0.166	0.0122
rs73009313	cg19696900	18	77462003	G	A	1	52607582	cg19696900	rs73003640	4.39e-40	-0.166	0.0122
rs73009315	cg19696900	18	77462299	C	T	1	52607582	cg19696900	rs73003640	4.39e-40	-0.166	0.0122
rs73009322	cg19696900	18	77466134	C	G	1	52607582	cg19696900	rs73003640	1.63e-40	-0.167	0.0122
rs74423706	cg19696900	18	77347434	C	T	1	52607582	cg19696900	rs73003640	9.25e-14	-0.196	0.026
rs74726	cg19696900	18	77534966	G	A	1	52607582	cg19696900	rs73003640	1.5e-21	0.0988	0.0102
rs74997388	cg19696900	18	77387457	G	A	1	52607582	cg19696900	rs73003640	6.62e-14	-0.128	0.017
rs753046	cg19696900	18	77358898	A	C	1	52607582	cg19696900	rs753046	7.5e-13	0.0809	0.0112
rs75667721	cg19696900	18	77439637	G	T	1	52607582	cg19696900	rs73003640	5.62e-40	-0.165	0.0121
rs75844726	cg19696900	18	77323663	C	T	1	52607582	cg19696900	rs75844726	8.96e-13	-0.159	0.022
rs76088733	cg19696900	18	77513841	G	A	1	52607582	cg19696900	rs73003640	1.54e-40	-0.155	0.0113
rs77427677	cg19696900	18	77489462	T	C	1	52607582	cg19696900	rs73003640	1.34e-41	-0.156	0.0112
rs77734515	cg19696900	18	77387183	C	T	1	52607582	cg19696900	rs73003640	4.56e-13	-0.128	0.0176
rs77742790	cg19696900	18	77434918	G	C	1	52607582	cg19696900	rs73003640	1.79e-38	-0.162	0.0122
rs79258729	cg19696900	18	77374596	C	T	1	52607582	cg19696900	rs73003640	3.48e-22	-0.208	0.0212
rs79756656	cg19696900	18	77530785	G	A	1	52607582	cg19696900	rs73003640	1.97e-19	-0.227	0.0248
rs8082862	cg19696900	18	77482581	C	T	1	52607582	cg19696900	rs73003640	3.48e-39	-0.162	0.0121
rs8084175	cg19696900	18	77477515	C	T	1	52607582	cg19696900	rs73003640	8.66e-40	-0.164	0.0121
rs8084582	cg19696900	18	77389544	A	C	1	52607582	cg19696900	rs62096777	9.61e-15	0.0874	0.0112
rs8086389	cg19696900	18	77513465	G	A	1	52607582	cg19696900	rs73003640	1.54e-40	-0.155	0.0113
rs8086890	cg19696900	18	77542667	T	C	1	52607582	cg19696900	rs73003640	1.37e-27	-0.194	0.0175
rs8087647	cg19696900	18	77471613	C	T	1	52607582	cg19696900	rs73003640	1.63e-40	-0.167	0.0122
rs8087924	cg19696900	18	77389401	T	C	1	52607582	cg19696900	rs73003640	2.18e-25	0.109	0.0103
rs8088061	cg19696900	18	77389498	T	C	1	52607582	cg19696900	rs73003640	2.18e-25	0.109	0.0103
rs8088611	cg19696900	18	77538038	A	G	1	52607582	cg19696900	rs73003640	1.74e-19	-0.0947	0.0104
rs8092139	cg19696900	18	77389925	T	A	1	52607582	cg19696900	rs73003640	9.99e-26	0.109	0.0103
rs8098000	cg19696900	18	77414446	T	G	1	52607582	cg19696900	rs73003640	1.58e-39	-0.164	0.0121
rs8098133	cg19696900	18	77414556	T	A	1	52607582	cg19696900	rs73003640	1.58e-39	-0.164	0.0121
rs898619	cg19696900	18	77455577	C	T	1	52607582	cg19696900	rs73003640	4.39e-40	-0.166	0.0122
rs9789100	cg19696900	18	77411903	A	G	1	52607582	cg19696900	rs73003640	1.58e-39	-0.164	0.0121
rs9789182	cg19696900	18	77411890	G	A	1	52607582	cg19696900	rs73003640	5.49e-39	-0.163	0.0122
rs9789187	cg19696900	18	77412248	G	C	1	52607582	cg19696900	rs73003640	1.58e-39	-0.164	0.0121
rs9945398	cg19696900	18	77403255	G	A	1	52607582	cg19696900	rs73003640	1.11e-49	-0.165	0.0108
rs9946977	cg19696900	18	77516217	C	T	1	52607582	cg19696900	rs73003640	5.29e-41	-0.155	0.0113
rs9948653	cg19696900	18	77367176	A	C	1	52607582	cg19696900	rs73003640	3.5e-13	-0.103	0.0141
rs9949776	cg19696900	18	77452399	G	C	1	52607582	cg19696900	rs73003640	1e-28	0.115	0.0101
rs9956086	cg19696900	18	77489169	G	A	1	52607582	cg19696900	rs73003640	1.34e-41	-0.156	0.0112
rs9956970	cg19696900	18	77388928	G	A	1	52607582	cg19696900	rs73003640	2.18e-25	0.109	0.0103
rs9963625	cg19696900	18	77421100	G	C	1	52607582	cg19696900	rs62096777	2.86e-20	0.0993	0.0106
rs149148643	cg19785773	5	163911128	A	G	8	142398412	cg19785773	rs186728029	1.67e-09	0.0294	0.00485
rs186728029	cg19785773	5	163905442	G	A	8	142398412	cg19785773	rs186728029	9.02e-13	0.0431	0.00598
rs191667585	cg19880947	10	119048160	C	T	17	1510000	cg19880947	rs191667585	1.76e-10	0.138	0.0215
rs191377125	cg21306540	4	120608964	A	G	2	66664809	cg21306540	rs191377125	1.77e-09	0.0898	0.0148
rs138926453	cg22442853	15	81518240	A	T	14	24892340	cg22442853	rs149507655	5.05e-10	0.0827	0.0132
rs147709316	cg22442853	9	88802884	C	T	14	24892340	cg22442853	rs147709316	9.19e-10	0.0739	0.012
rs149033792	cg22442853	8	103445548	A	G	14	24892340	cg22442853	rs149033792	1.56e-09	0.0723	0.0119
rs149507655	cg22442853	15	81522543	T	C	14	24892340	cg22442853	rs149507655	4.3e-10	0.0815	0.013
rs182447261	cg22442853	8	99014743	A	G	14	24892340	cg22442853	rs182447261	1.2e-10	0.0813	0.0125
rs189554886	cg22442853	8	103467994	C	G	14	24892340	cg22442853	rs149033792	1.56e-09	0.0723	0.0119
rs141781163	cg23002562	2	166090533	C	T	15	64220761	cg23002562	rs145500627	1.79e-09	-0.166	0.0274
rs145500627	cg23002562	2	166101644	G	A	15	64220761	cg23002562	rs145500627	5.79e-10	-0.176	0.0282
rs76380916	cg23002562	13	83790132	G	T	15	64220761	cg23002562	rs76380916	6.1e-10	0.187	0.0301
rs115216741	cg23443127	6	12126824	G	A	3	75229143	cg17731524	rs115216741	1.61e-11	0.265	0.039
rs116884913	cg23443127	14	47347651	G	C	3	75229143	cg17731524	rs145742031	2.08e-10	0.193	0.0303
rs12153865	cg23443127	6	892422	C	T	3	75229143	cg17731524	rs12153865	1.16e-09	0.224	0.0365
rs12202724	cg23443127	6	151679624	G	T	3	75229143	cg17731524	rs12202724	2.99e-11	0.247	0.0369
rs145742031	cg23443127	14	47357495	C	G	3	75229143	cg17731524	rs145742031	5.52e-11	0.211	0.032
rs146108442	cg23443127	14	66476689	A	T	3	75229143	cg17731524	rs146108442	7.12e-10	0.232	0.0375
rs147379183	cg23443127	14	47359388	G	C	3	75229143	cg17731524	rs145742031	5.52e-11	0.211	0.032
rs180942685	cg23443127	11	97367736	T	C	3	75229143	cg17731524	rs180942685	2.09e-11	0.229	0.0339
rs79477139	cg23443127	14	47563556	T	C	3	75229143	cg17731524	rs145742031	1.18e-09	0.158	0.0258
rs10430888	cg23776532	11	2650481	A	G	13	53029591	cg23776532	rs12360708	7.36e-13	-0.0712	0.00985
rs10430889	cg23776532	11	2651593	A	G	13	53029591	cg23776532	rs12360708	7.36e-13	-0.0712	0.00985
rs10734233	cg23776532	11	2643878	A	T	13	53029591	cg23776532	rs12360708	2.44e-10	-0.0588	0.00923
rs10741669	cg23776532	11	2643480	G	A	13	53029591	cg23776532	rs12360708	5.57e-11	-0.0607	0.00919
rs10741670	cg23776532	11	2648291	G	T	13	53029591	cg23776532	rs12360708	4.82e-13	-0.0712	0.00976
rs10766228	cg23776532	11	2643991	A	T	13	53029591	cg23776532	rs12360708	2.44e-10	-0.0588	0.00923
rs10766236	cg23776532	11	2649697	A	C	13	53029591	cg23776532	rs12360708	7.36e-13	-0.0712	0.00985
rs10766242	cg23776532	11	2651614	T	C	13	53029591	cg23776532	rs12360708	7.36e-13	-0.0712	0.00985
rs10832405	cg23776532	11	2648519	A	C	13	53029591	cg23776532	rs12360708	1.21e-12	-0.0703	0.00981
rs10832548	cg23776532	11	2718977	C	T	13	53029591	cg23776532	rs12360708	2.92e-59	0.109	0.00643
rs11023535	cg23776532	11	2648624	G	A	13	53029591	cg23776532	rs12360708	2.71e-10	-0.0419	0.0066
rs11023536	cg23776532	11	2648726	C	T	13	53029591	cg23776532	rs12360708	4.82e-13	-0.0712	0.00976
rs11023540	cg23776532	11	2649810	G	A	13	53029591	cg23776532	rs12360708	5.85e-10	-0.0411	0.00659
rs11023738	cg23776532	11	2699051	T	C	13	53029591	cg23776532	rs12360708	1.61e-12	0.0798	0.0112
rs11023793	cg23776532	11	2709733	T	C	13	53029591	cg23776532	rs12360708	5.88e-46	0.0929	0.00633
rs11023831	cg23776532	11	2717051	A	T	13	53029591	cg23776532	rs12360708	2.89e-20	0.0924	0.00989
rs11023840	cg23776532	11	2721568	T	C	13	53029591	cg23776532	rs231356	2.05e-24	-0.0616	0.00595
rs11023855	cg23776532	11	2729184	C	T	13	53029591	cg23776532	rs12360708	3.38e-18	0.0959	0.0109
rs1119488	cg23776532	11	2663088	T	A	13	53029591	cg23776532	rs12360708	4.34e-11	-0.0609	0.00918
rs112547201	cg23776532	11	2648208	T	C	13	53029591	cg23776532	rs12360708	1.36e-09	0.0687	0.0113
rs12271234	cg23776532	11	2685947	C	T	13	53029591	cg23776532	rs12360708	2.97e-18	-0.0517	0.00586
rs12277353	cg23776532	11	2720675	A	G	13	53029591	cg23776532	rs12360708	8.59e-47	0.0945	0.00638
rs12360708	cg23776532	11	2720927	C	T	13	53029591	cg23776532	rs12360708	1.67e-59	0.112	0.00661
rs129074	cg23776532	11	2734125	G	A	13	53029591	cg23776532	rs231356	8.8e-12	-0.04	0.00583
rs1459825	cg23776532	11	2689546	T	C	13	53029591	cg23776532	rs12360708	2e-14	0.0521	0.00675
rs151212	cg23776532	11	2690293	A	C	13	53029591	cg23776532	rs231356	1.98e-12	-0.0431	0.00608
rs151216	cg23776532	11	2680815	C	T	13	53029591	cg23776532	rs12360708	4.19e-13	0.0732	0.01
rs16928561	cg23776532	11	2715455	G	A	13	53029591	cg23776532	rs12360708	4.17e-16	0.089	0.0108
rs170762	cg23776532	11	2672237	G	A	13	53029591	cg23776532	rs12360708	3.54e-13	0.0722	0.00985
rs189137	cg23776532	11	2679310	G	A	13	53029591	cg23776532	rs12360708	1.02e-11	0.0635	0.00926
rs2283193	cg23776532	11	2717828	C	T	13	53029591	cg23776532	rs12360708	1.27e-44	0.103	0.0071
rs2283194	cg23776532	11	2722667	G	A	13	53029591	cg23776532	rs12360708	1.78e-21	0.0986	0.0102
rs2283196	cg23776532	11	2725752	C	A	13	53029591	cg23776532	rs231356	4.16e-10	-0.0378	0.00601
rs2283200	cg23776532	11	2729340	C	T	13	53029591	cg23776532	rs12360708	7.01e-17	0.0989	0.0117
rs231341	cg23776532	11	2679050	A	G	13	53029591	cg23776532	rs12360708	1.02e-11	0.0635	0.00926
rs231342	cg23776532	11	2678867	A	G	13	53029591	cg23776532	rs12360708	2.09e-11	0.0627	0.00929
rs231343	cg23776532	11	2678653	A	C	13	53029591	cg23776532	rs12360708	7.76e-13	0.0717	0.00993
rs231344	cg23776532	11	2677361	C	T	13	53029591	cg23776532	rs12360708	4.77e-13	0.0728	0.00998
rs231345	cg23776532	11	2677000	C	G	13	53029591	cg23776532	rs12360708	2.02e-11	0.0629	0.00932
rs231346	cg23776532	11	2676639	C	G	13	53029591	cg23776532	rs12360708	9.98e-13	0.0667	0.00928
rs231347	cg23776532	11	2674436	G	A	13	53029591	cg23776532	rs12360708	2.03e-11	0.0626	0.00928
rs231348	cg23776532	11	2673681	C	T	13	53029591	cg23776532	rs12360708	1.35e-11	0.0631	0.00926
rs231349	cg23776532	11	2672821	C	T	13	53029591	cg23776532	rs12360708	3.54e-13	0.0722	0.00985
rs231350	cg23776532	11	2713649	C	A	13	53029591	cg23776532	rs231356	1.08e-09	-0.0371	0.00604
rs231353	cg23776532	11	2709019	A	G	13	53029591	cg23776532	rs231356	3.62e-15	-0.0479	0.00604
rs231356	cg23776532	11	2705343	A	T	13	53029591	cg23776532	rs231356	1.47e-32	-0.0734	0.00605
rs231359	cg23776532	11	2694606	C	A	13	53029591	cg23776532	rs231356	9.53e-25	-0.0644	0.00617
rs231361	cg23776532	11	2691500	G	A	13	53029591	cg23776532	rs231356	1.39e-22	-0.0651	0.00656
rs231840	cg23776532	11	2724130	C	T	13	53029591	cg23776532	rs231356	1.25e-32	-0.0724	0.00595
rs231841	cg23776532	11	2723604	G	T	13	53029591	cg23776532	rs231356	8.48e-22	-0.0583	0.00599
rs2411884	cg23776532	11	2735534	C	G	13	53029591	cg23776532	rs231356	6.51e-19	-0.0546	0.00608
rs2412055	cg23776532	11	2667663	T	G	13	53029591	cg23776532	rs12360708	5.21e-11	-0.0613	0.00927
rs2412056	cg23776532	11	2647793	C	T	13	53029591	cg23776532	rs12360708	4.82e-13	-0.0712	0.00976
rs4271371	cg23776532	11	2651410	T	C	13	53029591	cg23776532	rs12360708	7.36e-13	-0.0712	0.00985
rs463337	cg23776532	11	2670379	A	G	13	53029591	cg23776532	rs12360708	1.01e-11	0.0629	0.00917
rs463924	cg23776532	11	2717680	C	T	13	53029591	cg23776532	rs231356	3.93e-24	-0.0616	0.00599
rs466597	cg23776532	11	2670865	T	C	13	53029591	cg23776532	rs12360708	1.01e-11	0.0629	0.00917
rs4930004	cg23776532	11	2662265	T	C	13	53029591	cg23776532	rs12360708	3.46e-10	-0.0421	0.00667
rs4930005	cg23776532	11	2690531	T	C	13	53029591	cg23776532	rs231356	1.27e-17	0.0569	0.00659
rs4930006	cg23776532	11	2690653	G	T	13	53029591	cg23776532	rs12360708	7.57e-17	0.0927	0.011
rs4930148	cg23776532	11	2717312	A	G	13	53029591	cg23776532	rs12360708	6.21e-19	0.0949	0.0105
rs55786794	cg23776532	11	2723367	C	T	13	53029591	cg23776532	rs12360708	5.53e-22	0.1	0.0102
rs58956504	cg23776532	11	2697454	T	C	13	53029591	cg23776532	rs12360708	1.44e-14	0.0791	0.0102
rs60056002	cg23776532	11	2713548	T	C	13	53029591	cg23776532	rs12360708	5.84e-15	0.0776	0.00985
rs61870802	cg23776532	11	2692442	C	T	13	53029591	cg23776532	rs12360708	1.74e-32	0.0939	0.00775
rs61870825	cg23776532	11	2727052	G	A	13	53029591	cg23776532	rs12360708	7.46e-18	0.0949	0.0109
rs6578283	cg23776532	11	2673575	G	A	13	53029591	cg23776532	rs12360708	9.14e-12	-0.0436	0.00635
rs7102138	cg23776532	11	2659025	C	G	13	53029591	cg23776532	rs12360708	7.11e-11	-0.0606	0.00924
rs7103309	cg23776532	11	2646787	C	T	13	53029591	cg23776532	rs12360708	4.43e-13	-0.0714	0.00978
rs7103496	cg23776532	11	2729937	C	T	13	53029591	cg23776532	rs12360708	2.3e-18	0.097	0.011
rs7105073	cg23776532	11	2695042	C	T	13	53029591	cg23776532	rs12360708	1.58e-20	0.0952	0.0101
rs7108035	cg23776532	11	2665682	G	A	13	53029591	cg23776532	rs12360708	5.21e-11	-0.0613	0.00927
rs7109371	cg23776532	11	2726096	C	T	13	53029591	cg23776532	rs12360708	7.46e-18	0.0949	0.0109
rs7118939	cg23776532	11	2646620	A	G	13	53029591	cg23776532	rs12360708	4.43e-13	-0.0714	0.00978
rs7124833	cg23776532	11	2665580	T	G	13	53029591	cg23776532	rs12360708	5.21e-11	-0.0613	0.00927
rs7128926	cg23776532	11	2696744	A	G	13	53029591	cg23776532	rs231356	4.55e-40	0.094	0.00691
rs7129523	cg23776532	11	2646517	G	T	13	53029591	cg23776532	rs12360708	4.43e-13	-0.0714	0.00978
rs74737644	cg23776532	11	2694152	A	G	13	53029591	cg23776532	rs12360708	2.24e-15	0.0771	0.00963
rs75414884	cg23776532	11	2717937	T	C	13	53029591	cg23776532	rs12360708	1.76e-19	0.0962	0.0105
rs75429592	cg23776532	11	2736394	C	T	13	53029591	cg23776532	rs12360708	8.77e-23	0.0966	0.00968
rs75560722	cg23776532	11	2706877	C	T	13	53029591	cg23776532	rs12360708	8.39e-18	0.101	0.0117
rs75643572	cg23776532	11	2706790	C	T	13	53029591	cg23776532	rs12360708	8.39e-18	0.101	0.0117
rs76101706	cg23776532	11	2696958	T	C	13	53029591	cg23776532	rs12360708	9.57e-14	0.0777	0.0103
rs76874768	cg23776532	11	2703695	G	A	13	53029591	cg23776532	rs12360708	2.55e-13	0.105	0.0142
rs7925578	cg23776532	11	2729947	G	T	13	53029591	cg23776532	rs231356	1.62e-12	-0.0433	0.00609
rs7927129	cg23776532	11	2715532	T	G	13	53029591	cg23776532	rs12360708	3.93e-40	0.0952	0.00699
rs7936778	cg23776532	11	2660580	C	T	13	53029591	cg23776532	rs12360708	2.95e-10	-0.0422	0.00665
rs7937388	cg23776532	11	2723142	T	C	13	53029591	cg23776532	rs12360708	6.26e-20	0.0986	0.0107
rs7938807	cg23776532	11	2728068	G	T	13	53029591	cg23776532	rs12360708	9.67e-18	0.0949	0.0109
rs7939222	cg23776532	11	2643377	C	A	13	53029591	cg23776532	rs12360708	1.08e-10	-0.0598	0.00921
rs7939695	cg23776532	11	2728090	C	T	13	53029591	cg23776532	rs12360708	8.99e-18	0.0947	0.0109
rs7939976	cg23776532	11	2712286	A	G	13	53029591	cg23776532	rs12360708	1.85e-29	0.0811	0.00706
rs7941377	cg23776532	11	2700161	A	G	13	53029591	cg23776532	rs12360708	1.28e-16	0.0975	0.0117
rs7951664	cg23776532	11	2654518	T	A	13	53029591	cg23776532	rs12360708	3.83e-11	-0.0613	0.00922
rs80269905	cg23776532	11	2720873	C	G	13	53029591	cg23776532	rs231356	2.78e-32	-0.0719	0.00595
rs9666537	cg23776532	11	2685864	T	C	13	53029591	cg23776532	rs12360708	3.39e-18	-0.0566	0.00644
rs9666604	cg23776532	11	2697595	A	G	13	53029591	cg23776532	rs12360708	3.79e-14	0.0715	0.00937
rs142120897	cg24607642	9	92073093	T	C	17	42345612	cg04779737	rs150032813	1.4e-11	-0.114	0.0167
rs150032813	cg24607642	9	92068552	G	A	17	42345612	cg04779737	rs150032813	1.4e-11	-0.114	0.0167
rs80169356	cg24607642	9	92008619	T	C	17	42345612	cg04779737	rs150032813	1.49e-09	-0.0988	0.0163
rs2615201	cg25726684	18	60999311	C	T	1	87288288	cg25726684	rs2615201	5.6e-10	-0.12	0.0192
rs138237329	cg26153784	7	116321005	G	A	1	10999921	cg26153784	rs138237329	8.94e-10	-0.0977	0.0159
rs139390841	cg26613995	21	29031354	G	A	4	5412385	cg26613995	rs139390841	7.17e-10	-0.156	0.0252
