# Supplementary material for: Parent of origin genetic effects on methylation in humans are common and influence complex trait variation
Source: Nat Commun. 2019 Mar 27;10:1383. doi: 10.1038/s41467-019-09301-y (PMC6437195; doi:10.1038/s41467-019-09301-y)
Supplement: Supplementary file 9 — Supplementary Data 6 [file 41467_2019_9301_MOESM9_ESM.xlsx]

## Sheet: data6
CpG	Chromosome	Position	Replicated in GS:SFHS	GS:SFHS: P (LRT POE Selected)	GS:SFHS: VC Selected model	GS:SFHS: P (LRT POE Complex)	GS:SFHS: P (LRT POE Maternal)	GS:SFHS: P (LRT POE Paternal)	ALSPAC: Birth P	ALSPAC: Child P	ALSPAC: Adolescence P	Genic	Gene
cg24617313	20	57427146	Yes	1.59291e-55	Complex	1.59291e-55	1.65702e-41	3.00039e-07	2.29e-284	0	0	intronic	GNAS
cg15160445	20	57426749	Yes	1.68746e-40	Complex	1.68746e-40	6.73731e-39	0.00170686	6.9e-101	1.14e-111	9.94e-96	intronic	GNAS
cg07947033	20	57426545	Yes	3.03715e-38	Complex	3.03715e-38	3.77404e-14	1.1178e-13	1.62e-131	9.87e-155	1.21e-126	intronic	GNAS
cg09518720	11	2721591	Yes	4.73927e-37	Complex	4.73927e-37	1.28386e-16	1.16041e-10	4.91e-52	2.11e-60	3.57e-70	intronic	KCNQ1
cg06200857	20	57426420	Yes	5.33135e-37	Complex	5.33135e-37	1.29242e-31	0.000195157	9.99e-78	8.17e-134	4.22e-104	intronic	GNAS
cg04677683	20	57426743	Yes	2.15252e-35	Complex	2.15252e-35	2.78909e-33	0.000426549	1.06e-82	1.64e-93	3.66e-92	intronic	GNAS
cg08091561	20	57426425	Yes	4.96412e-32	Complex	4.96412e-32	2.56534e-29	0.00119824	1.11e-98	1.94e-145	3.52e-132	intronic	GNAS
cg08350488	6	160427501	Yes	3.00612e-31	Complex	3.00612e-31	2.18578e-25	8.1933e-07	7.59e-34	2.57e-29	1.99e-17	ncRNA_exonic	AIRN
cg13749113	15	24506388	Yes	1.04511e-29	Complex	1.04511e-29	2.54193e-18	6.76292e-10	1.34e-63	7.24e-84	1.88e-74	intergenic	PWRN2(dist=91335),PWRN3(dist=179886)
cg11480267	20	57463503	Yes	2.46894e-29	Complex	2.46894e-29	2.40288e-24	0.00117619	1.87e-44	2.63e-72	1.59e-70	ncRNA_intronic	LOC101927932
cg25326570	20	57426757	Yes	3.00148e-28	Complex	3.00148e-28	8.66783e-27	0.00404374	5.92e-74	1.94e-90	4.88e-91	intronic	GNAS
cg27372170	11	2021103	Yes	1.10765e-27	Complex	1.10765e-27	8.30481e-26	0.0187892	1.05e-38	8.28e-75	1.81e-54	ncRNA_intronic	H19
cg25952596	14	101535084	Yes	3.94282e-27	Complex	3.94282e-27	3.95391e-21	0.00299718	1.1e-24	1.66e-37	2.21e-37	upstream;downstream	MEG9;MIR1185-1,MIR1185-2,MIR1193,MIR134,MIR154,MIR300,MIR323B,MIR369,MIR376A1,MIR376A2,MIR376B,MIR376C,MIR377,MIR381,MIR381HG,MIR382,MIR409,MIR410,MIR412,MIR485,MIR487A,MIR487B,MIR494,MIR495,MIR496,MIR539,MIR541,MIR543,MIR544A,MIR654,MIR655,MIR656,MIR668,MIR889
cg23249369	20	57426759	Yes	1.02478e-26	Complex	1.02478e-26	5.55251e-26	0.0128804	5.87e-30	9.72e-33	4.71e-27	intronic	GNAS
cg19109570	18	77376639	Yes	9.08512e-26	Maternal	3.70895e-15	9.08512e-26	0.5	7.17e-07	3.68e-15	1.78e-13	intergenic	NFATC1(dist=87316),CTDP1(dist=63162)
cg10929690	18	77376689	Yes	2.12488e-25	Maternal	2.87703e-15	2.12488e-25	0.5	1.71e-17	6.41e-22	6.01e-23	intergenic	NFATC1(dist=87366),CTDP1(dist=63112)
cg04522821	19	54041329	Yes	3.45237e-22	Maternal	7.82711e-18	3.45237e-22	0.0172273	4.12e-11	5.37e-20	4.45e-18	intronic	ZNF331
cg11300971	4	89619038	Yes	4.11514e-20	Complex	4.11514e-20	2.49071e-08	3.557e-07	1.12e-47	3.86e-91	4.18e-70	UTR5	NAP1L5(NM_153757:c.-1330>0)
cg08263357	6	144329780	Yes	1.55866e-19	Complex	1.55866e-19	1.11614e-16	0.00695315	1.83e-19	5.55e-21	8.14e-19	ncRNA_exonic	HYMAI
cg25195497	6	3849327	Yes	6.75819e-19	Maternal	8.48335e-14	6.75819e-19	0.365607	5.81e-36	4.55e-73	2e-73	upstream	FAM50B
cg02880119	16	3481970	Yes	2.10967e-18	Complex	2.10967e-18	4.15908e-18	0.164352	5.38e-100	7.01e-162	3.57e-113	upstream;downstream	NAA60,ZSCAN32;ZNF174,ZNF597
cg26102503	20	57425994	Yes	6.92386e-18	Complex	6.92386e-18	1.39284e-11	1.61622e-05	5.15e-09	2.48e-17	8.07e-13	intronic	GNAS
cg05269845	8	690059	Yes	8.8662e-18	Maternal	7.7768e-11	8.8662e-18	0.35716	7.96e-06	4.98e-10	3.72e-08	ncRNA_intronic	ERICH1-AS1
cg24342013	13	48891544	Yes	3.33194e-17	Complex	3.33194e-17	4.45292e-17	0.317253	2.6e-47	2.82e-59	3.65e-61	intronic	RB1
cg17292337	12	31272112	Yes	3.58429e-17	Paternal	3.18608e-10	0.209699	3.58429e-17	5.03e-16	9.78e-16	1.99e-18	downstream	DDX11
cg16126137	14	101367300	Yes	5.31762e-17	Complex	5.31762e-17	0.00235182	4.51407e-14	9.89e-12	1.13e-32	1.73e-23	ncRNA_intronic	MEG8
cg14687298	12	31272119	Yes	1.61799e-16	Paternal	3.16909e-09	0.241964	1.61799e-16	7.55e-17	8.57e-20	1.11e-16	downstream	DDX11
cg18279536	14	101194748	Yes	8.17452e-16	Complex	8.17452e-16	8.79832e-15	0.0234357	1.62e-33	3.39e-106	5.92e-78	exonic	DLK1
cg19560831	14	101512612	Yes	9.77396e-16	Maternal	4.24549e-06	9.77396e-16	0.5	2.09e-09	7.36e-45	1.68e-25	ncRNA_intronic	MIR381HG
cg13986840	7	130132453	Yes	2.4109e-15	Maternal	3.46487e-15	2.4109e-15	0.00340957	4.9e-12	2.62e-24	7.38e-19	intronic	MEST
cg03837903	20	57464000	Yes	2.61235e-15	Complex	2.61235e-15	9.17922e-11	0.000250492	2.11e-19	3.65e-29	2.29e-26	intronic	GNAS
cg10317314	12	31272114	Yes	2.71792e-15	Paternal	1.35836e-08	0.270958	2.71792e-15	5.79e-20	3.01e-21	4.04e-20	downstream	DDX11
cg01786704	15	25123688	Yes	3.39173e-15	Complex	3.39173e-15	1.13424e-08	9.19193e-08	2.01e-27	1.69e-33	3.33e-33	intronic	SNRPN
cg20296298	2	210074020	Yes	4.2629e-15	Maternal	2.77929e-11	4.2629e-15	0.309953	2.88e-132	1.65e-122	2.29e-126	intergenic	PTH2R(dist=714789),MAP2(dist=214751)
cg21740964	6	3849331	Yes	6.15211e-15	Complex	6.15211e-15	1.23554e-14	0.0589124	7.04e-33	1.05e-62	1.54e-63	upstream	FAM50B
cg11408952	13	48892244	Yes	4.87696e-14	Maternal	4.82023e-13	4.87696e-14	0.5	2.91e-36	3.51e-73	1.59e-61	intronic	RB1
cg09336323	2	210074276	Yes	5.72172e-14	Maternal	1.61017e-08	5.72172e-14	0.5	2.01e-118	6.25e-155	2.59e-146	intergenic	PTH2R(dist=715045),MAP2(dist=214495)
cg04975775	11	2019587	Yes	1.02724e-13	Complex	1.02724e-13	0.001766	1.90877e-08	3.2e-19	9.12e-49	2.76e-33	ncRNA_intronic	H19
cg19628497	14	101194267	Yes	1.60935e-13	Complex	1.60935e-13	1.10801e-05	3.48036e-06	2.44e-36	8.53e-72	6.19e-66	intronic	DLK1
cg03494825	8	832260	Yes	1.90767e-13	Maternal	6.42238e-12	1.90767e-13	0.0802239	6.48e-13	1.03e-38	8.16e-39	ncRNA_intronic	ERICH1-AS1
cg09971646	14	101194145	Yes	1.1676e-12	Complex	1.1676e-12	1.27475e-07	0.000288307	9.85e-19	2.65e-46	4.28e-31	intronic	DLK1
cg26083330	20	36148615	Yes	2.41106e-12	Complex	2.41106e-12	9.99258e-09	0.00408004	7.15e-27	3.43e-42	1.74e-31	intronic	BLCAP
cg21352158	8	832917	Yes	3.61882e-12	Maternal	2.09824e-11	3.61882e-12	0.0572131	9.91e-14	4.54e-17	1.1e-19	ncRNA_intronic	ERICH1-AS1
cg17696847	20	57414217	Yes	4.39767e-12	Complex	4.39767e-12	8.31518e-05	2.47391e-05	1.29e-50	4.03e-75	7.89e-69	ncRNA_intronic	GNAS-AS1
cg17347253	7	130130288	Yes	7.05488e-12	Complex	7.05488e-12	8.37147e-11	0.0860819	3.16e-17	0.00492	1.02e-07	ncRNA_intronic	MESTIT1
cg00281725	8	833048	Yes	7.06209e-12	Maternal	1.1684e-11	7.06209e-12	0.0668072	5.24e-08	4.22e-11	3.28e-17	ncRNA_intronic	ERICH1-AS1
cg05338009	19	54041398	Yes	1.29936e-11	Paternal	5.09892e-06	0.5	1.29936e-11	4.28e-14	5.81e-13	3.72e-11	UTR5	ZNF331(NM_001079906:c.-312330>0,NM_001317113:c.-312330>0,NM_001317115:c.-312330>0)
cg26275543	7	130130383	Yes	1.74213e-11	Complex	1.74213e-11	5.54543e-09	1.65061e-05	4.74e-28	5.55e-20	1.37e-21	ncRNA_intronic	MESTIT1
cg26684174	8	2628628	Yes	2.04113e-11	Maternal	6.78033e-11	2.04113e-11	0.211494	8.9e-13	1.79e-09	3.86e-10	intergenic	LOC101927815(dist=42637),CSMD1(dist=164247)
cg23757721	20	36148604	Yes	4.48042e-11	Complex	4.48042e-11	4.5002e-09	0.0181602	1.3e-30	2.84e-41	6.86e-36	intronic	BLCAP
cg08242633	8	2591411	Yes	9.79063e-11	Paternal	2.34848e-08	0.0512567	9.79063e-11	7.23e-21	2.19e-18	6.68e-21	upstream	LOC101927815
cg11532302	6	144329789	Yes	5.26009e-10	Complex	5.26009e-10	1.95862e-08	0.00133667	6.18e-15	7.69e-14	2.03e-13	ncRNA_exonic	HYMAI
cg26288595	15	24672032	Yes	1.48762e-09	Maternal	9.19645e-07	1.48762e-09	0.5	2.34e-13	1.24e-39	8.18e-31	upstream	PWRN3
cg18863119	14	101512653	Yes	1.90938e-09	Maternal	0.0205486	1.90938e-09	0.5	8.43e-22	1.21e-34	1.62e-21	ncRNA_intronic	MIR381HG
cg03061677	20	36149185	Yes	2.04544e-09	Complex	2.04544e-09	5.19082e-05	0.00300717	1.76e-09	1.03e-18	2.31e-13	intronic	BLCAP
cg25657700	15	25123491	Yes	2.55379e-09	Maternal	4.43734e-07	2.55379e-09	0.474785	5.46e-10	1.4e-18	9.26e-14	intronic	SNRPN
cg22943498	20	36148928	Yes	2.66644e-09	Complex	2.66644e-09	6.62698e-07	0.021774	2.82e-07	6.43e-09	2.13e-11	UTR5	BLCAP(NM_001317074:c.-13520>0)
cg05491587	18	77659695	Yes	3.26165e-09	Complex	3.26165e-09	7.76228e-06	0.0459721	4.63e-19	8.67e-22	1.29e-20	exonic	KCNG2
cg11372818	10	131989849	Yes	3.68998e-09	Maternal	2.30122e-06	3.68998e-09	0.469129	4.74e-14	7.3e-22	6.46e-17	downstream	GLRX3
cg13790727	20	36148738	Yes	4.29664e-09	Complex	4.29664e-09	7.11249e-08	0.165114	9.48e-24	1.92e-37	4.62e-31	intronic	BLCAP
cg23954636	4	89618982	Yes	6.78484e-09	Paternal	2.26764e-07	0.0325587	6.78484e-09	1.73e-10	9.37e-12	1.49e-08	UTR5	NAP1L5(NM_153757:c.-770>0)
cg20783699	20	36148767	Yes	7.48188e-09	Complex	7.48188e-09	5.05711e-08	0.152984	2.67e-09	3.5e-18	1.77e-11	intronic	BLCAP
cg23460430	6	144329887	Yes	9.54001e-09	Maternal	1.65051e-08	9.54001e-09	0.248812	6.95e-22	1.28e-13	5.5e-19	intronic	PLAGL1
cg27182551	13	48892551	Yes	1.42137e-08	Maternal	7.30628e-08	1.42137e-08	0.5	0.000524	1.72e-20	1.47e-18	intronic	RB1
cg24675557	20	36149081	Yes	2.76713e-08	Maternal	1.27607e-07	2.76713e-08	0.5	1.07e-12	1.27e-11	4.96e-13	intronic	BLCAP
cg04489586	20	36148642	Yes	2.96217e-08	Complex	2.96217e-08	7.10513e-07	0.152065	1.15e-19	1.36e-32	5.7e-35	UTR5	BLCAP(NM_001317075:c.-10660>0)
cg07615111	13	114965537	Yes	3.64516e-08	Maternal	1.14229e-07	3.64516e-08	0.0229672	0.00473	2.71e-11	0.000344	upstream	CDC16
cg24338351	20	36149053	Yes	9.09734e-08	Complex	9.09734e-08	3.92564e-07	0.0517749	1.25e-23	9.42e-36	6.84e-46	intronic	BLCAP
cg27241889	8	833012	Yes	1.00369e-07	Maternal	1.7867e-07	1.00369e-07	0.256979	1.74e-10	4.81e-17	3.37e-13	ncRNA_intronic	ERICH1-AS1
cg23605670	20	36148672	Yes	1.02573e-07	Complex	1.02573e-07	3.23646e-07	0.422722	6.62e-07	6.21e-12	2.98e-13	UTR5	BLCAP(NM_001317075:c.-10960>0)
cg26685596	2	210074359	Yes	1.40797e-07	Maternal	5.56691e-05	1.40797e-07	0.5	1.73e-39	3.69e-26	8.83e-41	intergenic	PTH2R(dist=715128),MAP2(dist=214412)
cg25712981	20	36148775	Yes	1.48125e-07	Complex	1.48125e-07	4.98995e-07	0.194191	2.05e-11	2.39e-15	4.28e-10	intronic	BLCAP
cg15473473	20	36148994	Yes	1.61422e-07	Complex	1.61422e-07	7.96018e-06	0.0639422	3.72e-07	1.93e-14	3.01e-12	intronic	BLCAP
cg18121862	14	101195312	Yes	1.80531e-07	Complex	1.80531e-07	0.00114452	0.000365643	1.08e-14	6.19e-37	3.41e-28	exonic	DLK1
cg22510412	20	36149121	Yes	1.96134e-07	Complex	1.96134e-07	1.67335e-05	0.101965	5.88e-12	4.12e-20	7.43e-16	intronic	BLCAP
cg21588305	20	36149455	Yes	2.56276e-07	Complex	2.56276e-07	6.6201e-07	0.191978	3.61e-10	1.15e-22	4.13e-15	intronic	BLCAP
cg03615235	20	36148779	Yes	3.06329e-07	Maternal	3.48754e-07	3.06329e-07	0.41881	5.4e-12	4.11e-17	2.64e-10	intronic	BLCAP
cg09150232	7	50849639	Yes	3.09845e-07	Complex	3.09845e-07	9.68771e-07	0.16284	0.556	1.19e-10	4.19e-22	intronic	GRB10
cg22421148	20	36149119	Yes	3.30433e-07	Complex	3.30433e-07	5.20138e-06	0.0212397	4.62e-14	8.42e-19	1.62e-15	intronic	BLCAP
cg10981598	20	36148699	Yes	3.40528e-07	Complex	3.40528e-07	1.78025e-06	0.105394	1.48e-07	3.24e-18	2.37e-07	UTR5	BLCAP(NM_001317075:c.-11230>0)
cg20479660	20	36149112	Yes	3.81318e-07	Complex	3.81318e-07	2.61343e-05	0.139906	3.02e-10	1.63e-17	3.36e-14	intronic	BLCAP
cg00606841	21	40757691	Yes	4.64e-07	Maternal	8.2098e-05	4.64e-07	0.5	9.79e-08	7.12e-23	5.73e-30	intronic	WRB
cg01466133	20	36149022	Yes	4.87214e-07	Complex	4.87214e-07	9.78462e-05	0.178276	3.89e-06	9.05e-12	2.36e-08	intronic	BLCAP
cg00500770	20	47012991	Yes	4.97959e-07	Maternal	9.25406e-07	4.97959e-07	0.215896	7.22e-13	2.26e-20	3.17e-14	downstream	LINC00494
cg12862537	20	36148679	Yes	6.9156e-07	Complex	6.9156e-07	1.33738e-05	0.0806498	1.12e-06	1.65e-12	1.32e-07	UTR5	BLCAP(NM_001317075:c.-11030>0)
cg25742037	11	2171694	Yes	7.49996e-07	Maternal	0.000381325	7.49996e-07	0.5	8.88e-15	1.76e-22	1.17e-16	intronic	INS-IGF2
cg17643025	20	36148791	Yes	8.59497e-07	Complex	8.59497e-07	5.75901e-05	0.00751051	3.87e-11	4.07e-17	1.29e-08	intronic	BLCAP
cg04115307	14	101539612	Yes	8.92305e-07	Complex	8.92305e-07	2.01204e-05	0.021774	3.79e-10	0.199	0.223	downstream	MEG9,MIR1185-1,MIR1185-2,MIR134,MIR154,MIR300,MIR323B,MIR369,MIR376A1,MIR376A2,MIR376B,MIR376C,MIR377,MIR381,MIR381HG,MIR382,MIR409,MIR410,MIR412,MIR485,MIR487A,MIR487B,MIR495,MIR496,MIR539,MIR541,MIR544A,MIR654,MIR655,MIR656,MIR668,MIR889
cg02886208	11	14281011	Yes	1.17579e-06	Maternal	0.000297429	1.17579e-06	0.5	1.77e-09	9.3e-15	1.79e-13	intronic	SPON1
cg18075691	19	58566643	Yes	1.34211e-06	Maternal	0.00226016	1.34211e-06	0.5	1.09e-13	1.56e-11	2.93e-12	upstream;downstream	ZNF135;ZSCAN1,ZSCAN18
cg00237904	11	2020314	Yes	1.39487e-06	Paternal	4.40035e-05	0.460172	1.39487e-06	NA	2.11e-10	4.61e-06	ncRNA_intronic	H19
cg24877093	21	48081686	Yes	1.9151e-06	Maternal	0.00839592	1.9151e-06	0.5	2.96e-19	2.66e-15	1.73e-16	intronic	PRMT2
cg18607468	4	89619030	Yes	1.94937e-06	Complex	1.94937e-06	0.0837041	2.6833e-05	1.13e-20	1.51e-28	3.51e-30	UTR5	NAP1L5(NM_153757:c.-1250>0)
cg08698721	14	101294147	Yes	2.40185e-06	Paternal	8.91539e-06	0.5	2.40185e-06	2e-20	6.16e-18	1.84e-28	ncRNA_intronic	MEG3
cg07156273	20	36149013	Yes	2.66902e-06	Complex	2.66902e-06	2.32956e-05	0.24019	9.11e-07	1.16e-11	5.16e-09	intronic	BLCAP
cg07758904	9	115652824	Yes	2.75398e-06	Paternal	0.0683818	0.5	2.75398e-06	1.11e-12	1.56e-14	2.41e-17	exonic	SLC46A2
cg02882979	14	101512592	Yes	3.37643e-06	Maternal	0.0268822	3.37643e-06	0.5	1.18e-14	2.13e-43	3.86e-16	ncRNA_intronic	MIR381HG
cg08082788	14	101618406	Yes	3.59502e-06	Complex	3.59502e-06	0.110953	4.09284e-06	1.21e-08	2.11e-18	8.71e-12	intergenic	MEG9(dist=79133),LINC00524(dist=253918)
cg22618164	12	122356400	Yes	3.98719e-06	Paternal	3.89621e-05	0.5	3.98719e-06	1.81e-21	2.9e-22	1.01e-21	upstream;downstream	HPD,WDR66;PSMD9
cg11256152	8	141359786	Yes	4.16628e-06	Maternal	0.000194948	4.16628e-06	0.105249	2.66e-18	1.39e-21	5.92e-19	intronic	TRAPPC9
cg00576435	20	36149188	Yes	4.69909e-06	Complex	4.69909e-06	1.77873e-05	0.0822699	5.44e-11	8.59e-19	6.76e-18	intronic	BLCAP
cg21171335	12	122356390	Yes	5.10961e-06	Paternal	7.72729e-05	0.5	5.10961e-06	6.97e-20	5.7e-23	4.66e-19	upstream;downstream	HPD,WDR66;PSMD9
cg05979597	8	818875	Yes	5.1688e-06	Complex	5.1688e-06	0.00556638	0.00656318	2.41e-09	1.86e-12	2.68e-19	ncRNA_intronic	ERICH1-AS1
cg06693667	20	57426570	Yes	6.35356e-06	Complex	6.35356e-06	2.27374e-05	0.5	2.12e-11	1.83e-08	1.43e-06	intronic	GNAS
cg07500432	18	77918588	Yes	9.40569e-06	Maternal	2.54539e-05	9.40569e-06	0.415088	4.31e-11	1.59e-08	2.29e-14	ncRNA_intronic	PARD6G-AS1
cg21461082	21	48081619	Yes	9.41557e-06	Maternal	0.013791	9.41557e-06	0.5	5.02e-10	2.03e-12	6.59e-11	intronic	PRMT2
cg13458005	10	27702309	Yes	9.88149e-06	Maternal	4.68893e-05	9.88149e-06	0.5	2.63e-08	2.15e-11	1.26e-14	exonic	PTCHD3
cg16675558	11	2020101	Yes	1.08954e-05	Paternal	0.000475658	0.474785	1.08954e-05	1.84e-10	1.59e-11	5.23e-12	ncRNA_intronic	H19
cg02886509	11	2020556	Yes	1.14109e-05	Complex	1.14109e-05	0.0404183	1.72523e-05	2.38e-10	2.21e-07	1.34e-09	ncRNA_intronic	H19
cg25962605	20	36149452	Yes	1.1826e-05	Complex	1.1826e-05	8.25354e-05	0.214413	6.44e-09	5.62e-16	1.48e-14	intronic	BLCAP
cg27663389	19	21666098	Yes	1.18758e-05	Complex	1.18758e-05	7.67003e-05	0.171659	1.17e-06	2.38e-15	1.67e-11	upstream	LINC00664,ZNF429
cg03904042	20	32255491	Yes	1.30406e-05	Paternal	0.000595582	0.5	1.30406e-05	2.59e-16	8.18e-30	8.88e-24	exonic	ACTL10
cg13830619	12	9555480	Yes	1.43051e-05	Complex	1.43051e-05	0.00136924	0.5	6.27e-08	4.91e-11	3.77e-08	upstream;downstream	LOC101928030;DDX12P,LOC101930452
cg06627087	19	57376177	Yes	2.04194e-05	Maternal	0.000493446	2.04194e-05	0.5	2.99e-16	5.72e-17	2.12e-12	upstream;downstream	PEG3,ZIM2;MIMT1
cg17611045	3	192289245	Yes	2.3742e-05	Complex	2.3742e-05	0.0675894	0.000158769	2.11e-12	8.71e-13	1.96e-18	intronic	FGF12
cg25281616	11	2020279	Yes	2.59694e-05	Paternal	0.00132647	0.309243	2.59694e-05	0.000119	3.41e-06	1.09e-11	ncRNA_intronic	H19
cg22048216	18	77377119	Yes	2.61895e-05	Complex	2.61895e-05	0.0626415	0.000163416	6.04e-13	3.75e-10	2.09e-13	intergenic	NFATC1(dist=87796),CTDP1(dist=62682)
cg18433380	20	36149194	Yes	2.74924e-05	Complex	2.74924e-05	6.89726e-05	0.232884	1.79e-10	8.85e-20	4.38e-15	intronic	BLCAP
cg11938672	6	170055155	Yes	3.25877e-05	Maternal	0.00132938	3.25877e-05	0.482165	7.5e-11	6.2e-12	5.2e-11	intronic	WDR27
cg00976097	5	421733	Yes	3.39587e-05	Maternal	0.00104886	3.39587e-05	0.5	1.77e-11	2.59e-08	3.92e-06	intronic	AHRR
cg14463292	3	192289252	Yes	3.63355e-05	Complex	3.63355e-05	0.0223755	0.00467689	1.15e-12	2.56e-11	6.7e-16	intronic	FGF12
cg24389034	6	169977608	Yes	4.26283e-05	Maternal	0.00100084	4.26283e-05	0.5	4.16e-13	2.68e-17	4.15e-13	intronic	WDR27
cg13403462	20	32256071	Yes	4.29452e-05	Paternal	0.00142742	0.441044	4.29452e-05	1.34e-17	4.16e-38	1.7e-25	UTR3	ACTL10(NM_001024675:c.*300>0)
cg02841571	6	169977833	Yes	4.70385e-05	Maternal	0.00019474	4.70385e-05	0.5	1.41e-17	1.04e-20	2.89e-22	intronic	WDR27
cg27644292	15	25123287	Yes	5.14156e-05	Maternal	0.00171061	5.14156e-05	0.5	2.34e-09	1.63e-10	4.97e-13	intronic	SNRPN
cg19024700	19	49340765	Yes	5.5199e-05	Paternal	0.00246083	0.5	5.5199e-05	5.21e-11	4.58e-07	3.55e-09	exonic	PLEKHA4
cg04810287	20	36149271	Yes	5.98312e-05	Complex	5.98312e-05	6.12437e-05	0.208633	1.34e-07	1.92e-12	4.53e-14	intronic	BLCAP
cg07019386	20	47013687	Yes	6.40342e-05	Maternal	0.000332608	6.40342e-05	0.5	4e-14	1.2e-18	7.58e-18	downstream	LINC00494
cg06565641	8	141359674	Yes	7.07526e-05	Maternal	0.00108848	7.07526e-05	0.167692	8.07e-19	2.81e-21	6.64e-18	intronic	TRAPPC9
cg04234063	16	3355951	Yes	7.10538e-05	Complex	7.10538e-05	0.0212397	0.00113086	4.74e-10	9.71e-12	9.07e-07	intronic	ZNF75A
cg23476401	11	2020296	Yes	7.27332e-05	Paternal	0.0458578	0.5	7.27332e-05	0.00486	1.88e-13	6.32e-13	ncRNA_intronic	H19
cg14469070	20	36148803	Yes	7.7355e-05	Complex	7.7355e-05	0.000786963	0.0300251	8.19e-07	4.39e-11	5.46e-09	intronic	BLCAP
cg10831725	19	21666552	Yes	8.03713e-05	Complex	8.03713e-05	0.00045067	0.189491	1.34e-12	8.42e-11	1.58e-08	ncRNA_exonic	LINC00664
cg08155312	18	77659949	Yes	8.21853e-05	Complex	8.21853e-05	0.000102211	0.0400715	5.66e-06	2.25e-11	4.02e-08	downstream	KCNG2,PQLC1
cg24605090	11	2019943	Yes	8.46681e-05	Paternal	9.63992e-05	0.0267858	8.46681e-05	0.000427	2.13e-18	4.54e-10	ncRNA_intronic	H19
cg09894276	6	169977394	Yes	8.62123e-05	Maternal	0.00236746	8.62123e-05	0.5	1.78e-27	2.41e-30	2.86e-27	intronic	WDR27
cg07310951	19	57350503	Yes	9.10172e-05	Complex	9.10172e-05	0.00234663	0.0199516	4.19e-09	3.77e-09	2.74e-18	intronic	PEG3,ZIM2
cg22551578	20	36148620	Yes	9.66046e-05	Complex	9.66046e-05	0.00100193	0.19906	5.32e-05	9.56e-17	1.79e-08	intronic	BLCAP
cg14921437	20	32255988	Yes	0.000104968	Paternal	0.00513919	0.5	0.000104968	1.58e-19	5.67e-36	2.41e-30	exonic	ACTL10
cg22678136	15	25093521	Yes	0.0001113	Paternal	0.000125143	0.474786	0.0001113	6.68e-16	1.55e-06	7.14e-09	intronic	SNRPN
cg20025135	4	107446698	Yes	0.00011627	Maternal	0.000542086	0.00011627	0.5	6.08e-10	6.8e-12	2.35e-09	intergenic	GIMD1(dist=158106),DKK2(dist=396261)
cg03605463	16	89740564	Yes	0.000127297	Complex	0.000127297	0.0040846	0.0993435	1.02e-77	6.52e-86	1.01e-77	upstream;downstream	CDK10,CHMP1A,VPS9D1-AS1;DPEP1,SPATA2L,SPATA33,VPS9D1
cg19287610	6	164461074	Yes	0.000127704	Maternal	0.032717	0.000127704	0.5	8.57e-23	1.71e-41	4.99e-38	intergenic	QKI(dist=461446),MEAT6(dist=745792)
cg03996735	11	2020104	Yes	0.000149552	Paternal	0.00113953	0.5	0.000149552	3.99e-11	7.48e-29	8.61e-13	ncRNA_intronic	H19
cg07470512	20	32255052	Yes	0.000170918	Paternal	0.00057097	0.189184	0.000170918	1.76e-18	2.03e-32	8.8e-22	UTR5	ACTL10(NM_001024675:c.-2520>0)
cg18454954	11	2020537	Yes	0.000178005	Complex	0.000178005	0.0181602	0.00824433	0.00609	0.00221	1.21e-10	ncRNA_intronic	H19
cg22992730	19	4784940	Yes	0.000182242	Maternal	0.0081789	0.000182242	0.5	7.88e-23	6.27e-34	4.51e-38	upstream;downstream	FEM1A;MIR7-3,MIR7-3HG,TICAM1
cg09166085	5	102898648	Yes	0.000186382	Complex	0.000186382	0.33917	0.00263555	2.84e-20	1.12e-20	5e-21	upstream	LOC102467212,NUDT12
cg12092346	18	77659572	Yes	0.000240748	Complex	0.000240748	0.00900077	0.5	5.77e-15	7.44e-13	9.65e-12	exonic	KCNG2
cg12955789	5	179588551	Yes	0.000245966	Complex	0.000245966	0.00093447	0.0114373	3.5e-08	1.34e-10	3.72e-08	intronic	RASGEF1C
cg07620573	3	192289293	Yes	0.000266003	Complex	0.000266003	0.0537702	0.00143525	4.98e-10	3.68e-10	1.39e-09	intronic	FGF12
cg07655627	5	102898729	Yes	0.000268009	Complex	0.000268009	0.101685	0.0277001	6.43e-10	8.31e-12	6.9e-12	upstream	LOC102467212,NUDT12
cg26163234	15	99789622	Yes	0.000320668	Paternal	0.0921876	0.5	0.000320668	3.07e-11	3.04e-11	8.83e-06	UTR5	TTC23(NM_001288615:c.-207050>0)
cg03549506	10	45695008	Yes	0.000366431	Maternal	0.0029477	0.000366431	0.5	1.34e-12	1.37e-16	1.69e-09	downstream	ANKRD30BP3,MIR3156-1
cg02976617	5	102898463	Yes	0.000370796	Complex	0.000370796	0.335687	0.00740891	3.63e-16	7.55e-18	3.94e-15	UTR5	NUDT12(NM_031438:c.-25140>0,NM_001300741:c.-25140>0)
cg06054159	8	2075209	Yes	0.000426549	Complex	0.000426549	0.409809	0.000498266	8.08e-06	6.55e-11	2.44e-07	intronic	MYOM2
cg26267310	19	49340593	Yes	0.000435849	Paternal	0.0482638	0.5	0.000435849	1.63e-11	2.07e-10	2.16e-09	exonic	PLEKHA4
cg17588350	11	60414689	Yes	0.000445834	Complex	0.000445834	0.000455068	0.5	0.000137	1.54e-10	8.09e-12	ncRNA_intronic	LINC00301
cg09827496	16	89740639	Yes	0.000446316	Complex	0.000446316	0.000542672	0.153678	1.09e-46	2.61e-44	1.03e-47	upstream;downstream	CDK10,CHMP1A,VPS9D1-AS1;DPEP1,SPATA2L,SPATA33,VPS9D1
cg06405146	19	21666788	Yes	0.000518587	Complex	0.000518587	0.00798579	0.0498605	1.57e-13	7.88e-18	1.12e-13	ncRNA_exonic	LINC00664
cg19411738	10	13481909	Yes	0.000557543	Paternal	0.252599	0.5	0.000557543	7.87e-05	2.34e-11	9.71e-09	intronic	BEND7
cg04165845	14	101696245	Yes	0.000578431	Paternal	0.264062	0.5	0.000578431	5.97e-22	3.65e-33	4.33e-41	intergenic	MEG9(dist=156972),LINC00524(dist=176079)
cg18104242	11	2020118	No	0.000643876	Paternal	0.0575047	0.5	0.000643876	1.19e-08	8.34e-29	3.29e-21	ncRNA_intronic	H19
cg12744031	7	158751184	No	0.000725431	Complex	0.000725431	0.121078	0.0060369	6.33e-13	2.11e-17	9.51e-14	downstream	WDR60
cg00413089	7	158750985	No	0.000792969	Complex	0.000792969	0.0594406	0.0254737	3.43e-17	2.9e-21	7.73e-21	downstream	WDR60
cg02162144	14	101618194	No	0.00079989	Complex	0.00079989	0.16486	0.000991071	1.74e-08	2.97e-11	7.56e-08	intergenic	MEG9(dist=78921),LINC00524(dist=254130)
cg24686497	10	13481944	No	0.000835425	Paternal	0.133898	0.5	0.000835425	6.75e-09	8.23e-10	2.19e-12	intronic	BEND7
cg21016266	12	122356598	No	0.000943671	Complex	0.000943671	0.5	0.00120348	3.11e-13	1.36e-14	6.48e-11	UTR5	WDR66(NM_144668:c.-26140>0,NM_001178003:c.-26140>0)
cg15638969	10	131989556	No	0.00113209	Maternal	0.00186376	0.00113209	0.5	5.34e-07	2.22e-15	1.61e-14	downstream	GLRX3
cg16052317	15	99789855	No	0.00114953	Paternal	0.167952	0.5	0.00114953	2.9e-08	8.18e-09	1.72e-11	UTR5	TTC23(NM_001288616:c.-209380>0)
cg13238680	10	65733273	No	0.00122203	Maternal	0.00594902	0.00122203	0.277624	9.1e-05	5.01e-11	8.89e-08	intergenic	REEP3(dist=348390),ANXA2P3(dist=852012)
cg08422420	5	1594733	No	0.00129351	Paternal	0.186146	0.5	0.00129351	1.14e-15	2.67e-15	2.2e-11	upstream;downstream	SDHAP3;LOC728613
cg25090051	20	57414059	No	0.00138735	Complex	0.00138735	0.0865436	0.0261836	2.93e-19	4.98e-44	1.47e-40	ncRNA_intronic	GNAS-AS1
cg00070912	20	47013814	No	0.00151443	Complex	0.00151443	0.00161568	0.5	3.51e-11	6.3e-12	7.29e-11	downstream	LINC00494
cg08453205	5	179588440	No	0.001766	Maternal	0.0149764	0.001766	0.5	8.64e-09	5.79e-12	2.28e-07	intronic	RASGEF1C
cg13665998	5	102898478	No	0.00184337	Complex	0.00184337	0.380825	0.0200695	2.97e-17	1.64e-18	7.4e-18	UTR5	NUDT12(NM_031438:c.-25290>0,NM_001300741:c.-25290>0)
cg25978208	15	25093244	No	0.0018515	Paternal	0.00251865	0.233303	0.0018515	4.27e-05	3.67e-12	1.49e-05	intronic	SNRPN
cg21433313	16	3507492	No	0.00185967	Complex	0.00185967	0.5	0.0226424	0.00069	8.48e-12	2.25e-07	intronic	NAA60
cg20213508	20	57463325	No	0.00194549	Maternal	0.111108	0.00194549	0.5	3.11e-06	1.94e-12	4.36e-09	ncRNA_intronic	LOC101927932
cg03054684	3	39543515	No	0.00205564	Paternal	0.00653356	0.244211	0.00205564	1.83e-06	1.58e-08	8.2e-11	intronic	MOBP
cg24960960	5	1594678	No	0.00217214	Paternal	0.234995	0.5	0.00217214	2.56e-11	4.09e-13	5.62e-08	upstream;downstream	SDHAP3;LOC728613
cg15557168	22	42548783	No	0.00228778	Maternal	0.0121717	0.00228778	0.360257	2.28e-10	7.67e-14	1.9e-10	upstream;downstream	CYP2D6,CYP2D7,LOC101929829;NDUFA6-AS1,TCF20
cg07012739	14	71606506	No	0.0022979	Maternal	0.0109105	0.0022979	0.5	2.96e-07	2.72e-10	5.06e-05	downstream	PCNX
cg07916022	2	133402827	No	0.00241769	Maternal	0.00381995	0.00241769	0.5	1.07e-11	3.15e-19	1.31e-11	exonic	GPR39
cg02657360	11	2020560	No	0.00282606	Complex	0.00282606	0.0694547	0.010898	2.81e-08	6.32e-06	4.34e-13	ncRNA_intronic	H19
cg00478435	20	32254706	No	0.00297068	Paternal	0.0167896	0.307136	0.00297068	2.86e-06	5.07e-14	5.96e-07	UTR5	ACTL10(NM_001024675:c.-5980>0)
cg26710963	21	40757899	No	0.00328668	Maternal	0.0104567	0.00328668	0.391397	0.0316	4.86e-05	6.3e-11	intronic	WRB
cg19774868	18	77905408	No	0.00329399	Complex	0.00329399	0.270958	0.01776	6.03e-05	1.13e-10	2.27e-08	upstream;downstream	PARD6G-AS1;ADNP2,PARD6G
cg09623773	7	154863381	No	0.00357678	Complex	0.00357678	0.00359276	0.270416	7.23e-08	8.35e-11	3.47e-09	intronic	HTR5A
cg12648811	1	17053886	No	0.00378179	Complex	0.00378179	0.0193499	0.5	7.7e-09	3.15e-10	5.82e-10	upstream;downstream	ESPNP;FAM231A,FAM231C,MST1L
cg21237861	18	77918142	No	0.00413512	Complex	0.00413512	0.0117714	0.276492	3.37e-05	4.79e-06	2.47e-14	exonic	PARD6G
cg02390813	16	75563489	No	0.00516815	Maternal	0.013121	0.00516815	0.5	2.49e-08	9.3e-13	6.95e-08	exonic	CHST5
cg15833099	2	133402999	No	0.00532142	Maternal	0.0112029	0.00532142	0.5	1.9e-06	1.21e-15	2.31e-09	exonic	GPR39
cg16501140	4	122854405	No	0.00546704	Complex	0.00546704	0.0157454	0.285204	0.000184	1.46e-11	0.000355	intronic	TRPC3
cg20191338	18	77905663	No	0.0057512	Complex	0.0057512	0.17465	0.0275014	4.78e-07	4.18e-10	0.000577	upstream;downstream	PARD6G-AS1;ADNP2,PARD6G
cg19815565	18	77917615	No	0.00744262	Complex	0.00744262	0.0341793	0.41881	3.37e-06	6.31e-10	1.77e-10	ncRNA_intronic	PARD6G-AS1
cg05577810	2	79220510	No	0.00805879	Paternal	0.016421	0.5	0.00805879	4.07e-10	4.37e-10	2.67e-08	upstream	REG3G
cg01971227	16	3988694	No	0.00865829	Paternal	0.0271736	0.5	0.00865829	1.48e-06	3.3e-10	6.22e-06	downstream	ADCY9,LOC102724927
cg16349612	7	50849723	No	0.00935724	Complex	0.00935724	0.0113325	0.383368	3.97e-20	5.71e-16	5.69e-15	intronic	GRB10
cg27300742	11	2020129	No	0.00984034	Paternal	0.0595164	0.5	0.00984034	2.96e-07	9.17e-20	9.44e-11	ncRNA_intronic	H19
cg15816911	14	71606274	No	0.010373	Maternal	0.0414272	0.010373	0.5	2.69e-10	4.07e-20	5.54e-12	downstream	PCNX
cg01854967	2	863946	No	0.010675	Paternal	0.238874	0.5	0.010675	1.53e-13	6.72e-21	9.68e-19	ncRNA_exonic	LINC01115
cg25574978	11	2020496	No	0.0111643	Paternal	0.0754069	0.5	0.0111643	0.000123	1.65e-09	3.8e-13	ncRNA_intronic	H19
cg09681675	16	3481785	No	0.011411	Maternal	0.045291	0.011411	0.5	1.95e-16	1.65e-68	3.79e-58	upstream;downstream	NAA60,ZSCAN32;ZNF174,ZNF597
cg12311815	2	133402940	No	0.0114901	Maternal	0.0697258	0.0114901	0.5	9.37e-11	1.07e-13	1.05e-10	exonic	GPR39
cg18362496	11	2019930	No	0.0122563	Complex	0.0122563	0.0360182	0.0812934	0.000364	3.29e-11	0.000128	ncRNA_intronic	H19
cg06741336	14	101696494	No	0.0137432	Paternal	0.0249324	0.28342	0.0137432	1.68e-09	7.06e-12	2.05e-16	intergenic	MEG9(dist=157221),LINC00524(dist=175830)
cg11287055	21	38630234	No	0.0139681	Complex	0.0139681	0.188877	0.023716	1.07e-15	3.42e-11	5.71e-12	intronic	DSCR3
cg00815399	7	158750607	No	0.0160046	Complex	0.0160046	0.18406	0.0526958	1.28e-20	1.34e-20	2.02e-18	downstream	WDR60
cg03738707	2	128453335	No	0.0160233	Complex	0.0160233	0.0880638	0.204106	4.58e-08	5.33e-09	2.11e-10	upstream;downstream	LIMS2,SFT2D3;WDR33
cg21931717	5	1594715	No	0.0166723	Paternal	0.28283	0.5	0.0166723	1e-09	7.03e-12	6.31e-08	upstream;downstream	SDHAP3;LOC728613
cg21077636	5	37209182	No	0.0177808	Complex	0.0177808	0.0315876	0.110028	5.2e-05	1.96e-08	4.81e-11	intronic	C5orf42
cg14304817	11	89867911	No	0.0182885	Complex	0.0182885	0.115556	0.120734	0.000439	1.81e-11	0.000415	UTR5	NAALAD2(NM_005467:c.-160>0,NM_001300930:c.-160>0)
cg11297256	11	2720810	No	0.018353	Complex	0.018353	0.285804	0.0465482	3.64e-08	1.07e-11	0.000202	ncRNA_exonic	KCNQ1OT1
cg11945929	7	158750384	No	0.0189	Complex	0.0189	0.182883	0.0539743	2.4e-12	5.68e-21	1.29e-19	downstream	WDR60
cg25336198	11	2182618	No	0.0192363	Paternal	0.0466062	0.268802	0.0192363	0.000559	9.75e-11	3.3e-05	upstream;downstream	IGF2,INS,INS-IGF2,MIR4686,MIR483;IGF2-AS,TH
cg20019489	20	57414351	No	0.019259	Complex	0.019259	0.130826	0.135666	1.03e-17	2.08e-44	7.72e-32	ncRNA_intronic	GNAS-AS1
cg02251663	11	14281053	No	0.0193499	Maternal	0.038621	0.0193499	0.5	4.12e-10	7.78e-09	1.2e-13	intronic	SPON1
cg01330954	16	3464107	No	0.0196714	Maternal	0.0377778	0.0196714	0.5	0.00111	1.03e-10	0.00053	upstream;downstream	NAA60,ZSCAN32;ZNF174,ZNF597
cg06860848	19	54057208	No	0.0204036	Complex	0.0204036	0.0564912	0.196766	2.7e-05	3.48e-11	1.76e-10	intronic	ZNF331
cg27048432	2	133403009	No	0.0204277	Maternal	0.0720322	0.0204277	0.5	2.41e-07	2.57e-12	1.3e-07	exonic	GPR39
cg13590055	18	77917647	No	0.0242294	Complex	0.0242294	0.065105	0.5	1.48e-08	6.77e-10	2.43e-10	ncRNA_intronic	PARD6G-AS1
cg12954512	7	158750244	No	0.0245198	Complex	0.0245198	0.176869	0.12656	1.02e-12	2.39e-23	1.52e-13	downstream	WDR60
cg13462158	1	55522104	No	0.0249027	Maternal	0.108206	0.0249027	0.43595	1.03e-25	4.46e-29	1.94e-19	intronic	PCSK9
cg05351887	16	3988869	No	0.0261523	Complex	0.0261523	0.332293	0.0319723	9.65e-08	1.01e-08	6.84e-11	downstream	ADCY9,LOC102724927
cg04132853	20	57414039	No	0.0277667	Complex	0.0277667	0.482165	0.0767056	2.96e-12	7.81e-30	4.34e-12	ncRNA_intronic	GNAS-AS1
cg06617468	4	89619023	No	0.028001	Paternal	0.167952	0.5	0.028001	3.56e-10	2.47e-07	2.4e-07	UTR5	NAP1L5(NM_153757:c.-1180>0)
cg02425416	11	2163808	No	0.032996	Complex	0.032996	0.400141	0.0358865	9.59e-06	1.56e-11	3.72e-13	ncRNA_intronic	IGF2-AS
cg25277809	2	128453484	No	0.0369545	Complex	0.0369545	0.228344	0.223156	1.27e-06	3.26e-08	4.85e-10	upstream;downstream	LIMS2,SFT2D3;WDR33
cg00331501	5	37209440	No	0.0381501	Complex	0.0381501	0.12125	0.202404	9.08e-11	7.85e-13	2.77e-07	intronic	C5orf42
cg05260959	7	130133110	No	0.0489324	Complex	0.0489324	0.152065	0.5	1.13e-06	3.19e-05	3.61e-14	intronic	MEST
cg03402443	15	24803245	No	0.0511923	Complex	0.0511923	0.23975	0.146259	2.67e-14	2.3e-16	4.58e-13	upstream	PWRN1
cg21361322	22	31500896	No	0.0524309	Complex	0.0524309	0.5	0.150925	2.02e-07	3.26e-16	4.18e-10	UTR3	SELM(NM_080430:c.*600>0)
cg15385345	15	40779019	No	0.0550077	Complex	0.0550077	0.060823	0.5	2.52e-10	0.000913	3.18e-05	downstream	BAHD1,CHST14
cg06671706	8	8559999	No	0.0602812	Complex	0.0602812	0.5	0.5	3.87e-28	8.1e-25	1.77e-23	exonic	CLDN23
cg02274728	20	57414407	No	0.06595	Paternal	0.284607	0.5	0.06595	1.09e-06	1.33e-10	2.41e-17	ncRNA_intronic	GNAS-AS1
cg20245116	1	55522013	No	0.0664628	Maternal	0.131776	0.0664628	0.24928	8.03e-22	2.69e-27	1.27e-19	intronic	PCSK9
cg07956282	15	24105674	No	0.0678524	Maternal	0.16284	0.0678524	0.5	7.06e-08	3.5e-11	1.72e-08	intergenic	NDN(dist=173224),PWRN4(dist=114620)
cg20849893	7	64541193	No	0.0700892	Maternal	0.5	0.0700892	0.5	4.56e-15	1.22e-18	1.21e-18	downstream	CCT6P3
cg15363333	1	230468611	No	0.0751108	Maternal	0.268802	0.0751108	0.5	0.00289	3.97e-11	2.88e-07	exonic	PGBD5
cg01559901	19	12624832	No	0.0776196	Complex	0.0776196	0.424758	0.104236	4.75e-14	1.01e-11	1e-09	upstream;downstream	ZNF709;ZNF564
cg01174175	4	89619014	No	0.0810782	Complex	0.0810782	0.384663	0.109265	5.53e-10	6.62e-12	2.19e-07	UTR5	NAP1L5(NM_153757:c.-1090>0)
cg08260052	16	3304449	No	0.0907071	Paternal	0.460172	0.5	0.0907071	6.11e-05	1.66e-09	2.73e-15	exonic	MEFV
cg18380783	21	38630506	No	0.0926873	Complex	0.0926873	0.384663	0.10881	3.98e-08	3.18e-06	3.68e-11	intronic	DSCR3
cg26926768	12	34528122	No	0.114747	Paternal	0.5	0.5	0.114747	1.53e-08	4.87e-15	4.57e-06	intergenic	ALG10(dist=346886),NONE(dist=NONE)
cg01422370	2	73384389	No	0.12656	Maternal	0.150022	0.12656	0.299668	3.31e-11	3.82e-14	3.95e-13	intergenic	RAB11FIP5(dist=44243),NOTO(dist=44997)
cg16704958	21	38630728	No	0.129136	Paternal	0.171391	0.374721	0.129136	1.57e-08	3.24e-14	1.15e-09	intronic	DSCR3
cg16956133	2	865075	No	0.133509	Complex	0.133509	0.5	0.5	1.52e-14	1.53e-17	3.11e-14	upstream;downstream	LINC01115;LOC101060385
cg06781532	22	42077939	No	0.134484	Complex	0.134484	0.5	0.5	7.52e-05	1.17e-08	1.39e-10	intronic	SNU13
cg10207240	12	122356781	No	0.143675	Complex	0.143675	0.441044	0.5	1.36e-08	2.8e-10	1.53e-07	intronic	WDR66
cg25592907	11	73676012	No	0.160607	Paternal	0.5	0.5	0.160607	1.12e-21	4.4e-30	5.59e-26	exonic	DNAJB13
cg01794929	22	31500940	No	0.189491	Paternal	0.191664	0.344578	0.189491	0.0304	2.13e-10	4.08e-05	UTR3	SELM(NM_080430:c.*160>0)
cg10969241	10	131989534	No	0.19483	Complex	0.19483	0.287618	0.321052	3.61e-05	8.92e-09	2.94e-10	downstream	GLRX3
cg17822947	1	207842917	No	0.215896	Paternal	0.370072	0.5	0.215896	3.44e-06	7.93e-11	3.49e-10	intronic	CR1L
cg06263672	7	65235340	No	0.222374	Maternal	0.5	0.222374	0.5	1.59e-12	1.58e-11	2.56e-11	ncRNA_intronic	LOC441242
cg00732970	20	57414162	No	0.271502	Maternal	0.5	0.271502	0.5	2.17e-08	1.57e-11	3.19e-10	ncRNA_intronic	GNAS-AS1
cg18322025	6	170055332	No	0.31876	Maternal	0.5	0.31876	0.5	2.28e-09	1.49e-10	1.77e-10	intronic	WDR27
cg25030262	15	25092069	No	0.426853	Paternal	0.5	0.5	0.426853	9.9e-07	1.97e-12	2.88e-07	intronic	SNRPN
cg02590409	12	34506462	No	0.5	Maternal	0.5	0.5	0.5	2.63e-14	2.81e-15	9.77e-11	intergenic	ALG10(dist=325226),NONE(dist=NONE)
cg10270204	14	106374384	No	0.5	Maternal	0.5	0.5	0.5	>0.05	1.37e-10	>0.05	upstream	KIAA0125
