# Supplementary material for: Parent of origin genetic effects on methylation in humans are common and influence complex trait variation
Source: Nat Commun. 2019 Mar 27;10:1383. doi: 10.1038/s41467-019-09301-y (PMC6437195; doi:10.1038/s41467-019-09301-y)
Supplement: Supplementary file 10 — Supplementary Data 7 [file 41467_2019_9301_MOESM10_ESM.xlsx]

## Sheet: data7
Category	Cell.line	Annotation	OR	Fisher OR 95CI (lower)	Fisher OR 95CI (higher)	P value	Significance	Description	Full annotation name
Known imprinted	Multi	Known imprinted region	30.0296	25.2861	35.6287	3.20423e-214	Yes		bristol 327CpGs 199SNPs.txt 2000 extension and supple2 published.txt 2000 extension.hg19 bed
Known imprinted	Multi	Non-genetic-regulated imbalanced methylation	4.89025	3.62377	6.4836	1.08198e-19	Yes		annovar annotation GIT imbalanced methlyation 5K extension.hg19 bed
Chromatin Status	K562	DnaseD	3.6326	2.68455	4.82559	2.97913e-14	Yes	Candidate Weak enhancer-DNase	wgEncodeAwgSegmentationChromhmmK562 DnaseD
genic substructure	NA	ncRNA	2.45821	1.91364	3.12191	2.05844e-11	Yes		ncRNA
Histone	GM12878	H3k27ac	0.52583	0.416212	0.658175	1.86197e-09	Yes	Histone:H3k27ac	wgEncodeBroadHistoneGm12878H3k27acStdPk
EWAS hits	NA	BMI	2.92777	2.10166	3.98629	2.27236e-09	Yes		BMI PMID 28002404.txt
Chromatin Status	K562	EnhW	2.68288	1.90293	3.68951	7.24047e-08	Yes	Candidate Weak enhancer-DNase	wgEncodeAwgSegmentationChromhmmK562 EnhW
Histone	K562	H3k27ac	0.570609	0.454976	0.709688	9.6897e-08	Yes	Histone:H3k27ac	wgEncodeBroadHistoneK562H3k27acStdPk
Chromatin Status	K562	Tss	0.521391	0.383225	0.695741	1.82702e-06	Yes	Active Promoter	wgEncodeAwgSegmentationChromhmmK562 Tss
TFBS	GM12878	TFBS MXI1 incell Gm12878	0.335891	0.182434	0.568285	2.27748e-06	Yes		TFBS MXI1 incell Gm12878
EWAS hits	NA	alcohol quantitative	2.50116	1.69326	3.57418	8.02514e-06	Yes		alcohol PMID 27843151 continuous phenotype 1e-7.txt
TFBS	GM12878	TFBS TBP incell Gm12878	0.27519	0.11823	0.545966	1.06712e-05	Yes		TFBS TBP incell Gm12878
Histone	K562	H3k4me3	0.658832	0.534834	0.806441	2.83536e-05	Yes	Histone:H3k4me3	wgEncodeBroadHistoneK562H3k4me3StdPk
Chromatin Status	GM12878	Tss	0.589035	0.44514	0.767576	3.09938e-05	Yes	Active Promoter	wgEncodeAwgSegmentationChromhmmGm12878 Tss
TFBS	GM12878	TFBS POU2F2 incell Gm12878	0.276558	0.110688	0.573538	4.67883e-05	Yes		TFBS POU2F2 incell Gm12878
TFBS	GM12878	TFBS NFIC incell Gm12878	0.279259	0.111768	0.57916	6.55996e-05	Yes		TFBS NFIC incell Gm12878
TFBS	GM12878	TFBS BCLAF1 incell Gm12878	0.0807877	0.00204552	0.451935	0.000116587	Yes		TFBS BCLAF1 incell Gm12878
Chromatin Status	K562	ReprD	1.67032	1.2725	2.16162	0.000195076	Yes	Polycomb repressed	wgEncodeAwgSegmentationChromhmmK562 ReprD
Histone	GM12878	H3k4me1	0.708131	0.581996	0.857381	0.000291179	No	Histone:H3k4me1	wgEncodeBroadHistoneGm12878H3k4me1StdPk
TFBS	K562	TFBS KDM5B incell K562	0.480355	0.294995	0.741554	0.000298782	No		TFBS KDM5B incell K562
TFBS	K562	TFBS THAP1 incell K562	0	0	0.421757	0.000392079	No		TFBS THAP1 incell K562
TFBS	GM12878	TFBS MEF2A incell Gm12878	0.0913273	0.0023118	0.510919	0.000520755	No		TFBS MEF2A incell Gm12878
TFBS	K562	TFBS NRF1 incell K562	0.0976157	0.00247068	0.546124	0.000714423	No		TFBS NRF1 incell K562
TFBS	K562	TFBS TBP incell K562	0.473866	0.274088	0.765622	0.00111456	No		TFBS TBP incell K562
TFBS	K562	TFBS IRF1 incell K562	0.530677	0.337141	0.797958	0.00118676	No		TFBS IRF1 incell K562
Chromatin Status	K562	PromF	2.47748	1.40562	4.06149	0.00120031	No	Promoter Flanking	wgEncodeAwgSegmentationChromhmmK562 PromF
TFBS	GM12878	TFBS FOXM1 incell Gm12878	0.4286	0.220144	0.754646	0.00154488	No		TFBS FOXM1 incell Gm12878
TFBS	GM12878	TFBS MAX incell Gm12878	0.482982	0.274162	0.791327	0.00193274	No		TFBS MAX incell Gm12878
TFBS	K562	TFBS UBTF incell K562	0.474564	0.263816	0.789523	0.00209045	No		TFBS UBTF incell K562
TFBS	K562	TFBS ATF3 incell K562	0.303626	0.0982049	0.712768	0.00219811	No		TFBS ATF3 incell K562
Histone	GM12878	H3k4me3	0.754834	0.62382	0.909442	0.00257646	No	Histone:H3k4me3	wgEncodeBroadHistoneGm12878H3k4me3StdPk
TFBS	K562	TFBS SIX5 incell K562	0.112281	0.0028412	0.628206	0.00311319	No		TFBS SIX5 incell K562
Chromatin Status	K562	Elon	0.283258	0.0769368	0.729377	0.00383689	No	Transcription associated	wgEncodeAwgSegmentationChromhmmK562 Elon
TFBS	K562	TFBS MYC incell K562	0.647799	0.466859	0.878973	0.004082	No		TFBS MYC incell K562
Chromatin Status	GM12878	Pol2	1.98605	1.21926	3.06718	0.00474965	No	Transcription associated	wgEncodeAwgSegmentationChromhmmGm12878 Pol2
Chromatin Status	GM12878	ElonW	2.09584	1.23257	3.34487	0.00515318	No	Transcription associated	wgEncodeAwgSegmentationChromhmmGm12878 ElonW
TFBS	GM12878	TFBS ELF1 incell Gm12878	0.572959	0.363959	0.86153	0.00547272	No		TFBS ELF1 incell Gm12878
TFBS	GM12878	TFBS ZEB1 incell Gm12878	0.127174	0.00321747	0.711517	0.00613519	No		TFBS ZEB1 incell Gm12878
TFBS	GM12878	TFBS merged incell Gm12878	0.759161	0.617063	0.928109	0.00618109	No		TFBS merged incell Gm12878
TFBS	GM12878	TFBS ETS1 incell Gm12878	0.123981	0.00313679	0.693655	0.00628695	No		TFBS ETS1 incell Gm12878
TFBS	K562	TFBS ELF1 incell K562	0.538658	0.316871	0.859288	0.00655677	No		TFBS ELF1 incell K562
TFBS	GM12878	TFBS ATF2 incell Gm12878	0.481095	0.247094	0.847072	0.00695156	No		TFBS ATF2 incell Gm12878
TFBS	K562	TFBS JUND incell K562	0.599412	0.391444	0.881818	0.0072582	No		TFBS JUND incell K562
TFBS	K562	TFBS ZNF143 incell K562	0.504362	0.266886	0.869586	0.0104453	No		TFBS ZNF143 incell K562
Chromatin Status	K562	Gen3	0.430859	0.185106	0.854872	0.0117496	No	Transcription associated	wgEncodeAwgSegmentationChromhmmK562 Gen3
Chromatin Status	GM12878	FaireW	3.2326	1.18002	7.09145	0.0122185	No	Candidate Weak enhancer-DNase	wgEncodeAwgSegmentationChromhmmGm12878 FaireW
TFBS	K562	TFBS SP1 incell K562	0.393734	0.143882	0.862426	0.0126047	No		TFBS SP1 incell K562
TFBS	GM12878	TFBS YY1 incell Gm12878	0.612389	0.384954	0.928419	0.0167189	No		TFBS YY1 incell Gm12878
TFBS	K562	TFBS MAFF incell K562	0.143374	0.00362674	0.8022	0.0186484	No		TFBS MAFF incell K562
TFBS	K562	TFBS BHLHE40 incell K562	0.560126	0.311382	0.931867	0.0212245	No		TFBS BHLHE40 incell K562
Chromatin Status	GM12878	TssF	0.479306	0.218018	0.916473	0.023567	No	Active Promoter	wgEncodeAwgSegmentationChromhmmGm12878 TssF
TFBS	GM12878	TFBS MTA3 incell Gm12878	0.470132	0.201968	0.932797	0.0251044	No		TFBS MTA3 incell Gm12878
TFBS	GM12878	TFBS CEBPB incell Gm12878	0.156896	0.00396833	0.877874	0.0253361	No		TFBS CEBPB incell Gm12878
TFBS	GM12878	TFBS MEF2C incell Gm12878	0.152801	0.00386489	0.854956	0.0262287	No		TFBS MEF2C incell Gm12878
TFBS	GM12878	TFBS TCF12 incell Gm12878	0.494416	0.224901	0.945336	0.0298289	No		TFBS TCF12 incell Gm12878
TFBS	K562	TFBS CEBPB incell K562	0.493561	0.224512	0.943701	0.0298777	No		TFBS CEBPB incell K562
TFBS	GM12878	TFBS STAT5A incell Gm12878	0.36385	0.0987759	0.936936	0.0306838	No		TFBS STAT5A incell Gm12878
TFBS	GM12878	TFBS RELA incell Gm12878	0.454621	0.181929	0.942934	0.0356137	No		TFBS RELA incell Gm12878
TFBS	GM12878	TFBS STAT3 incell Gm12878	0.168828	0.00426979	0.944694	0.035705	No		TFBS STAT3 incell Gm12878
TFBS	GM12878	TFBS MAZ incell Gm12878	0.67817	0.453177	0.9794	0.039169	No		TFBS MAZ incell Gm12878
TFBS	K562	TFBS CTCFL incell K562	0.263407	0.0318143	0.956081	0.0405304	No		TFBS CTCFL incell K562
TFBS	K562	TFBS GATA2 incell K562	1.63651	0.991652	2.55279	0.0419686	No		TFBS GATA2 incell K562
Chromatin Status	GM12878	CtcfO	1.78173	0.967494	3.01589	0.0454334	No	Distal CTCF-Candidate Insulator	wgEncodeAwgSegmentationChromhmmGm12878 CtcfO
EWAS hits	NA	all case mortality	2.08712	0.948948	3.9933	0.0457903	No		all case mortality PMC5357865.txt
TFBS	GM12878	TFBS PAX5 incell Gm12878	0.633932	0.37876	0.999422	0.0466621	No		TFBS PAX5 incell Gm12878
TFBS	GM12878	TFBS TCF3 incell Gm12878	0.525442	0.23901	1.00469	0.0478322	No		TFBS TCF3 incell Gm12878
Chromatin Status	GM12878	PromF	1.61178	0.948023	2.57182	0.050124	No	Promoter Flanking	wgEncodeAwgSegmentationChromhmmGm12878 PromF
TFBS	K562	TFBS SRF incell K562	0.176502	0.00446365	0.987617	0.0515877	No		TFBS SRF incell K562
TFBS	K562	TFBS MXI1 incell K562	0.510621	0.219359	1.01314	0.0524609	No		TFBS MXI1 incell K562
genic substructure	NA	intergenic	0.730645	0.518349	1.00448	0.0546917	No		intergenic
TFBS	GM12878	TFBS RCOR1 incell Gm12878	0	0	1.05902	0.0559069	No		TFBS RCOR1 incell Gm12878
genic substructure	NA	upstream	0.830778	0.681705	1.00722	0.0570024	No		upstream
TFBS	K562	TFBS ZBTB7A incell K562	0.655581	0.397348	1.0224	0.060502	No		TFBS ZBTB7A incell K562
TFBS	K562	TFBS E2F4 incell K562	0.58866	0.311467	1.01495	0.0617531	No		TFBS E2F4 incell K562
Chromatin Status	K562	Repr	0.736743	0.518121	1.0204	0.0681094	No	Polycomb repressed	wgEncodeAwgSegmentationChromhmmK562 Repr
Chromatin Status	GM12878	Enh	0.438358	0.141804	1.02919	0.0682299	No	Candidate Strong enhancer	wgEncodeAwgSegmentationChromhmmGm12878 Enh
TFBS	GM12878	TFBS SIX5 incell Gm12878	0.436208	0.141107	1.02414	0.0686977	No		TFBS SIX5 incell Gm12878
Chromatin Status	K562	ReprW	0.728813	0.50506	1.02176	0.0707116	No	Polycomb repressed	wgEncodeAwgSegmentationChromhmmK562 ReprW
Chromatin Status	GM12878	ReprD	1.47523	0.927214	2.23682	0.072813	No	Polycomb repressed	wgEncodeAwgSegmentationChromhmmGm12878 ReprD
TFBS	K562	TFBS NR2F2 incell K562	0.508325	0.203434	1.05436	0.0732261	No		TFBS NR2F2 incell K562
Chromatin Status	GM12878	Quies	1.20326	0.971103	1.48045	0.0845976	No	Heterochromatin-Repetitive-Copy Number Variation	wgEncodeAwgSegmentationChromhmmGm12878 Quies
TFBS	GM12878	TFBS STAT1 incell Gm12878	0	0	1.13566	0.0852628	No		TFBS STAT1 incell Gm12878
TFBS	K562	TFBS MEF2A incell K562	0	0	1.1171	0.0866494	No		TFBS MEF2A incell K562
genic substructure	NA	intronic	0.861388	0.722441	1.02453	0.0879555	No		intronic
TFBS	GM12878	TFBS NFATC1 incell Gm12878	0.45465	0.147035	1.06747	0.0888358	No		TFBS NFATC1 incell Gm12878
Chromatin Status	GM12878	Art	4.02351	0.48489	14.6752	0.0899952	No	Heterochromatin-Repetitive-Copy Number Variation	wgEncodeAwgSegmentationChromhmmGm12878 Art
Chromatin Status	GM12878	Gen3	0.662512	0.383162	1.07049	0.102664	No	Transcription associated	wgEncodeAwgSegmentationChromhmmGm12878 Gen3
TFBS	K562	TFBS MAFK incell K562	0.317726	0.0383799	1.15332	0.10349	No		TFBS MAFK incell K562
TFBS	K562	TFBS MAX incell K562	0.795303	0.594117	1.04669	0.110568	No		TFBS MAX incell K562
EWAS hits	NA	smoking current VS never smoker.txt	0.87379	0.740213	1.03214	0.111424	No		smoking biggest PMID 27651444 current VS never smoker.txt
EWAS hits	NA	smoking packed years current VS never smoker.txt	0.87379	0.740213	1.03214	0.111424	No		smoking biggest PMID 27651444 packed years current VS never smoker.txt
EWAS hits	NA	smoking former VS never smoker	0.825118	0.642429	1.04774	0.113635	No		smoking biggest PMID 27651444 former VS never smoker.txt
TFBS	GM12878	TFBS SPI1 incell Gm12878	0.597151	0.284782	1.10646	0.131901	No		TFBS SPI1 incell Gm12878
TFBS	K562	TFBS JUN incell K562	0.566281	0.243269	1.1236	0.133491	No		TFBS JUN incell K562
Chromatin Status	K562	ElonW	0.403193	0.0828823	1.18456	0.133813	No	Transcription associated	wgEncodeAwgSegmentationChromhmmK562 ElonW
TFBS	GM12878	TFBS REST incell Gm12878	0.483963	0.131385	1.24617	0.159514	No		TFBS REST incell Gm12878
Chromatin Status	GM12878	Ctcf	1.38985	0.830324	2.19162	0.169934	No	Distal CTCF-Candidate Insulator	wgEncodeAwgSegmentationChromhmmGm12878 Ctcf
TFBS	GM12878	TFBS MYC incell Gm12878	0.619049	0.281604	1.18367	0.180179	No		TFBS MYC incell Gm12878
TFBS	GM12878	TFBS EZH2 incell Gm12878	0	0	1.60387	0.182928	No		TFBS EZH2 incell Gm12878
TFBS	K562	TFBS BACH1 incell K562	0	0	1.57166	0.183889	No		TFBS BACH1 incell K562
TFBS	K562	TFBS FOSL1 incell K562	0.377983	0.0456587	1.37214	0.188591	No		TFBS FOSL1 incell K562
TFBS	GM12878	TFBS NFE2 incell Gm12878	1.99036	0.408865	5.85538	0.194063	No		TFBS NFE2 incell Gm12878
Chromatin Status	K562	FaireW	2.44697	0.295174	8.904	0.198372	No	Candidate Weak enhancer-DNase	wgEncodeAwgSegmentationChromhmmK562 FaireW
TFBS	K562	TFBS USF2 incell K562	0.246448	0.00623062	1.37925	0.201692	No		TFBS USF2 incell K562
TFBS	K562	TFBS MAZ incell K562	0.800658	0.565574	1.10481	0.204149	No		TFBS MAZ incell K562
TFBS	GM12878	TFBS SRF incell Gm12878	0.563442	0.205876	1.23424	0.210243	No		TFBS SRF incell Gm12878
genic substructure	NA	UTR5	1.24371	0.861782	1.74381	0.216374	No		UTR5
TFBS	K562	TFBS EGR1 incell K562	0.767318	0.487403	1.15381	0.22888	No		TFBS EGR1 incell K562
TFBS	GM12878	TFBS USF2 incell Gm12878	0.608857	0.243633	1.26292	0.229941	No		TFBS USF2 incell Gm12878
EWAS hits	NA	education	3.84423	0.0968187	21.6758	0.229976	No		education biorxv.txt
TFBS	K562	TFBS ETS1 incell K562	0.716789	0.40685	1.17444	0.230883	No		TFBS ETS1 incell K562
TFBS	GM12878	TFBS RUNX3 incell Gm12878	0.802919	0.556384	1.12565	0.239449	No		TFBS RUNX3 incell Gm12878
TFBS	K562	TFBS RCOR1 incell K562	0.764611	0.480659	1.15921	0.256992	No		TFBS RCOR1 incell K562
TFBS	GM12878	TFBS EGR1 incell Gm12878	0.73196	0.406905	1.21784	0.25901	No		TFBS EGR1 incell Gm12878
Chromatin Status	GM12878	PromP	1.24018	0.834325	1.78135	0.261359	No	Inactive Promoter	wgEncodeAwgSegmentationChromhmmGm12878 PromP
TFBS	GM12878	TFBS GABPA incell Gm12878	0.697495	0.358202	1.22819	0.266647	No		TFBS GABPA incell Gm12878
TFBS	K562	TFBS FOS incell K562	0.65764	0.299139	1.25751	0.269241	No		TFBS FOS incell K562
TFBS	K562	TFBS ZNF263 incell K562	0.291127	0.00735919	1.62947	0.274958	No		TFBS ZNF263 incell K562
TFBS	GM12878	TFBS NR2C2 incell Gm12878	0	0	1.89385	0.275168	No		TFBS NR2C2 incell Gm12878
Chromatin Status	K562	Ctcf	1.28164	0.753862	2.04487	0.280377	No	Distal CTCF-Candidate Insulator	wgEncodeAwgSegmentationChromhmmK562 Ctcf
Chromatin Status	K562	Art	0.269784	0.00682008	1.50992	0.283885	No	Heterochromatin-Repetitive-Copy Number Variation	wgEncodeAwgSegmentationChromhmmK562 Art
TFBS	K562	TFBS GABPA incell K562	0.763519	0.456187	1.20379	0.301693	No		TFBS GABPA incell K562
TFBS	K562	TFBS YY1 incell K562	0.816049	0.545277	1.17855	0.304206	No		TFBS YY1 incell K562
TFBS	GM12878	TFBS USF1 incell Gm12878	0.654881	0.281322	1.2994	0.306604	No		TFBS USF1 incell Gm12878
TFBS	K562	TFBS merged incell K562	0.906068	0.749128	1.09119	0.313406	No		TFBS merged incell K562
TFBS	K562	TFBS NFYA incell K562	0.633333	0.231406	1.38742	0.323884	No		TFBS NFYA incell K562
Chromatin Status	GM12878	Repr	1.16073	0.84518	1.56137	0.334624	No	Polycomb repressed	wgEncodeAwgSegmentationChromhmmGm12878 Repr
TFBS	GM12878	TFBS SP1 incell Gm12878	0.792233	0.497983	1.20105	0.337244	No		TFBS SP1 incell Gm12878
Chromatin Status	GM12878	Low	0.873067	0.662574	1.13364	0.34514	No	Low activity proximal to active states	wgEncodeAwgSegmentationChromhmmGm12878 Low
Histone	K562	H3k4me1	0.919114	0.766768	1.09819	0.354671	No	Histone:H3k4me1	wgEncodeBroadHistoneK562H3k4me1StdPk
TFBS	K562	TFBS NFYB incell K562	0.702235	0.319423	1.34283	0.392146	No		TFBS NFYB incell K562
TFBS	K562	TFBS E2F6 incell K562	0.856912	0.605316	1.18239	0.398165	No		TFBS E2F6 incell K562
TFBS	GM12878	TFBS BATF incell Gm12878	0.666798	0.243632	1.46073	0.399699	No		TFBS BATF incell Gm12878
TFBS	GM12878	TFBS PBX3 incell Gm12878	0.653071	0.238617	1.43065	0.401211	No		TFBS PBX3 incell Gm12878
TFBS	GM12878	TFBS BHLHE40 incell Gm12878	0.774432	0.420615	1.31047	0.401314	No		TFBS BHLHE40 incell Gm12878
Chromatin Status	GM12878	DnaseD	1.30167	0.559073	2.58361	0.414063	No	Candidate Weak enhancer-DNase	wgEncodeAwgSegmentationChromhmmGm12878 DnaseD
TFBS	GM12878	TFBS ZNF143 incell Gm12878	0.796348	0.460533	1.28677	0.437051	No		TFBS ZNF143 incell Gm12878
TFBS	K562	TFBS TEAD4 incell K562	0.812644	0.478041	1.29644	0.446521	No		TFBS TEAD4 incell K562
TFBS	K562	TFBS NR2C2 incell K562	1.56225	0.320993	4.59486	0.448251	No		TFBS NR2C2 incell K562
TFBS	GM12878	TFBS ZBTB33 incell Gm12878	0.492357	0.0594711	1.78759	0.451793	No		TFBS ZBTB33 incell Gm12878
TFBS	GM12878	TFBS ZZZ3 incell Gm12878	1.64739	0.0415749	9.2473	0.455775	No		TFBS ZZZ3 incell Gm12878
TFBS	GM12878	TFBS IRF4 incell Gm12878	1.21759	0.67679	2.02605	0.469413	No		TFBS IRF4 incell Gm12878
Chromatin Status	K562	Enh	0.76413	0.364386	1.41592	0.483026	No	Candidate Strong enhancer	wgEncodeAwgSegmentationChromhmmK562 Enh
Chromatin Status	GM12878	ReprW	0.890124	0.654269	1.18787	0.484121	No	Polycomb repressed	wgEncodeAwgSegmentationChromhmmGm12878 ReprW
TFBS	K562	TFBS BCLAF1 incell K562	0.691263	0.252569	1.51436	0.490467	No		TFBS BCLAF1 incell K562
genic substructure	NA	UTR3	0.78622	0.390164	1.41776	0.498675	No		UTR3
TFBS	K562	TFBS STAT2 incell K562	0.594845	0.122277	1.74797	0.500976	No		TFBS STAT2 incell K562
TFBS	GM12878	TFBS IKZF1 incell Gm12878	0.594284	0.122161	1.74632	0.501014	No		TFBS IKZF1 incell Gm12878
TFBS	K562	TFBS TAL1 incell K562	1.18869	0.589857	2.14391	0.507222	No		TFBS TAL1 incell K562
TFBS	K562	TFBS JUNB incell K562	0.708095	0.283353	1.46883	0.516501	No		TFBS JUNB incell K562
TFBS	GM12878	TFBS E2F4 incell Gm12878	1.21523	0.62403	2.14025	0.51799	No		TFBS E2F4 incell Gm12878
Chromatin Status	K562	H4K20	1.24757	0.256361	3.66783	0.522042	No	Transcription associated	wgEncodeAwgSegmentationChromhmmK562 H4K20
TFBS	K562	TFBS CTCF incell K562	1.09491	0.794616	1.477	0.527141	No		TFBS CTCF incell K562
EWAS hits	NA	chronic low-grade inflammation	0.386391	0.00976529	2.16318	0.529845	No		chronic low-grade inflammation PMID 27955697.txt
TFBS	K562	TFBS SMARCA4 incell K562	0.385827	0.00975103	2.16001	0.529927	No		TFBS SMARCA4 incell K562
genic substructure	NA	exonic	0.892346	0.630337	1.23129	0.53265	No		exonic
Chromatin Status	K562	EnhF	0.654331	0.177645	1.68517	0.539412	No	Candidate Strong enhancer	wgEncodeAwgSegmentationChromhmmK562 EnhF
TFBS	GM12878	TFBS JUND incell Gm12878	1.27873	0.0322818	7.17211	0.543155	No		TFBS JUND incell Gm12878
TFBS	K562	TFBS STAT1 incell K562	0.63033	0.17114	1.62333	0.543373	No		TFBS STAT1 incell K562
TFBS	GM12878	TFBS EBF1 incell Gm12878	0.86317	0.542563	1.30863	0.550864	No		TFBS EBF1 incell Gm12878
EWAS hits	NA	genes obesity SAT obese VS nono obese	1.11733	0.0282115	6.26532	0.591945	No		genes obesity PMID 28123940 SAT obese VS nono obese.txt
TFBS	K562	TFBS ATF1 incell K562	0.808486	0.415215	1.42375	0.596329	No		TFBS ATF1 incell K562
TFBS	K562	TFBS BCL3 incell K562	0	0	3.18004	0.636013	No		TFBS BCL3 incell K562
TFBS	K562	TFBS RFX5 incell K562	0.657721	0.135198	1.93281	0.638088	No		TFBS RFX5 incell K562
TFBS	K562	TFBS ZNF274 incell K562	0	0	2.77857	0.647801	No		TFBS ZNF274 incell K562
TFBS	GM12878	TFBS NFYA incell Gm12878	1.11957	0.447945	2.32285	0.685812	No		TFBS NFYA incell Gm12878
TFBS	K562	TFBS STAT5A incell K562	0.728012	0.235423	1.7095	0.697426	No		TFBS STAT5A incell K562
TFBS	GM12878	TFBS BCL11A incell Gm12878	1.10727	0.475585	2.19762	0.706424	No		TFBS BCL11A incell Gm12878
Chromatin Status	GM12878	Gen5	0.796144	0.290881	1.74423	0.714304	No	Transcription associated	wgEncodeAwgSegmentationChromhmmGm12878 Gen5
EWAS hits	NA	alcohol categorical	0.782848	0.286025	1.71509	0.714745	No		alcohol PMID 27843151 categorical phenotype 1e-7.txt
Chromatin Status	K562	TssF	1.06292	0.644182	1.65786	0.725502	No	Active Promoter	wgEncodeAwgSegmentationChromhmmK562 TssF
Chromatin Status	K562	Gen5	0.884115	0.511314	1.42866	0.726967	No	Transcription associated	wgEncodeAwgSegmentationChromhmmK562 Gen5
Chromatin Status	K562	PromP	1.07309	0.658916	1.65689	0.729585	No	Inactive Promoter	wgEncodeAwgSegmentationChromhmmK562 PromP
Chromatin Status	K562	Pol2	0.793058	0.317348	1.64522	0.732086	No	Transcription associated	wgEncodeAwgSegmentationChromhmmK562 Pol2
TFBS	GM12878	TFBS ATF3 incell Gm12878	1.22122	0.250948	3.5905	0.740975	No		TFBS ATF3 incell Gm12878
TFBS	GM12878	TFBS BCL3 incell Gm12878	0.854125	0.388487	1.63336	0.756161	No		TFBS BCL3 incell Gm12878
Chromatin Status	K562	Low	1.03634	0.770237	1.36991	0.773717	No	Low activity proximal to active states	wgEncodeAwgSegmentationChromhmmK562 Low
Chromatin Status	K562	EnhWF	0.916424	0.603285	1.33947	0.779428	No	Candidate Weak enhancer-DNase	wgEncodeAwgSegmentationChromhmmK562 EnhWF
TFBS	K562	TFBS USF1 incell K562	0.876302	0.463632	1.51101	0.791339	No		TFBS USF1 incell K562
Chromatin Status	GM12878	DnaseU	1.04246	0.282941	2.68545	0.796634	No	Candidate Weak enhancer-DNase	wgEncodeAwgSegmentationChromhmmGm12878 DnaseU
TFBS	K562	TFBS ZBTB33 incell K562	0.704828	0.144892	2.07138	0.805309	No		TFBS ZBTB33 incell K562
TFBS	GM12878	TFBS NFYB incell Gm12878	0.900213	0.529559	1.43621	0.818974	No		TFBS NFYB incell Gm12878
Chromatin Status	GM12878	Elon	0.919975	0.564891	1.4204	0.830237	No	Transcription associated	wgEncodeAwgSegmentationChromhmmGm12878 Elon
TFBS	GM12878	TFBS FOS incell Gm12878	0.814873	0.263483	1.91345	0.838677	No		TFBS FOS incell Gm12878
TFBS	K562	TFBS SP2 incell K562	0.818115	0.298877	1.79237	0.851081	No		TFBS SP2 incell K562
Chromatin Status	K562	Quies	0.964392	0.744027	1.23452	0.852988	No	Heterochromatin-Repetitive-Copy Number Variation	wgEncodeAwgSegmentationChromhmmK562 Quies
TFBS	K562	TFBS REST incell K562	0.872074	0.396656	1.6677	0.874302	No		TFBS REST incell K562
TFBS	GM12878	TFBS RFX5 incell Gm12878	1.02744	0.509863	1.85293	0.876829	No		TFBS RFX5 incell Gm12878
genic substructure	NA	downstream	0.981466	0.796172	1.2021	0.878704	No		downstream
Chromatin Status	GM12878	EnhWF	0.885412	0.422211	1.64075	0.879825	No	Candidate Weak enhancer-DNase	wgEncodeAwgSegmentationChromhmmGm12878 EnhWF
TFBS	GM12878	TFBS CTCF incell Gm12878	0.960357	0.658215	1.35858	0.930697	No		TFBS CTCF incell Gm12878
Chromatin Status	GM12878	EnhF	0.892227	0.325974	1.9548	1	No	Candidate Strong enhancer	wgEncodeAwgSegmentationChromhmmGm12878 EnhF
Chromatin Status	GM12878	EnhW	0.985953	0.470159	1.82707	1	No	Candidate Weak enhancer-DNase	wgEncodeAwgSegmentationChromhmmGm12878 EnhW
Chromatin Status	GM12878	H4K20	0	0	4.33673	1	No	Transcription associated	wgEncodeAwgSegmentationChromhmmGm12878 H4K20
Chromatin Status	K562	CtcfO	0.956991	0.411066	1.89916	1	No	Distal CTCF-Candidate Insulator	wgEncodeAwgSegmentationChromhmmK562 CtcfO
Chromatin Status	K562	DnaseU	0.827044	0.0998682	3.00378	1	No	Candidate Weak enhancer-DNase	wgEncodeAwgSegmentationChromhmmK562 DnaseU
EWAS hits	NA	blood lipid	0	0	7.0069	1	No		blood lipid PMID 25583993.txt
EWAS hits	NA	genes obesity obese SAT VS OVAT	0	0	4.26602	1	No		genes obesity PMID 28123940 obese SAT VS OVAT.txt
EWAS hits	NA	genes obesity OVAT obese VS nono obese	0	0	4.35116	1	No		genes obesity PMID 28123940 OVAT obese VS nono obese.txt
EWAS hits	NA	lipid	0	0	9.20688	1	No		lipid PMID 28194238.txt
EWAS hits	NA	nonobese SAT VS OVAT	0	0	4.40983	1	No		genes obesity PMID 28123940 nonobese SAT VS OVAT.txt
EWAS hits	NA	smoking replicated	0.9762	0.356658	2.13889	1	No		smoking review PMC4609112 cpgs reported atleast 2times.txt
genic substructure	NA	splicing	0	0	30.0134	1	No		splicing
TFBS	GM12878	TFBS BRCA1 incell Gm12878	0.573212	0.0144828	3.21018	1	No		TFBS BRCA1 incell Gm12878
TFBS	GM12878	TFBS NRF1 incell Gm12878	0.972267	0.514406	1.67662	1	No		TFBS NRF1 incell Gm12878
TFBS	GM12878	TFBS RXRA incell Gm12878	0.529892	0.0133891	2.96739	1	No		TFBS RXRA incell Gm12878
TFBS	GM12878	TFBS ZNF274 incell Gm12878	0	0	227.619	1	No		TFBS ZNF274 incell Gm12878
TFBS	K562	TFBS ARID3A incell K562	0.915693	0.334546	2.00625	1	No		TFBS ARID3A incell K562
TFBS	K562	TFBS EZH2 incell K562	0.737589	0.0186299	4.13177	1	No		TFBS EZH2 incell K562
TFBS	K562	TFBS NFE2 incell K562	0.668309	0.0168811	3.74354	1	No		TFBS NFE2 incell K562
TFBS	K562	TFBS RDBP incell K562	0.710885	0.0179558	3.98213	1	No		TFBS RDBP incell K562
TFBS	K562	TFBS SMARCB1 incell K562	0.525942	0.0132893	2.94518	1	No		TFBS SMARCB1 incell K562
TFBS	K562	TFBS SPI1 incell K562	0.984778	0.488701	1.77608	1	No		TFBS SPI1 incell K562
