# Supplementary material for: Parent of origin genetic effects on methylation in humans are common and influence complex trait variation
Source: Nat Commun. 2019 Mar 27;10:1383. doi: 10.1038/s41467-019-09301-y (PMC6437195; doi:10.1038/s41467-019-09301-y)
Supplement: Supplementary file 11 — Supplementary Data 8 [file 41467_2019_9301_MOESM11_ESM.xlsx]

## Sheet: data8
Category	Cell.line	Annotation	OR	Fisher OR 95CI (lower)	Fisher OR 95CI (higher)	P value	Significance	Description	Full annotation name
Chromatin Status	GM12878	Tss	0.347924	0.224297	0.518073	2.19305e-09	Yes	Active Promoter	wgEncodeAwgSegmentationChromhmmGm12878 Tss
TFBS	GM12878	TFBS MXI1 incell Gm12878	0.139335	0.0377752	0.359605	4.04732e-08	Yes		TFBS MXI1 incell Gm12878
TFBS	GM12878	TFBS SP1 incell Gm12878	0.14722	0.0302267	0.433467	6.78606e-06	Yes		TFBS SP1 incell Gm12878
TFBS	GM12878	TFBS YY1 incell Gm12878	0.229415	0.0836751	0.503879	9.78512e-06	Yes		TFBS YY1 incell Gm12878
Chromatin Status	K562	ReprD	2.02172	1.48416	2.7063	1.2512e-05	Yes	Polycomb repressed	wgEncodeAwgSegmentationChromhmmK562 ReprD
TFBS	GM12878	TFBS MTA3 incell Gm12878	0	0	0.316276	1.54706e-05	Yes		TFBS MTA3 incell Gm12878
EWAS hits	NA	smoking replicated	3.70225	2.05057	6.18716	2.76642e-05	Yes		smoking review PMC4609112 cpgs reported atleast 2times.txt
Chromatin Status	GM12878	Repr	1.9561	1.43213	2.62456	3.41167e-05	Yes	Polycomb repressed	wgEncodeAwgSegmentationChromhmmGm12878 Repr
TFBS	GM12878	TFBS MAZ incell Gm12878	0.3239	0.154091	0.602154	4.55115e-05	Yes		TFBS MAZ incell Gm12878
TFBS	GM12878	TFBS NFYB incell Gm12878	0.143424	0.0173312	0.521511	0.000244473	No		TFBS NFYB incell Gm12878
Chromatin Status	K562	Tss	0.560689	0.388435	0.78772	0.000385906	No	Active Promoter	wgEncodeAwgSegmentationChromhmmK562 Tss
TFBS	GM12878	TFBS merged incell Gm12878	0.641881	0.490899	0.829707	0.00046369	No		TFBS merged incell Gm12878
TFBS	K562	TFBS MXI1 incell K562	0.0929224	0.00235022	0.520737	0.000472449	No		TFBS MXI1 incell K562
TFBS	GM12878	TFBS BHLHE40 incell Gm12878	0.159772	0.0192856	0.580971	0.000689024	No		TFBS BHLHE40 incell Gm12878
TFBS	K562	TFBS IRF1 incell K562	0.419654	0.22141	0.726302	0.000749244	No		TFBS IRF1 incell K562
EWAS hits	NA	education	17.2095	3.51232	51.121	0.000801709	No		education biorxv.txt
TFBS	GM12878	TFBS EGR1 incell Gm12878	0.21155	0.0434445	0.622909	0.000868221	No		TFBS EGR1 incell Gm12878
TFBS	GM12878	TFBS MAX incell Gm12878	0.352974	0.151318	0.702517	0.000883383	No		TFBS MAX incell Gm12878
TFBS	GM12878	TFBS ELF1 incell Gm12878	0.41713	0.213663	0.737182	0.00103149	No		TFBS ELF1 incell Gm12878
TFBS	GM12878	TFBS RFX5 incell Gm12878	0	0	0.499839	0.0011312	No		TFBS RFX5 incell Gm12878
TFBS	GM12878	TFBS NFATC1 incell Gm12878	0	0	0.491973	0.00115494	No		TFBS NFATC1 incell Gm12878
TFBS	GM12878	TFBS GABPA incell Gm12878	0.168482	0.0203322	0.61265	0.00141601	No		TFBS GABPA incell Gm12878
TFBS	GM12878	TFBS SRF incell Gm12878	0	0	0.507133	0.00181169	No		TFBS SRF incell Gm12878
EWAS hits	NA	smoking former VS never smoker	1.48201	1.15458	1.88564	0.00194733	No		smoking biggest PMID 27651444 former VS never smoker.txt
TFBS	K562	TFBS E2F4 incell K562	0.263392	0.0714342	0.679838	0.00196327	No		TFBS E2F4 incell K562
TFBS	K562	TFBS ELF1 incell K562	0.393288	0.178479	0.754427	0.00204454	No		TFBS ELF1 incell K562
genic substructure	NA	downstream	1.41978	1.12748	1.77691	0.00241569	No		downstream
Histone	GM12878	H3k27ac	0.688474	0.530433	0.884371	0.00247115	No	Histone:H3k27ac	wgEncodeBroadHistoneGm12878H3k27acStdPk
TFBS	K562	TFBS NFYB incell K562	0.113376	0.00286659	0.635428	0.00293519	No		TFBS NFYB incell K562
EWAS hits	NA	genes obesity SAT obese VS nono obese	6.65864	1.80167	17.246	0.00346675	No		genes obesity PMID 28123940 SAT obese VS nono obese.txt
Chromatin Status	K562	EnhW	1.98481	1.21394	3.07957	0.00480712	No	Candidate Weak enhancer-DNase	wgEncodeAwgSegmentationChromhmmK562 EnhW
TFBS	GM12878	TFBS NFIC incell Gm12878	0.353649	0.128954	0.776786	0.00519191	No		TFBS NFIC incell Gm12878
TFBS	GM12878	TFBS ATF2 incell Gm12878	0.352256	0.128504	0.773744	0.005236	No		TFBS ATF2 incell Gm12878
TFBS	GM12878	TFBS TCF3 incell Gm12878	0.255824	0.0525377	0.753279	0.00628993	No		TFBS TCF3 incell Gm12878
TFBS	GM12878	TFBS TBP incell Gm12878	0.407976	0.174876	0.811999	0.00647263	No		TFBS TBP incell Gm12878
genic substructure	NA	upstream	1.34134	1.08077	1.65825	0.00678055	No		upstream
TFBS	K562	TFBS MYC incell K562	0.612117	0.404214	0.894158	0.00894439	No		TFBS MYC incell K562
TFBS	GM12878	TFBS SIX5 incell Gm12878	0.127683	0.00322779	0.715603	0.00906288	No		TFBS SIX5 incell Gm12878
TFBS	GM12878	TFBS RUNX3 incell Gm12878	0.547256	0.315437	0.888095	0.0102319	No		TFBS RUNX3 incell Gm12878
TFBS	GM12878	TFBS BCL3 incell Gm12878	0.13788	0.00348522	0.772783	0.0123993	No		TFBS BCL3 incell Gm12878
Histone	GM12878	H3k4me3	0.758877	0.601316	0.951614	0.0155345	No	Histone:H3k4me3	wgEncodeBroadHistoneGm12878H3k4me3StdPk
Chromatin Status	K562	CtcfO	2.15117	1.10143	3.80352	0.0163183	No	Distal CTCF-Candidate Insulator	wgEncodeAwgSegmentationChromhmmK562 CtcfO
TFBS	GM12878	TFBS RELA incell Gm12878	0.285595	0.0586502	0.840951	0.0164046	No		TFBS RELA incell Gm12878
TFBS	GM12878	TFBS E2F4 incell Gm12878	0.146316	0.00369819	0.820079	0.0176362	No		TFBS E2F4 incell Gm12878
TFBS	K562	TFBS ZNF143 incell K562	0.456075	0.195472	0.907771	0.0186524	No		TFBS ZNF143 incell K562
TFBS	GM12878	TFBS MYC incell Gm12878	0.301381	0.0618907	0.887442	0.0220885	No		TFBS MYC incell Gm12878
TFBS	GM12878	TFBS FOXM1 incell Gm12878	0.474424	0.215281	0.910078	0.0226149	No		TFBS FOXM1 incell Gm12878
TFBS	K562	TFBS ATF1 incell K562	0.293616	0.0602968	0.864574	0.0229535	No		TFBS ATF1 incell K562
Chromatin Status	K562	Enh	1.84498	1.04356	3.0362	0.0245164	No	Candidate Strong enhancer	wgEncodeAwgSegmentationChromhmmK562 Enh
TFBS	GM12878	TFBS PBX3 incell Gm12878	0.15899	0.00401816	0.89113	0.0247671	No		TFBS PBX3 incell Gm12878
TFBS	GM12878	TFBS FOS incell Gm12878	0	0	0.881529	0.0252911	No		TFBS FOS incell Gm12878
genic substructure	NA	intronic	0.788144	0.633541	0.976266	0.0260278	No		intronic
Chromatin Status	K562	Gen3	0.396111	0.12789	0.932423	0.0291216	No	Transcription associated	wgEncodeAwgSegmentationChromhmmK562 Gen3
TFBS	K562	TFBS ZBTB7A incell K562	0.527352	0.261041	0.954312	0.0300625	No		TFBS ZBTB7A incell K562
TFBS	GM12878	TFBS POU2F2 incell Gm12878	0.469404	0.201204	0.934292	0.0318369	No		TFBS POU2F2 incell Gm12878
TFBS	K562	TFBS ETS1 incell K562	0.457122	0.182544	0.950965	0.0338742	No		TFBS ETS1 incell K562
TFBS	K562	TFBS SIX5 incell K562	0.165504	0.00418263	0.927671	0.0357381	No		TFBS SIX5 incell K562
TFBS	GM12878	TFBS TCF12 incell Gm12878	0.403316	0.130216	0.949385	0.0392595	No		TFBS TCF12 incell Gm12878
TFBS	GM12878	TFBS NRF1 incell Gm12878	0.325324	0.0667939	0.957957	0.0412414	No		TFBS NRF1 incell Gm12878
Chromatin Status	GM12878	TssF	1.62729	0.982457	2.55004	0.0425199	No	Active Promoter	wgEncodeAwgSegmentationChromhmmGm12878 TssF
TFBS	K562	TFBS EGR1 incell K562	0.558548	0.286076	0.987158	0.0427672	No		TFBS EGR1 incell K562
TFBS	K562	TFBS TBP incell K562	0.578372	0.313189	0.982548	0.0427827	No		TFBS TBP incell K562
TFBS	GM12878	TFBS ZNF143 incell Gm12878	0.477117	0.190543	0.992561	0.0434502	No		TFBS ZNF143 incell Gm12878
Chromatin Status	GM12878	DnaseU	2.32334	0.846968	5.1065	0.0489126	No	Candidate Weak enhancer-DNase	wgEncodeAwgSegmentationChromhmmGm12878 DnaseU
TFBS	K562	TFBS SP1 incell K562	0.386476	0.104757	0.99759	0.0540089	No		TFBS SP1 incell K562
TFBS	K562	TFBS GATA2 incell K562	0.351374	0.0721426	1.03467	0.0547037	No		TFBS GATA2 incell K562
Chromatin Status	GM12878	Pol2	1.80348	0.951305	3.12227	0.0573031	No	Transcription associated	wgEncodeAwgSegmentationChromhmmGm12878 Pol2
EWAS hits	NA	alcohol quantitative	1.69425	0.938761	2.83091	0.0597022	No		alcohol PMID 27843151 continuous phenotype 1e-7.txt
Chromatin Status	GM12878	ReprD	1.61117	0.92854	2.61484	0.0612357	No	Polycomb repressed	wgEncodeAwgSegmentationChromhmmGm12878 ReprD
EWAS hits	NA	BMI	1.60704	0.926155	2.6085	0.0617711	No		BMI PMID 28002404.txt
TFBS	GM12878	TFBS PAX5 incell Gm12878	0.588168	0.301268	1.03951	0.0660906	No		TFBS PAX5 incell Gm12878
TFBS	K562	TFBS SP2 incell K562	0.199142	0.00503182	1.11626	0.0703696	No		TFBS SP2 incell K562
genic substructure	NA	ncRNA	0.61692	0.341876	1.03061	0.070858	No		ncRNA
TFBS	GM12878	TFBS ZEB1 incell Gm12878	0.187457	0.00473682	1.05073	0.0730827	No		TFBS ZEB1 incell Gm12878
TFBS	GM12878	TFBS USF1 incell Gm12878	0.359302	0.0737706	1.05805	0.0746781	No		TFBS USF1 incell Gm12878
Histone	K562	H3k4me3	0.816149	0.642313	1.02934	0.0844951	No	Histone:H3k4me3	wgEncodeBroadHistoneK562H3k4me3StdPk
Chromatin Status	K562	Elon	0.418583	0.113467	1.08051	0.0950576	No	Transcription associated	wgEncodeAwgSegmentationChromhmmK562 Elon
TFBS	K562	TFBS KDM5B incell K562	0.683988	0.412989	1.0717	0.0988641	No		TFBS KDM5B incell K562
Chromatin Status	GM12878	EnhF	0.217169	0.00548691	1.21734	0.0992342	No	Candidate Strong enhancer	wgEncodeAwgSegmentationChromhmmGm12878 EnhF
TFBS	K562	TFBS STAT5A incell K562	0.213038	0.00538262	1.19417	0.0995592	No		TFBS STAT5A incell K562
EWAS hits	NA	chronic low-grade inflammation	2.29797	0.622593	5.93771	0.100632	No		chronic low-grade inflammation PMID 27955697.txt
TFBS	GM12878	TFBS BATF incell Gm12878	0.325521	0.0392791	1.18393	0.101772	No		TFBS BATF incell Gm12878
TFBS	K562	TFBS GABPA incell K562	0.587215	0.279354	1.09179	0.103158	No		TFBS GABPA incell K562
Histone	K562	H3k27ac	0.820527	0.641327	1.04099	0.110413	No	Histone:H3k27ac	wgEncodeBroadHistoneK562H3k27acStdPk
Chromatin Status	K562	EnhWF	1.38249	0.905948	2.03197	0.111792	No	Candidate Weak enhancer-DNase	wgEncodeAwgSegmentationChromhmmK562 EnhWF
EWAS hits	NA	alcohol categorical	1.75203	0.794858	3.36213	0.113449	No		alcohol PMID 27843151 categorical phenotype 1e-7.txt
TFBS	GM12878	TFBS STAT5A incell Gm12878	0.402171	0.0825732	1.18433	0.132628	No		TFBS STAT5A incell Gm12878
genic substructure	NA	UTR5	0.641297	0.338329	1.10997	0.133259	No		UTR5
Chromatin Status	GM12878	Ctcf	1.51207	0.818683	2.56926	0.133446	No	Distal CTCF-Candidate Insulator	wgEncodeAwgSegmentationChromhmmGm12878 Ctcf
TFBS	K562	TFBS E2F6 incell K562	0.717357	0.449121	1.09301	0.135696	No		TFBS E2F6 incell K562
Chromatin Status	GM12878	PromF	1.58084	0.809521	2.79455	0.138946	No	Promoter Flanking	wgEncodeAwgSegmentationChromhmmGm12878 PromF
TFBS	GM12878	TFBS NFYA incell Gm12878	0.233125	0.0058897	1.3068	0.140119	No		TFBS NFYA incell Gm12878
TFBS	K562	TFBS THAP1 incell K562	0.337458	0.0407198	1.22737	0.140232	No		TFBS THAP1 incell K562
EWAS hits	NA	smoking current VS never smoker.txt	1.16769	0.950012	1.43904	0.140604	No		smoking biggest PMID 27651444 current VS never smoker.txt
EWAS hits	NA	smoking packed years current VS never smoker.txt	1.16769	0.950012	1.43904	0.140604	No		smoking biggest PMID 27651444 packed years current VS never smoker.txt
TFBS	GM12878	TFBS IRF4 incell Gm12878	0.470295	0.12749	1.21401	0.159464	No		TFBS IRF4 incell Gm12878
TFBS	K562	TFBS MAX incell K562	0.779137	0.542346	1.09035	0.163247	No		TFBS MAX incell K562
TFBS	K562	TFBS NRF1 incell K562	0.433886	0.0890852	1.27769	0.174253	No		TFBS NRF1 incell K562
Chromatin Status	K562	Quies	0.799479	0.566209	1.1029	0.17804	No	Heterochromatin-Repetitive-Copy Number Variation	wgEncodeAwgSegmentationChromhmmK562 Quies
Histone	K562	H3k4me1	1.15011	0.930088	1.41751	0.181304	No	Histone:H3k4me1	wgEncodeBroadHistoneK562H3k4me1StdPk
TFBS	GM12878	TFBS ETS1 incell Gm12878	0.366473	0.0442213	1.3329	0.189138	No		TFBS ETS1 incell Gm12878
TFBS	GM12878	TFBS REST incell Gm12878	0.355663	0.0429168	1.29359	0.192724	No		TFBS REST incell Gm12878
TFBS	K562	TFBS SRF incell K562	0.260165	0.0065723	1.45849	0.19614	No		TFBS SRF incell K562
TFBS	GM12878	TFBS STAT3 incell Gm12878	0.248854	0.00628677	1.39505	0.199545	No		TFBS STAT3 incell Gm12878
Chromatin Status	GM12878	DnaseD	1.68393	0.672314	3.50453	0.207645	No	Candidate Weak enhancer-DNase	wgEncodeAwgSegmentationChromhmmGm12878 DnaseD
TFBS	K562	TFBS NFYA incell K562	0.464952	0.0954635	1.36922	0.229185	No		TFBS NFYA incell K562
genic substructure	NA	UTR3	1.38832	0.732348	2.40348	0.245103	No		UTR3
TFBS	K562	TFBS JUND incell K562	0.761346	0.476664	1.16003	0.250766	No		TFBS JUND incell K562
TFBS	GM12878	TFBS BCL11A incell Gm12878	0.403864	0.0487334	1.46899	0.253572	No		TFBS BCL11A incell Gm12878
Chromatin Status	K562	ElonW	0.395796	0.0477598	1.43963	0.25523	No	Transcription associated	wgEncodeAwgSegmentationChromhmmK562 ElonW
TFBS	K562	TFBS SPI1 incell K562	0.522456	0.141626	1.34868	0.26652	No		TFBS SPI1 incell K562
Chromatin Status	GM12878	Enh	0.517263	0.140219	1.33527	0.268053	No	Candidate Strong enhancer	wgEncodeAwgSegmentationChromhmmGm12878 Enh
TFBS	K562	TFBS NFE2 incell K562	1.97639	0.238308	7.19869	0.269802	No		TFBS NFE2 incell K562
TFBS	K562	TFBS STAT2 incell K562	0.291163	0.00735482	1.63237	0.27428	No		TFBS STAT2 incell K562
TFBS	GM12878	TFBS EBF1 incell Gm12878	0.713401	0.376353	1.23476	0.276221	No		TFBS EBF1 incell Gm12878
Known imprinted	Multi	Known imprinted region(2KB)	1.36714	0.676626	2.47446	0.284186	No		bristol 327CpGs 199SNPs.txt 2000 extension and supple2 published.txt 2000 extension.hg19 bed
TFBS	K562	TFBS CTCF incell K562	1.21076	0.830183	1.71552	0.2902	No		TFBS CTCF incell K562
genic substructure	NA	exonic	0.781597	0.494436	1.18125	0.296436	No		exonic
TFBS	K562	TFBS YY1 incell K562	0.758212	0.451386	1.20085	0.297071	No		TFBS YY1 incell K562
TFBS	K562	TFBS BCLAF1 incell K562	0.507497	0.104192	1.49445	0.299066	No		TFBS BCLAF1 incell K562
TFBS	K562	TFBS RCOR1 incell K562	0.733052	0.406231	1.22463	0.301892	No		TFBS RCOR1 incell K562
TFBS	K562	TFBS UBTF incell K562	0.756911	0.428199	1.24538	0.311737	No		TFBS UBTF incell K562
Chromatin Status	K562	Gen5	0.684578	0.310641	1.31334	0.322247	No	Transcription associated	wgEncodeAwgSegmentationChromhmmK562 Gen5
Chromatin Status	GM12878	PromP	1.23669	0.75645	1.91854	0.322761	No	Inactive Promoter	wgEncodeAwgSegmentationChromhmmGm12878 PromP
Chromatin Status	K562	Low	0.815503	0.542349	1.18445	0.336478	No	Low activity proximal to active states	wgEncodeAwgSegmentationChromhmmK562 Low
TFBS	K562	TFBS ARID3A incell K562	0.446948	0.0539318	1.62571	0.338991	No		TFBS ARID3A incell K562
TFBS	K562	TFBS SMARCB1 incell K562	1.55513	0.187536	5.66203	0.369404	No		TFBS SMARCB1 incell K562
Chromatin Status	GM12878	ReprW	0.844215	0.572353	1.20724	0.3962	No	Polycomb repressed	wgEncodeAwgSegmentationChromhmmGm12878 ReprW
Histone	GM12878	H3k4me1	0.911035	0.727402	1.13491	0.416878	No	Histone:H3k4me1	wgEncodeBroadHistoneGm12878H3k4me1StdPk
Chromatin Status	K562	DnaseU	0	0	2.24928	0.420093	No	Candidate Weak enhancer-DNase	wgEncodeAwgSegmentationChromhmmK562 DnaseU
TFBS	K562	TFBS USF1 incell K562	0.691433	0.27612	1.43851	0.422902	No		TFBS USF1 incell K562
Chromatin Status	K562	FaireW	1.79819	0.045364	10.1019	0.427396	No	Candidate Weak enhancer-DNase	wgEncodeAwgSegmentationChromhmmK562 FaireW
TFBS	K562	TFBS JUNB incell K562	0.594624	0.161173	1.53503	0.430577	No		TFBS JUNB incell K562
Chromatin Status	GM12878	Elon	0.769425	0.39403	1.35985	0.436512	No	Transcription associated	wgEncodeAwgSegmentationChromhmmGm12878 Elon
Chromatin Status	GM12878	Low	1.11804	0.823054	1.49322	0.445157	No	Low activity proximal to active states	wgEncodeAwgSegmentationChromhmmGm12878 Low
TFBS	GM12878	TFBS CEBPB incell Gm12878	0.463772	0.0559616	1.68701	0.457803	No		TFBS CEBPB incell Gm12878
TFBS	GM12878	TFBS USF2 incell Gm12878	0.640817	0.206912	1.5086	0.463703	No		TFBS USF2 incell Gm12878
TFBS	K562	TFBS CEBPB incell K562	0.732323	0.332277	1.40494	0.464673	No		TFBS CEBPB incell K562
TFBS	K562	TFBS MAZ incell K562	0.859011	0.567209	1.25482	0.470057	No		TFBS MAZ incell K562
Chromatin Status	K562	TssF	1.17819	0.65286	1.96842	0.477768	No	Active Promoter	wgEncodeAwgSegmentationChromhmmK562 TssF
TFBS	K562	TFBS CTCFL incell K562	0.584394	0.120007	1.72092	0.501091	No		TFBS CTCFL incell K562
Chromatin Status	GM12878	CtcfO	1.30257	0.5201	2.71052	0.508804	No	Distal CTCF-Candidate Insulator	wgEncodeAwgSegmentationChromhmmGm12878 CtcfO
TFBS	K562	TFBS TEAD4 incell K562	0.797242	0.408311	1.40908	0.510483	No		TFBS TEAD4 incell K562
TFBS	K562	TFBS JUN incell K562	0.732649	0.292558	1.5243	0.511435	No		TFBS JUN incell K562
TFBS	GM12878	TFBS ZBTB33 incell Gm12878	0.362161	0.00914698	2.03059	0.53522	No		TFBS ZBTB33 incell Gm12878
Chromatin Status	GM12878	ElonW	0.670603	0.181786	1.73124	0.537757	No	Transcription associated	wgEncodeAwgSegmentationChromhmmGm12878 ElonW
TFBS	K562	TFBS merged incell K562	0.926436	0.735182	1.16016	0.540876	No		TFBS merged incell K562
Chromatin Status	GM12878	Quies	0.911508	0.682118	1.20037	0.544147	No	Heterochromatin-Repetitive-Copy Number Variation	wgEncodeAwgSegmentationChromhmmGm12878 Quies
Known imprinted	Multi	Non-genetic-regulated imbalanced methylation	0.734844	0.267995	1.61437	0.593449	No		annovar annotation GIT imbalanced methlyation 5K extension.hg19 bed
TFBS	K562	TFBS EZH2 incell K562	1.0872	0.0274385	6.10242	0.602033	No		TFBS EZH2 incell K562
TFBS	K562	TFBS FOS incell K562	0.754945	0.301474	1.57072	0.615016	No		TFBS FOS incell K562
TFBS	K562	TFBS MAFK incell K562	1.18122	0.381287	2.78156	0.621666	No		TFBS MAFK incell K562
TFBS	GM12878	TFBS NFE2 incell Gm12878	0	0	3.60034	0.631678	No		TFBS NFE2 incell Gm12878
Chromatin Status	K562	DnaseD	1.13325	0.580348	2.0031	0.638917	No	Candidate Weak enhancer-DNase	wgEncodeAwgSegmentationChromhmmK562 DnaseD
Chromatin Status	GM12878	FaireW	0	0	2.90448	0.643014	No	Candidate Weak enhancer-DNase	wgEncodeAwgSegmentationChromhmmGm12878 FaireW
TFBS	GM12878	TFBS RXRA incell Gm12878	0	0	2.88849	0.643558	No		TFBS RXRA incell Gm12878
TFBS	K562	TFBS NR2C2 incell K562	0	0	2.82624	0.64583	No		TFBS NR2C2 incell K562
TFBS	K562	TFBS ATF3 incell K562	0.816743	0.370606	1.56688	0.647096	No		TFBS ATF3 incell K562
TFBS	GM12878	TFBS NR2C2 incell Gm12878	0	0	2.79339	0.647133	No		TFBS NR2C2 incell Gm12878
TFBS	GM12878	TFBS SPI1 incell Gm12878	0.795994	0.361192	1.52711	0.648207	No		TFBS SPI1 incell Gm12878
Chromatin Status	K562	ReprW	1.07398	0.736344	1.52168	0.648729	No	Polycomb repressed	wgEncodeAwgSegmentationChromhmmK562 ReprW
TFBS	K562	TFBS BACH1 incell K562	1.25738	0.151679	4.5766	0.675753	No		TFBS BACH1 incell K562
Chromatin Status	K562	Pol2	1.17473	0.469062	2.44435	0.675964	No	Transcription associated	wgEncodeAwgSegmentationChromhmmK562 Pol2
Chromatin Status	K562	H4K20	1.22435	0.147693	4.45617	0.681008	No	Transcription associated	wgEncodeAwgSegmentationChromhmmK562 H4K20
TFBS	K562	TFBS REST incell K562	1.14711	0.491601	2.28362	0.699483	No		TFBS REST incell K562
genic substructure	NA	intergenic	1.05538	0.737986	1.47127	0.730159	No		intergenic
TFBS	GM12878	TFBS STAT1 incell Gm12878	0.453038	0.0114408	2.54032	0.731115	No		TFBS STAT1 incell Gm12878
TFBS	K562	TFBS ZNF263 incell K562	0.429121	0.0108371	2.4062	0.734889	No		TFBS ZNF263 incell K562
TFBS	GM12878	TFBS RCOR1 incell Gm12878	0.422463	0.010669	2.36885	0.736297	No		TFBS RCOR1 incell Gm12878
TFBS	K562	TFBS NR2F2 incell K562	1.08421	0.515703	2.01611	0.738145	No		TFBS NR2F2 incell K562
TFBS	GM12878	TFBS CTCF incell Gm12878	0.912261	0.56478	1.4021	0.752353	No		TFBS CTCF incell Gm12878
TFBS	K562	TFBS ZBTB33 incell K562	1.04063	0.213602	3.06538	0.767085	No		TFBS ZBTB33 incell K562
TFBS	K562	TFBS RFX5 incell K562	0.645603	0.0778901	2.34883	0.775331	No		TFBS RFX5 incell K562
TFBS	GM12878	TFBS IKZF1 incell Gm12878	0.583346	0.0703807	2.12232	0.780947	No		TFBS IKZF1 incell Gm12878
Chromatin Status	K562	EnhF	0.723185	0.148486	2.12992	0.80403	No	Candidate Strong enhancer	wgEncodeAwgSegmentationChromhmmK562 EnhF
TFBS	K562	TFBS STAT1 incell K562	0.696663	0.14303	2.05175	0.805586	No		TFBS STAT1 incell K562
TFBS	GM12878	TFBS MEF2C incell Gm12878	0.679294	0.139456	2.00064	0.807275	No		TFBS MEF2C incell Gm12878
Chromatin Status	GM12878	Gen5	0.781367	0.211794	2.0173	0.823557	No	Transcription associated	wgEncodeAwgSegmentationChromhmmGm12878 Gen5
TFBS	K562	TFBS TAL1 incell K562	0.790291	0.255134	1.86058	0.839332	No		TFBS TAL1 incell K562
TFBS	GM12878	TFBS BCLAF1 incell Gm12878	0.846732	0.338122	1.76167	0.859454	No		TFBS BCLAF1 incell Gm12878
Chromatin Status	K562	Ctcf	1.04211	0.495695	1.93779	0.869332	No	Distal CTCF-Candidate Insulator	wgEncodeAwgSegmentationChromhmmK562 Ctcf
Chromatin Status	GM12878	Art	0	0	10.9405	1	No	Heterochromatin-Repetitive-Copy Number Variation	wgEncodeAwgSegmentationChromhmmGm12878 Art
Chromatin Status	GM12878	EnhW	0.869187	0.316964	1.90957	1	No	Candidate Weak enhancer-DNase	wgEncodeAwgSegmentationChromhmmGm12878 EnhW
Chromatin Status	GM12878	EnhWF	0.913087	0.364606	1.89979	1	No	Candidate Weak enhancer-DNase	wgEncodeAwgSegmentationChromhmmGm12878 EnhWF
Chromatin Status	GM12878	Gen3	0.989739	0.570474	1.60622	1	No	Transcription associated	wgEncodeAwgSegmentationChromhmmGm12878 Gen3
Chromatin Status	GM12878	H4K20	0	0	6.39672	1	No	Transcription associated	wgEncodeAwgSegmentationChromhmmGm12878 H4K20
Chromatin Status	K562	Art	0.797527	0.096214	2.90195	1	No	Heterochromatin-Repetitive-Copy Number Variation	wgEncodeAwgSegmentationChromhmmK562 Art
Chromatin Status	K562	PromF	0.894764	0.242522	2.31018	1	No	Promoter Flanking	wgEncodeAwgSegmentationChromhmmK562 PromF
Chromatin Status	K562	PromP	0.974812	0.514259	1.68738	1	No	Inactive Promoter	wgEncodeAwgSegmentationChromhmmK562 PromP
Chromatin Status	K562	Repr	0.996612	0.683338	1.41208	1	No	Polycomb repressed	wgEncodeAwgSegmentationChromhmmK562 Repr
EWAS hits	NA	all case mortality	0.674974	0.0814327	2.45582	1	No		all case mortality PMC5357865.txt
EWAS hits	NA	blood lipid	0	0	10.3351	1	No		blood lipid PMID 25583993.txt
EWAS hits	NA	nonobese SAT VS OVAT	0	0	6.50455	1	No		genes obesity PMID 28123940 nonobese SAT VS OVAT.txt
EWAS hits	NA	genes obesity obese SAT VS OVAT	0	0	6.2924	1	No		genes obesity PMID 28123940 obese SAT VS OVAT.txt
EWAS hits	NA	genes obesity OVAT obese VS nono obese	0	0	6.418	1	No		genes obesity PMID 28123940 OVAT obese VS nono obese.txt
EWAS hits	NA	lipid	0	0	13.5754	1	No		lipid PMID 28194238.txt
genic substructure	NA	splicing	0	0	44.2332	1	No		splicing
TFBS	GM12878	TFBS ATF3 incell Gm12878	0.597516	0.0150871	3.35128	1	No		TFBS ATF3 incell Gm12878
TFBS	GM12878	TFBS BRCA1 incell Gm12878	0.844912	0.0213269	4.74055	1	No		TFBS BRCA1 incell Gm12878
TFBS	GM12878	TFBS EZH2 incell Gm12878	0.639727	0.0161497	3.58792	1	No		TFBS EZH2 incell Gm12878
TFBS	GM12878	TFBS JUND incell Gm12878	0	0	6.9748	1	No		TFBS JUND incell Gm12878
TFBS	GM12878	TFBS MEF2A incell Gm12878	0.957257	0.382237	1.99162	1	No		TFBS MEF2A incell Gm12878
TFBS	GM12878	TFBS ZNF274 incell Gm12878	0	0	333.87	1	No		TFBS ZNF274 incell Gm12878
TFBS	GM12878	TFBS ZZZ3 incell Gm12878	0	0	8.98829	1	No		TFBS ZZZ3 incell Gm12878
TFBS	K562	TFBS BCL3 incell K562	0	0	4.69031	1	No		TFBS BCL3 incell K562
TFBS	K562	TFBS BHLHE40 incell K562	0.951762	0.548583	1.5445	1	No		TFBS BHLHE40 incell K562
TFBS	K562	TFBS FOSL1 incell K562	0.838647	0.172149	2.47003	1	No		TFBS FOSL1 incell K562
TFBS	K562	TFBS MAFF incell K562	0.852107	0.230963	2.20004	1	No		TFBS MAFF incell K562
TFBS	K562	TFBS MEF2A incell K562	0.893754	0.107819	3.25235	1	No		TFBS MEF2A incell K562
TFBS	K562	TFBS RDBP incell K562	0	0	3.87574	1	No		TFBS RDBP incell K562
TFBS	K562	TFBS SMARCA4 incell K562	0.568704	0.01436	3.18956	1	No		TFBS SMARCA4 incell K562
TFBS	K562	TFBS USF2 incell K562	0.728526	0.0878919	2.65082	1	No		TFBS USF2 incell K562
TFBS	K562	TFBS ZNF274 incell K562	0	0	4.09841	1	No		TFBS ZNF274 incell K562
