# Supplementary material for: Parent of origin genetic effects on methylation in humans are common and influence complex trait variation
Source: Nat Commun. 2019 Mar 27;10:1383. doi: 10.1038/s41467-019-09301-y (PMC6437195; doi:10.1038/s41467-019-09301-y)
Supplement: Supplementary file 12 — Supplementary Data 9 [file 41467_2019_9301_MOESM12_ESM.xlsx]

## Sheet: data9
CpG	Strenght of Evidence	Chromosome	Position	Associated trait	Genic Region	Gene	P	Estimate	SE	VC Selected Model
cg11078090	Strong	1	23878540	BMI	upstream;downstream	E2F2;ID3,LOC101928163	2.22e-07	0.0328	0.00632	Complex
cg11078090	Strong	1	23878540	WC	upstream;downstream	E2F2;ID3,LOC101928163	5.49e-07	0.0301	0.00601	Complex
cg11078090	Strong	1	23878540	Weight	upstream;downstream	E2F2;ID3,LOC101928163	8.98e-06	0.0309	0.00694	Complex
cg11078090	Strong	1	23878540	%Fat	upstream;downstream	E2F2;ID3,LOC101928163	1.27e-05	1.41	0.322	Complex
cg11078090	Strong	1	23878540	WHR	upstream;downstream	E2F2;ID3,LOC101928163	3.88e-05	0.0193	0.00469	Complex
cg02447380	Moderate	1	28919300	CREAT	intronic	RAB42	3.2e-05	-0.0129	0.00309	Complex
cg24599996	Moderate	1	109791537	Height	upstream;downstream	CELSR2;PSRC1,SARS	1.89e-06	-1	0.209	Complex
cg07444932	Moderate	1	117665224	Height	upstream;downstream	TRIM45;MIR942,TTF2,VTCN1	2.65e-06	-0.832	0.177	Complex
cg03614274	Strong	2	47040121	CREAT	upstream	LINC01118,LINC01119	1.66e-05	0.025	0.0058	Paternal
cg15471177	Moderate	2	205410786	CREAT	exonic	PARD3B	3.86e-05	-0.0149	0.00363	Complex
cg17367743	Moderate	2	220766074	Height	downstream	MIR4268	1.08e-05	-0.721	0.164	Complex
cg21801519	Strong	3	61970939	%Fat	intronic	PTPRG	5.68e-06	1.59	0.35	Paternal
cg21801519	Strong	3	61970939	Weight	intronic	PTPRG	4.55e-05	0.031	0.0076	Paternal
cg08259905	Strong	3	62171428	Weight	intronic	PTPRG	1.85e-06	-0.0269	0.00563	Paternal
cg08259905	Strong	3	62171428	BMI	intronic	PTPRG	3.61e-06	-0.0238	0.00513	Paternal
cg08259905	Strong	3	62171428	%Fat	intronic	PTPRG	3.59e-05	-1.06	0.257	Paternal
cg08259905	Strong	3	62171428	WC	intronic	PTPRG	4.28e-05	-0.0202	0.00494	Paternal
cg18450254	Moderate	3	64200005	EDU	intronic	PRICKLE2	1.01e-05	-0.228	0.0516	Paternal
cg23443127	Strong	3	75229143	HDL	upstream	MIR4444-1,MIR4444-2	2.81e-05	0.0348	0.0083	Paternal
cg00329615	Strong	3	118706648	SBP	intronic	IGSF11	2.48e-07	0.024	0.00464	Complex
cg00329615	Strong	3	118706648	MDD	intronic	IGSF11	7.78e-06	-0.0755	0.0169	Complex
cg10755899	Strong	4	1772151	HDL	upstream;downstream	FGFR3;TACC3	1.75e-08	-0.0288	0.0051	Complex
cg10755899	Strong	4	1772151	BMI	upstream;downstream	FGFR3;TACC3	2.46e-08	0.0197	0.00353	Complex
cg10755899	Strong	4	1772151	%Fat	upstream;downstream	FGFR3;TACC3	4.18e-08	0.985	0.179	Complex
cg10755899	Strong	4	1772151	WC	upstream;downstream	FGFR3;TACC3	3.61e-06	0.0157	0.00338	Complex
cg10755899	Strong	4	1772151	Weight	upstream;downstream	FGFR3;TACC3	1.21e-05	0.017	0.00388	Complex
cg10755899	Strong	4	1772151	Hips	upstream;downstream	FGFR3;TACC3	2.4e-05	0.00897	0.00212	Complex
cg26613995	Strong	4	5412385	Weight	intronic	STK32B	2.64e-05	-0.0248	0.00588	Paternal
cg26613995	Strong	4	5412385	HDL	intronic	STK32B	3.9e-05	0.0319	0.00774	Paternal
cg01290904	Moderate	4	5708474	HDL	intronic	EVC2	2.36e-07	-0.0458	0.00884	Paternal
cg12890526	Moderate	4	81152659	HDL	upstream;downstream	FGF5;PRDM8	4.48e-05	-0.0265	0.00647	Complex
cg11064966	Strong	5	32506514	Weight	intergenic	ZFR(dist=61670),SUB1(dist=79091)	5.11e-07	0.0563	0.0112	Complex
cg11064966	Strong	5	32506514	HDL	intergenic	ZFR(dist=61670),SUB1(dist=79091)	4.02e-06	-0.0688	0.0149	Complex
cg11064966	Strong	5	32506514	BMI	intergenic	ZFR(dist=61670),SUB1(dist=79091)	9.75e-06	0.0452	0.0102	Complex
cg11064966	Strong	5	32506514	%Fat	intergenic	ZFR(dist=61670),SUB1(dist=79091)	1.51e-05	2.23	0.515	Complex
cg24143656	Moderate	5	148172399	g	upstream	ADRB2	3.05e-05	-0.234	0.056	Complex
cg12577411	Strong	6	15551489	%Fat	intronic	DTNBP1	9.6e-09	-2.27	0.394	Paternal
cg12577411	Strong	6	15551489	BMI	intronic	DTNBP1	1.03e-08	-0.0448	0.00781	Paternal
cg12577411	Strong	6	15551489	WC	intronic	DTNBP1	3.47e-07	-0.0381	0.00745	Paternal
cg12577411	Strong	6	15551489	Weight	intronic	DTNBP1	3.5e-07	-0.0438	0.00858	Paternal
cg15773890	Strong	6	17259549	Alcohol	upstream	RBM24	1.63e-07	-0.315	0.06	Paternal
cg15773890	Strong	6	17259549	g	upstream	RBM24	4.83e-06	-0.204	0.0445	Paternal
cg11031199	Moderate	6	46840132	HDL	intronic	ADGRF5	3.02e-05	-0.0272	0.00651	Complex
cg19089201	Moderate	7	45002287	EDU	UTR3	MYO1G(NM_033054:c.*510>0)	3.69e-05	-0.0937	0.0227	Paternal
cg19089201	Moderate	7	45002287	Height	UTR3	MYO1G(NM_033054:c.*510>0)	4.68e-05	-0.266	0.0654	Paternal
cg04180046	Moderate	7	45002736	Height	intronic	MYO1G	2.24e-06	-0.594	0.125	Paternal
cg04180046	Moderate	7	45002736	EDU	intronic	MYO1G	1.77e-05	-0.187	0.0435	Paternal
cg12803068	Moderate	7	45002919	EDU	intronic	MYO1G	3.63e-05	-0.0808	0.0195	Paternal
cg05246100	Moderate	7	55246275	BMI	intronic	EGFR	1.02e-06	-0.0367	0.0075	Complex
cg05246100	Moderate	7	55246275	%Fat	intronic	EGFR	6e-06	-1.71	0.377	Complex
cg05246100	Moderate	7	55246275	Weight	intronic	EGFR	1.01e-05	-0.0364	0.00824	Complex
cg06232315	Strong	8	142346252	CREAT	upstream;downstream	LINC01300;GPR20	2.25e-05	0.0282	0.00663	Paternal
cg06273398	Strong	9	79057230	CREAT	UTR5	GCNT1(NM_001097634:c.-600680>0)	2.27e-06	0.0246	0.0052	Paternal
cg20728490	Moderate	10	98064175	%Fat	UTR5	DNTT(NM_004088:c.-800>0,NM_001017520:c.-800>0)	4.88e-05	-1.14	0.281	Complex
cg11613559	Strong	10	121577971	Alcohol	intronic	INPP5F	2.96e-07	-0.132	0.0257	Complex
cg11613559	Strong	10	121577971	HDL	intronic	INPP5F	4.4e-05	-0.0168	0.00412	Complex
cg01729557	Strong	10	121578625	Alcohol	intronic	INPP5F	3.62e-06	-0.272	0.0586	Maternal
cg14391737	Moderate	11	86513429	Hips	intronic	PRSS23	1.85e-07	0.0143	0.00273	Complex
cg14391737	Moderate	11	86513429	Weight	intronic	PRSS23	6.86e-07	0.0249	0.00501	Complex
cg14391737	Moderate	11	86513429	BMI	intronic	PRSS23	8.5e-07	0.0225	0.00456	Complex
cg14391737	Moderate	11	86513429	WC	intronic	PRSS23	4.14e-06	0.0201	0.00436	Complex
cg21658836	Strong	11	115375201	BMI	UTR5	CADM1(NM_001098517:c.-890>0,NM_014333:c.-890>0,NM_001301043:c.-890>0,NM_001301044:c.-890>0,NM_001301045:c.-890>0)	3.5e-05	-0.0206	0.00497	Complex
cg27244521	Strong	11	128760093	HDL	upstream;downstream	KCNJ1,KCNJ5;C11orf45	4.18e-05	-0.0638	0.0155	Paternal
cg27272202	Moderate	12	5158794	CREAT	downstream	KCNA5	2.49e-07	0.0486	0.0094	Paternal
cg05210305	Strong	12	18890326	BMI	UTR5	PLCZ1(NM_033123:c.-210>0)	1.34e-05	-0.0234	0.00536	Paternal
cg12179916	Moderate	12	22568845	GHQ	downstream	C2CD5	6.24e-06	-0.0764	0.0169	Paternal
cg16207869	Moderate	13	98039544	HDL	intronic	MBNL2	1.15e-05	-0.0442	0.0101	Complex
cg16207869	Moderate	13	98039544	BMI	intronic	MBNL2	2.2e-05	0.0286	0.00673	Complex
cg16207869	Moderate	13	98039544	Weight	intronic	MBNL2	2.45e-05	0.0312	0.00739	Complex
cg08698721	Strong	14	101294147	Height	ncRNA_intronic	MEG3	1.89e-07	-1.08	0.206	Paternal
cg23002562	Strong	15	64220761	VEG	ncRNA_intronic	LOC101928988	1.35e-05	0.161	0.0368	Maternal
cg23002562	Strong	15	64220761	g	ncRNA_intronic	LOC101928988	1.62e-05	-0.194	0.0449	Maternal
cg09306332	Moderate	15	72470685	BUN	intronic	GRAMD2	2.67e-05	0.0874	0.0208	Complex
cg07088555	Moderate	16	89315186	Height	downstream	ANKRD11,ZNF778	2.38e-05	-0.248	0.0586	Maternal
cg06900494	Strong	17	48609332	CREAT	upstream;downstream	CACNA1G,EPN3,SPATA20;CACNA1G-AS1,MYCBPAP	3.56e-05	0.0353	0.00852	Paternal
cg21740139	Moderate	17	60753158	CREAT	exonic	MRC2	1.83e-06	0.0446	0.00932	Paternal
cg16358867	Moderate	17	72306008	g	intronic	DNAI2	1.46e-05	-0.331	0.0763	Maternal
cg16358867	Moderate	17	72306008	%Fat	intronic	DNAI2	1.94e-05	2.45	0.573	Maternal
cg12800962	Moderate	20	48626437	HDL	downstream	SNAI1,TRERNA1	2.11e-05	-0.0354	0.00832	Paternal
cg05399919	Strong	22	18252441	Alcohol	intronic	BID	4.47e-05	-0.341	0.0835	Paternal
cg04100284	Strong	22	39486356	CREAT	upstream;downstream	APOBEC3H;APOBEC3F,APOBEC3G	8.05e-06	0.0425	0.0095	Maternal
