# Supplementary material for: Parent of origin genetic effects on methylation in humans are common and influence complex trait variation
Source: Nat Commun. 2019 Mar 27;10:1383. doi: 10.1038/s41467-019-09301-y (PMC6437195; doi:10.1038/s41467-019-09301-y)
Supplement: Supplementary file 13 — Supplementary Data 10 [file 41467_2019_9301_MOESM13_ESM.xlsx]

## Sheet: data10
SNP	Pos (hg19)	Trait	Study	PMID	P value (unadjusted)	Direction	N	N Cases	N Controls
rs6100212	chr20:57361064	BMI in females greater than 50 years of age	GIANT	26426971	0.0086	-	87596	0	87596
rs6100212	chr20:57361064	Obesity class 1	GIANT	23563607	0.015	-	97288	32264	65024
rs6100212	chr20:57361064	Obesity class 1	GIANT	23563607	0.016	-	96894	32117	64777
rs6100212	chr20:57361064	Hip circumference in females	GIANT	25673412	0.016	-	87989	0	87989
rs6100212	chr20:57361064	Obesity class 1	GIANT	23563607	0.018	-	97168	32210	64958
rs6100212	chr20:57361064	Obesity class 1	GIANT	23563607	0.02	-	97286	32241	65045
rs6100212	chr20:57361064	Obesity class 1	GIANT	23563607	0.02	-	97311	32267	65044
rs6100212	chr20:57361064	Obesity class 1	GIANT	23563607	0.021	-	97225	32234	64991
rs6100212	chr20:57361064	Obesity class 1	GIANT	23563607	0.021	-	97184	32199	64985
rs6100212	chr20:57361064	Obesity class 1	GIANT	23563607	0.023	-	96765	32084	64680
rs6100212	chr20:57361064	Hip circumference in females	GIANT	25673412	0.025	-	87932	0	87932
rs6100212	chr20:57361064	BMI in females	GIANT	25673413	0.02548	-	131845	0	131845
rs6100212	chr20:57361064	Waist circumference in females	GIANT	25673412	0.026	-	92464	0	92464
rs6100212	chr20:57361064	Waist circumference in females	GIANT	25673412	0.027	-	92329	0	92329
rs6100212	chr20:57361064	Waist hip ratio in females	GIANT	25673412	0.028	-	87204	0	87204
rs6100212	chr20:57361064	Waist circumference in females	GIANT	25673412	0.028	-	92499	0	92499
rs6100212	chr20:57361064	Hip circumference in females	GIANT	25673412	0.029	-	88064	0	88064
rs6100212	chr20:57361064	Hip circumference in females	GIANT	25673412	0.029	-	88066	0	88066
rs6100212	chr20:57361064	BMI in females greater than 50 years of age	GIANT	26426971	0.031	-	88371	0	88371
rs6100212	chr20:57361064	Waist hip ratio in females	GIANT	25673412	0.032	-	87564	0	87564
rs6100212	chr20:57361064	BMI in females greater than 50 years of age	GIANT	26426971	0.034	-	87947	0	87947
rs6100212	chr20:57361064	BMI in females greater than 50 years of age	GIANT	26426971	0.034	-	88380	0	88380
rs6100212	chr20:57361064	Waist hip ratio in females	GIANT	25673412	0.034	-	87528	0	87528
rs6100212	chr20:57361064	Waist circumference in females	GIANT	23754948	0.036	-	47320	0	47320
rs6100212	chr20:57361064	Obesity class 1	GIANT	23563607	0.037	-	97176	32219	64957
rs6100212	chr20:57361064	Waist circumference in females	GIANT	23754948	0.037	-	47320	0	47320
rs6100212	chr20:57361064	Waist circumference in females	GIANT	23754948	0.039	-	47291	0	47291
rs6100212	chr20:57361064	Waist circumference in females	GIANT	23754948	0.039	-	47320	0	47320
rs6100212	chr20:57361064	Hip circumference in females	GIANT	25673412	0.042	-	85608	0	85608
rs6100212	chr20:57361064	BMI in females greater than 50 years of age	GIANT	26426971	0.042	-	87381	0	87381
rs6100212	chr20:57361064	BMI in females greater than 50 years of age	GIANT	26426971	0.042	-	87421	0	87421
rs6100212	chr20:57361064	Waist circumference in females	GIANT	25673412	0.042	-	92407	0	92407
rs6100212	chr20:57361064	BMI in females	GIANT	23754948	0.044	-	67772	0	67772
rs6100212	chr20:57361064	BMI in females	GIANT	23754948	0.044	-	67956	0	67956
rs6100212	chr20:57361064	Waist hip ratio in females	GIANT	25673412	0.045	-	87394	0	87394
rs6100212	chr20:57361064	BMI in females	GIANT	23754948	0.046	-	67956	0	67956
rs6100212	chr20:57361064	Hip circumference in females	GIANT	25673412	0.047	-	87973	0	87973
rs6100212	chr20:57361064	BMI in females	GIANT	25673413	0.04785	-	131654	0	131654
rs6100212	chr20:57361064	BMI in females greater than 50 years of age	GIANT	26426971	0.05	-	88622	0	88622
rs6100212	chr20:57361064	BMI in females	GIANT	23754948	0.054	-	67953	0	67953
rs6100212	chr20:57361064	Hip circumference in females	GIANT	25673412	0.054	-	88101	0	88101
rs6100212	chr20:57361064	Waist circumference in females	GIANT	25673412	0.057	-	92370	0	92370
rs6100212	chr20:57361064	BMI in females greater than 50 years of age	GIANT	26426971	0.057	-	83919	0	83919
rs6100212	chr20:57361064	BMI in females	GIANT	23754948	0.057	-	67895	0	67895
rs6100212	chr20:57361064	Hip circumference in females	GIANT	25673412	0.059	-	88101	0	88101
rs6100212	chr20:57361064	Waist circumference in females	GIANT	25673412	0.061	-	90006	0	90006
rs6100212	chr20:57361064	Waist circumference in females	GIANT	25673412	0.061	-	92139	0	92139
rs6100212	chr20:57361064	Waist circumference in females	GIANT	25673412	0.062	-	92499	0	92499
rs6100212	chr20:57361064	Hip circumference in females	GIANT	25673412	0.064	-	88089	0	88089
rs6100212	chr20:57361064	BMI in females	GIANT	23754948	0.064	-	67956	0	67956
rs6100212	chr20:57361064	Hip circumference in females	GIANT	25673412	0.064	-	88102	0	88102
rs6100212	chr20:57361064	Obesity class 1	GIANT	23563607	0.068	-	97309	32252	65057
rs6100212	chr20:57361064	BMI in females	GIANT	23754948	0.069	-	67956	0	67956
rs6100212	chr20:57361064	Waist hip ratio in females	GIANT	25673412	0.069	-	87435	0	87435
rs6100212	chr20:57361064	BMI in females	GIANT	23754948	0.069	-	67866	0	67866
rs6100212	chr20:57361064	Obesity class 1	GIANT	23563607	0.07	-	97298	32249	65049
rs6100212	chr20:57361064	Hip circumference	GIANT	25673412	0.072	-	145193	0	145193
rs6100212	chr20:57361064	Waist hip ratio in females	GIANT	25673412	0.072	-	87564	0	87564
rs6100212	chr20:57361064	BMI in females less than or equal to 50 years of age	GIANT	26426971	0.073	-	53878	0	53878
rs6100212	chr20:57361064	BMI	GIANT	23754948	0.07483	-	126464	0	126464
rs6100212	chr20:57361064	Waist hip ratio adjusted for BMI in females greater than 50 years of age	GIANT	26426971	0.075	-	56333	0	56333
rs6100212	chr20:57361064	Waist hip ratio in females	GIANT	25673412	0.075	-	87564	0	87564
rs6100212	chr20:57361064	Obesity class 1	GIANT	23563607	0.078	-	97144	32213	64931
rs6100212	chr20:57361064	Waist hip ratio in females	GIANT	25673412	0.079	-	87564	0	87564
rs6100212	chr20:57361064	BMI in females	GIANT	25673413	0.08104	-	131909	0	131909
rs6100212	chr20:57361064	BMI in females	GIANT	25673413	0.08104	-	132108	0	132108
rs6100212	chr20:57361064	BMI in females	GIANT	23754948	0.082	-	67880	0	67880
rs6100212	chr20:57361064	BMI	GIANT	25673413	0.08242	-	233462	0	233462
rs6100212	chr20:57361064	BMI	GIANT	23754948	0.08251	-	126568	0	126568
rs6100212	chr20:57361064	Waist circumference in females	GIANT	23754948	0.083	-	47318	0	47318
rs6100212	chr20:57361064	Waist circumference in females	GIANT	25673412	0.083	-	92500	0	92500
rs6100212	chr20:57361064	BMI	GIANT	25673413	0.08368	-	235624	0	235624
rs6100212	chr20:57361064	Waist hip ratio in females	GIANT	25673412	0.085	-	87471	0	87471
rs6100212	chr20:57361064	Hip circumference in females	GIANT	25673412	0.088	-	88026	0	88026
rs6100212	chr20:57361064	Waist hip ratio in females	GIANT	25673412	0.09	-	87522	0	87522
rs6100212	chr20:57361064	Waist hip ratio in females	GIANT	25673412	0.091	-	85071	0	85071
rs6100212	chr20:57361064	BMI in females	GIANT	23754948	0.091	-	67956	0	67956
rs6100212	chr20:57361064	BMI in females greater than 50 years of age	GIANT	26426971	0.092	-	88397	0	88397
rs6100212	chr20:57361064	Obesity class 1	GIANT	23563607	0.092	-	97271	32248	65023
rs6100212	chr20:57361064	BMI in females	GIANT	25673413	0.09279	-	131801	0	131801
rs6100212	chr20:57361064	Waist circumference in females	GIANT	25673412	0.093	-	92487	0	92487
rs6100212	chr20:57361064	Waist circumference in females	GIANT	25673412	0.093	-	92458	0	92458
rs6100212	chr20:57361064	BMI in females	GIANT	25673413	0.09415	-	132109	0	132109
rs6100212	chr20:57361064	BMI in females	GIANT	25673413	0.09691	-	128110	0	128110
rs6100212	chr20:57361064	Waist hip ratio in females	GIANT	25673412	0.097	-	87551	0	87551
rs6100212	chr20:57361064	BMI	GIANT	25673413	0.09734	-	233128	0	233128
rs6100212	chr20:57361064	BMI	GIANT	23754948	0.09796	-	126413	0	126413
rs6100212	chr20:57361064	BMI in females	GIANT	25673413	0.0985	-	132026	0	132026
rs6100212	chr20:57361064	BMI	GIANT	25673413	0.09922	-	235290	0	235290
rs6100212	chr20:57361064	Obesity class 2	GIANT	23563607	0.1	-	70795	9665	61130
rs6100212	chr20:57361064	Waist circumference in females	GIANT	23754948	0.1	-	47312	0	47312
rs6100212	chr20:57361064	BMI in females greater than 50 years of age	GIANT	26426971	0.1	-	86998	0	86998
rs6100212	chr20:57361064	Waist hip ratio adjusted for BMI in females greater than 50 years of age	GIANT	26426971	0.1	-	56167	0	56167
rs6100212	chr20:57361064	BMI	GIANT	25673413	0.1049	-	235870	0	235870
rs6100212	chr20:57361064	BMI	GIANT	25673413	0.1049	-	236173	0	236173
rs6100212	chr20:57361064	BMI	GIANT	25673413	0.1072	-	236174	0	236174
rs6100212	chr20:57361064	BMI	GIANT	25673413	0.1072	-	236173	0	236173
rs6100212	chr20:57361064	BMI in females	GIANT	25673413	0.1077	-	132066	0	132066
rs6100212	chr20:57361064	Obesity class 3	GIANT	23563607	0.11	-	45666	2726	42940
rs6100212	chr20:57361064	Waist circumference in females	GIANT	23754948	0.11	-	47321	0	47321
rs6100212	chr20:57361064	Hip circumference in females	GIANT	25673412	0.11	-	88027	0	88027
rs6100212	chr20:57361064	Waist hip ratio in females	GIANT	25673412	0.11	-	87492	0	87492
rs6100212	chr20:57361064	Hip circumference in females	GIANT	25673412	0.11	-	87741	0	87741
rs6100212	chr20:57361064	BMI	GIANT	25673413	0.1108	-	234012	0	234012
rs6100212	chr20:57361064	BMI	GIANT	25673413	0.1133	-	235881	0	235881
rs6100212	chr20:57361064	BMI	GIANT	25673413	0.1143	-	233708	0	233708
rs6100212	chr20:57361064	BMI	GIANT	25673413	0.1143	-	234011	0	234011
rs6100212	chr20:57361064	BMI	GIANT	23754948	0.1144	-	126563	0	126563
rs6100212	chr20:57361064	BMI in females	GIANT	25673413	0.1154	-	132107	0	132107
rs6100212	chr20:57361064	BMI	GIANT	23754948	0.1195	-	126573	0	126573
rs6100212	chr20:57361064	Waist circumference in females	GIANT	23754948	0.12	-	47320	0	47320
rs6100212	chr20:57361064	BMI tails	GIANT	23563607	0.12	-	15363	7611	7751
rs6100212	chr20:57361064	BMI in females less than or equal to 50 years of age	GIANT	26426971	0.12	-	53898	0	53898
rs6100212	chr20:57361064	Waist circumference in females	GIANT	23754948	0.12	-	47230	0	47230
rs6100212	chr20:57361064	Obesity class 3	GIANT	23563607	0.12	-	46839	2754	44085
rs6100212	chr20:57361064	BMI	GIANT	25673413	0.1234	-	233871	0	233871
rs6100212	chr20:57361064	BMI	GIANT	23754948	0.1238	-	126576	0	126576
rs6100212	chr20:57361064	Childhood obesity	EGGC	22484627	0.1245	+	13848	5530	8318
rs6100212	chr20:57361064	BMI	GIANT	23754948	0.1247	-	126573	0	126573
rs6100212	chr20:57361064	BMI	GIANT	25673413	0.1266	-	236033	0	236033
rs6100212	chr20:57361064	BMI in females	GIANT	23754948	0.13	-	67952	0	67952
rs6100212	chr20:57361064	Waist circumference in females	GIANT	25673412	0.13	-	92427	0	92427
rs6100212	chr20:57361064	Obesity class 3	GIANT	23563607	0.13	-	46873	2755	44118
rs6100212	chr20:57361064	BMI in females less than or equal to 50 years of age	GIANT	26426971	0.13	-	53903	0	53903
rs6100212	chr20:57361064	BMI	GIANT	25673413	0.1301	-	233719	0	233719
rs6100212	chr20:57361064	BMI in females	GIANT	25673413	0.1309	-	131952	0	131952
rs6100212	chr20:57361064	Childhood obesity	EGGC	22484627	0.132	+	13848	5530	8318
rs6100212	chr20:57361064	BMI	GIANT	25673413	0.1336	-	235588	0	235588
rs6100212	chr20:57361064	BMI	GIANT	25673413	0.1336	-	236164	0	236164
rs6100212	chr20:57361064	Childhood obesity	EGGC	22484627	0.1339	+	13848	5530	8318
rs6100212	chr20:57361064	Childhood obesity	EGGC	22484627	0.1367	+	13848	5530	8318
rs6100212	chr20:57361064	BMI	GIANT	25673413	0.1372	-	234002	0	234002
rs6100212	chr20:57361064	BMI tails	GIANT	23563607	0.14	-	15449	7650	7799
rs6100212	chr20:57361064	Hip circumference	GIANT	25673412	0.14	-	142726	0	142726
rs6100212	chr20:57361064	Hip circumference	GIANT	25673412	0.14	-	145137	0	145137
rs6100212	chr20:57361064	Obesity class 3	GIANT	23563607	0.14	-	47640	2830	44810
rs6100212	chr20:57361064	Obesity class 3	GIANT	23563607	0.14	-	47693	2804	44889
rs6100212	chr20:57361064	Waist hip ratio	GIANT	25673412	0.14	-	143949	0	143949
rs6100212	chr20:57361064	Waist hip ratio tails	GIANT	23563607	0.14	-	9593	4451	5142
rs6100212	chr20:57361064	BMI in females greater than 50 years of age	GIANT	26426971	0.14	-	88423	0	88423
rs6100212	chr20:57361064	BMI in females greater than 50 years of age	GIANT	26426971	0.14	-	88413	0	88413
rs6100212	chr20:57361064	BMI	GIANT	25673413	0.1439	-	228821	0	228821
rs6100212	chr20:57361064	BMI	GIANT	25673413	0.1444	-	233426	0	233426
rs6100212	chr20:57361064	BMI	GIANT	25673413	0.1486	-	236099	0	236099
rs6100212	chr20:57361064	Hip circumference	GIANT	25673412	0.15	-	145225	0	145225
rs6100212	chr20:57361064	Obesity class 3	GIANT	23563607	0.15	-	47647	2801	44846
rs6100212	chr20:57361064	BMI in females greater than 50 years of age	GIANT	26426971	0.15	-	87326	0	87326
rs6100212	chr20:57361064	Obesity class 3	GIANT	23563607	0.15	-	46836	2779	44057
rs6100212	chr20:57361064	BMI	GIANT	25673413	0.152	-	233937	0	233937
rs6100212	chr20:57361064	BMI	GIANT	23754948	0.1537	-	126408	0	126408
rs6100212	chr20:57361064	BMI	GIANT	25673413	0.1542	-	228821	0	228821
rs6100212	chr20:57361064	Waist circumference in females	GIANT	25673412	0.16	-	92032	0	92032
rs6100212	chr20:57361064	Waist hip ratio tails	GIANT	23563607	0.16	-	9692	4490	5203
rs6100212	chr20:57361064	Hip circumference	GIANT	25673412	0.16	-	144808	0	144808
rs6100212	chr20:57361064	Obesity class 3	GIANT	23563607	0.16	-	45193	2725	42468
rs6100212	chr20:57361064	BMI in females less than or equal to 50 years of age	GIANT	26426971	0.16	-	52747	0	52747
rs6100212	chr20:57361064	BMI in females greater than 50 years of age	GIANT	26426971	0.16	-	88624	0	88624
rs6100212	chr20:57361064	BMI in females less than or equal to 50 years of age	GIANT	26426971	0.16	-	53985	0	53985
rs6100212	chr20:57361064	Hip circumference in females	GIANT	25673412	0.17	-	87634	0	87634
rs6100212	chr20:57361064	Obesity class 2	GIANT	23563607	0.17	-	71013	9712	61301
rs6100212	chr20:57361064	Obesity class 3	GIANT	23563607	0.17	-	47686	2830	44856
rs6100212	chr20:57361064	Waist hip ratio tails	GIANT	23563607	0.17	-	9685	4499	5186
rs6100212	chr20:57361064	BMI tails	GIANT	23563607	0.17	-	15453	7653	7800
rs6100212	chr20:57361064	Obesity class 3	GIANT	23563607	0.17	-	47724	2829	44895
rs6100212	chr20:57361064	Waist hip ratio adjusted for BMI in females greater than 50 years of age	GIANT	26426971	0.17	-	56160	0	56160
rs6100212	chr20:57361064	Waist hip ratio tails	GIANT	23563607	0.17	-	9978	4637	5342
rs6100212	chr20:57361064	BMI tails	GIANT	23563607	0.17	-	15229	7543	7686
rs6100212	chr20:57361064	Waist hip ratio adjusted for BMI in males greater than 50 years of age	GIANT	26426971	0.17	-	40491	0	40491
rs6100212	chr20:57361064	Waist hip ratio tails	GIANT	23563607	0.17	-	9593	4453	5140
rs6100212	chr20:57361064	Childhood obesity	EGGC	22484627	0.1725	+	13848	5530	8318
rs6100212	chr20:57361064	Hip circumference	GIANT	25673412	0.18	-	145427	0	145427
rs6100212	chr20:57361064	Obesity class 1	GIANT	23563607	0.18	-	96978	32174	64804
rs6100212	chr20:57361064	Waist circumference	GIANT	25673412	0.18	-	153155	0	153155
rs6100212	chr20:57361064	Hip circumference	GIANT	25673412	0.18	-	145404	0	145404
rs6100212	chr20:57361064	Waist hip ratio adjusted for BMI in males greater than 50 years of age	GIANT	26426971	0.18	-	40176	0	40176
rs6100212	chr20:57361064	Body fat percentage	Lu Y	26833246	0.1805	-	68540	0	68540
rs6100212	chr20:57361064	Childhood obesity	EGGC	22484627	0.1832	+	13848	5530	8318
rs6100212	chr20:57361064	Childhood obesity	EGGC	22484627	0.1837	+	13848	5530	8318
rs6100212	chr20:57361064	BMI in females	GIANT	25673413	0.1868	-	130940	0	130940
rs6100212	chr20:57361064	Waist hip ratio in females	GIANT	25673412	0.19	-	87097	0	87097
rs6100212	chr20:57361064	Waist hip ratio tails	GIANT	23563607	0.19	-	9739	4522	5217
rs6100212	chr20:57361064	BMI tails	GIANT	23563607	0.19	-	15466	7659	7807
rs6100212	chr20:57361064	Hip circumference	GIANT	25673412	0.19	-	145328	0	145328
rs6100212	chr20:57361064	BMI in females less than or equal to 50 years of age	GIANT	26426971	0.19	-	53680	0	53680
rs6100212	chr20:57361064	Waist hip ratio tails	GIANT	23563607	0.19	-	9596	4453	5143
rs6100212	chr20:57361064	BMI tails	GIANT	23563607	0.2	-	15494	7674	7820
rs6100212	chr20:57361064	Waist hip ratio tails	GIANT	23563607	0.2	-	9758	4534	5224
rs6100212	chr20:57361064	Hip circumference	GIANT	25673412	0.2	-	145452	0	145452
rs6100212	chr20:57361064	Waist hip ratio tails	GIANT	23563607	0.2	-	9596	4453	5143
rs6100212	chr20:57361064	BMI	GIANT	23754948	0.2	-	126574	0	126574
rs6100212	chr20:57361064	Hip circumference	GIANT	25673412	0.2	-	145450	0	145450
rs6100212	chr20:57361064	Hip circumference	GIANT	25673412	0.2	-	145401	0	145401
rs6100212	chr20:57361064	BMI	GIANT	23754948	0.2039	-	126574	0	126574
rs6100212	chr20:57361064	BMI	GIANT	23754948	0.2072	-	126565	0	126565
rs6100212	chr20:57361064	Obesity class 3	GIANT	23563607	0.21	-	46486	2775	43711
rs6100212	chr20:57361064	Waist hip ratio tails	GIANT	23563607	0.21	-	9740	4523	5217
rs6100212	chr20:57361064	Hip circumference	GIANT	25673412	0.21	-	145447	0	145447
rs6100212	chr20:57361064	Obesity class 2	GIANT	23563607	0.21	-	71066	9722	61344
rs6100212	chr20:57361064	Waist hip ratio adjusted for BMI in females greater than 50 years of age	GIANT	26426971	0.21	-	57148	0	57148
rs6100212	chr20:57361064	BMI	GIANT	23754948	0.2157	-	126574	0	126574
rs6100212	chr20:57361064	Obesity class 2	GIANT	23563607	0.22	-	71035	9714	61321
rs6100212	chr20:57361064	BMI tails	GIANT	23563607	0.22	-	15487	7674	7813
rs6100212	chr20:57361064	Waist circumference	GIANT	25673412	0.22	-	153483	0	153483
rs6100212	chr20:57361064	BMI tails	GIANT	23563607	0.22	-	15366	7609	7757
rs6100212	chr20:57361064	Waist hip ratio in females	GIANT	23754948	0.22	-	42731	0	42731
rs6100212	chr20:57361064	BMI	GIANT	23754948	0.2239	-	126268	0	126268
rs6100212	chr20:57361064	Waist circumference	GIANT	23754948	0.2291	-	85624	0	85624
rs6100212	chr20:57361064	BMI in females less than or equal to 50 years of age	GIANT	26426971	0.23	-	52834	0	52834
rs6100212	chr20:57361064	BMI tails	GIANT	23563607	0.23	-	15553	7702	7851
rs6100212	chr20:57361064	Obesity class 3	GIANT	23563607	0.23	-	47731	2832	44899
rs6100212	chr20:57361064	Waist hip ratio adjusted for BMI	GIANT	25673412	0.23	-	141417	0	141417
rs6100212	chr20:57361064	Waist circumference	GIANT	25673412	0.23	-	153757	0	153757
rs6100212	chr20:57361064	Waist hip ratio in females	GIANT	23754948	0.23	-	42702	0	42702
rs6100212	chr20:57361064	Waist hip ratio in females	GIANT	23754948	0.23	-	42731	0	42731
rs6100212	chr20:57361064	Obesity class 2	GIANT	23563607	0.24	-	70666	9651	61014
rs6100212	chr20:57361064	Waist circumference in females	GIANT	23754948	0.24	-	47320	0	47320
rs6100212	chr20:57361064	Obesity class 2	GIANT	23563607	0.24	-	70546	9675	60871
rs6100212	chr20:57361064	Waist circumference in females	GIANT	23754948	0.24	-	47266	0	47266
rs6100212	chr20:57361064	Waist hip ratio adjusted for BMI in males greater than 50 years of age	GIANT	26426971	0.24	-	40170	0	40170
rs6100212	chr20:57361064	Waist circumference	GIANT	25673412	0.25	-	153571	0	153571
rs6100212	chr20:57361064	Hip circumference	GIANT	25673412	0.25	-	145341	0	145341
rs6100212	chr20:57361064	Obesity class 2	GIANT	23563607	0.25	-	71083	9704	61379
rs6100212	chr20:57361064	Waist hip ratio adjusted for BMI in females less than or equal to 50 years of age	GIANT	26426971	0.25	-	35579	0	35579
rs6100212	chr20:57361064	Waist hip ratio in males	GIANT	25673412	0.25	+	57095	0	57095
rs6100212	chr20:57361064	Waist circumference	GIANT	25673412	0.25	-	153799	0	153799
rs6100212	chr20:57361064	Waist circumference	GIANT	25673412	0.25	-	153798	0	153798
rs6100212	chr20:57361064	Waist circumference	GIANT	23754948	0.2509	-	85624	0	85624
rs6100212	chr20:57361064	Waist hip ratio tails	GIANT	23563607	0.26	-	9821	4555	5266
rs6100212	chr20:57361064	Waist hip ratio tails	GIANT	23563607	0.26	-	9755	4533	5222
rs6100212	chr20:57361064	Obesity class 2	GIANT	23563607	0.26	-	71016	9697	61319
rs6100212	chr20:57361064	Waist circumference	GIANT	25673412	0.26	-	153588	0	153588
rs6100212	chr20:57361064	Waist hip ratio adjusted for BMI in males greater than 50 years of age	GIANT	26426971	0.26	-	39741	0	39741
rs6100212	chr20:57361064	Waist circumference	GIANT	23754948	0.2654	-	85473	0	85473
rs6100212	chr20:57361064	BMI	GIANT	25673413	0.2678	-	234414	0	234414
rs6100212	chr20:57361064	Waist circumference	GIANT	23754948	0.2687	-	85606	0	85606
rs6100212	chr20:57361064	Waist circumference in females	GIANT	23754948	0.28	-	47318	0	47318
rs6100212	chr20:57361064	Waist circumference	GIANT	25673412	0.28	-	151073	0	151073
rs6100212	chr20:57361064	Obesity class 2	GIANT	23563607	0.28	-	70959	9704	61255
rs6100212	chr20:57361064	Waist hip ratio adjusted for BMI in females greater than 50 years of age	GIANT	26426971	0.28	-	57158	0	57158
rs6100212	chr20:57361064	BMI in females less than or equal to 50 years of age	GIANT	26426971	0.28	-	53895	0	53895
rs6100212	chr20:57361064	Waist hip ratio	GIANT	25673412	0.28	-	144549	0	144549
rs6100212	chr20:57361064	Waist circumference	GIANT	23754948	0.2801	-	85624	0	85624
rs6100212	chr20:57361064	BMI	GIANT	25673413	0.2815	-	233944	0	233944
rs6100212	chr20:57361064	Childhood obesity	EGGC	22484627	0.2853	+	13848	5530	8318
rs6100212	chr20:57361064	Waist circumference in females	GIANT	23754948	0.29	-	47316	0	47316
rs6100212	chr20:57361064	BMI tails	GIANT	23563607	0.29	-	15363	7608	7755
rs6100212	chr20:57361064	Waist hip ratio	GIANT	25673412	0.29	-	144592	0	144592
rs6100212	chr20:57361064	Childhood BMI	EGGC	26604143	0.294	+	30115	0	30115
rs6100212	chr20:57361064	Waist hip ratio in females	GIANT	23754948	0.3	-	42729	0	42729
rs6100212	chr20:57361064	Waist circumference	GIANT	25673412	0.3	-	153774	0	153774
rs6100212	chr20:57361064	Waist hip ratio adjusted for BMI in males greater than 50 years of age	GIANT	26426971	0.3	-	38337	0	38337
rs6100212	chr20:57361064	BMI tails	GIANT	23563607	0.3	-	15327	7591	7736
rs6100212	chr20:57361064	Waist hip ratio adjusted for BMI in males less than or equal to 50 years of age	GIANT	26426971	0.3	+	26195	0	26195
rs6100212	chr20:57361064	Waist hip ratio adjusted for BMI in females greater than 50 years of age	GIANT	26426971	0.3	-	57327	0	57327
rs6100212	chr20:57361064	Waist hip ratio adjusted for BMI in females less than or equal to 50 years of age	GIANT	26426971	0.3	-	36056	0	36056
rs6100212	chr20:57361064	BMI	GIANT	25673413	0.3054	-	231782	0	231782
rs6100212	chr20:57361064	BMI in females less than or equal to 50 years of age	GIANT	26426971	0.31	-	53901	0	53901
rs6100212	chr20:57361064	Waist hip ratio	GIANT	25673412	0.31	-	144277	0	144277
rs6100212	chr20:57361064	Waist circumference	GIANT	25673412	0.31	-	153733	0	153733
rs6100212	chr20:57361064	Waist circumference	GIANT	25673412	0.31	-	153794	0	153794
rs6100212	chr20:57361064	BMI variability	GIANT	22982992	0.31	-	127427	0	127427
rs6100212	chr20:57361064	Waist hip ratio adjusted for BMI in males less than or equal to 50 years of age	GIANT	26426971	0.31	+	26884	0	26884
rs6100212	chr20:57361064	Waist hip ratio in males	GIANT	23754948	0.31	+	34515	0	34515
rs6100212	chr20:57361064	Obesity class 2	GIANT	23563607	0.31	-	71094	9709	61385
rs6100212	chr20:57361064	Obesity class 2	GIANT	23563607	0.31	-	71089	9709	61380
rs6100212	chr20:57361064	Waist hip ratio	GIANT	25673412	0.31	-	144592	0	144592
rs6100212	chr20:57361064	Waist hip ratio adjusted for BMI in females greater than 50 years of age	GIANT	26426971	0.31	-	57158	0	57158
rs6100212	chr20:57361064	Waist circumference	GIANT	23754948	0.3117	-	85619	0	85619
rs6100212	chr20:57361064	Childhood obesity	EGGC	22484627	0.3122	+	13848	5530	8318
rs6100212	chr20:57361064	Childhood obesity	EGGC	22484627	0.3157	+	13848	5530	8318
rs6100212	chr20:57361064	Waist hip ratio	GIANT	25673412	0.32	-	144365	0	144365
rs6100212	chr20:57361064	Obesity class 2	GIANT	23563607	0.32	-	71187	9709	61478
rs6100212	chr20:57361064	Waist hip ratio	GIANT	25673412	0.32	-	144593	0	144593
rs6100212	chr20:57361064	Waist circumference	GIANT	23754948	0.3226	-	85588	0	85588
rs6100212	chr20:57361064	BMI	GIANT	25673413	0.3296	-	232252	0	232252
rs6100212	chr20:57361064	BMI in females less than or equal to 50 years of age	GIANT	26426971	0.33	-	53598	0	53598
rs6100212	chr20:57361064	Waist hip ratio	GIANT	25673412	0.33	-	144588	0	144588
rs6100212	chr20:57361064	Waist circumference	GIANT	25673412	0.33	-	153677	0	153677
rs6100212	chr20:57361064	Waist hip ratio	GIANT	25673412	0.34	-	144527	0	144527
rs6100212	chr20:57361064	Waist hip ratio adjusted for BMI in females greater than 50 years of age	GIANT	26426971	0.34	-	57325	0	57325
rs6100212	chr20:57361064	Waist hip ratio adjusted for BMI in females less than or equal to 50 years of age	GIANT	26426971	0.34	-	36081	0	36081
rs6100212	chr20:57361064	Waist hip ratio adjusted for BMI in females greater than 50 years of age	GIANT	26426971	0.35	-	57158	0	57158
rs6100212	chr20:57361064	BMI in females less than or equal to 50 years of age	GIANT	26426971	0.35	-	53983	0	53983
rs6100212	chr20:57361064	BMI tails	GIANT	23563607	0.35	-	15586	7726	7861
rs6100212	chr20:57361064	Waist circumference	GIANT	23754948	0.3544	-	85621	0	85621
rs6100212	chr20:57361064	Childhood BMI	EGGC	26604143	0.3566	+	30118	0	30118
rs6100212	chr20:57361064	Waist circumference in males	GIANT	23754948	0.36	+	38302	0	38302
rs6100212	chr20:57361064	Waist hip ratio adjusted for BMI in females greater than 50 years of age	GIANT	26426971	0.36	-	56226	0	56226
rs6100212	chr20:57361064	Waist hip ratio in females	GIANT	23754948	0.36	-	42732	0	42732
rs6100212	chr20:57361064	Waist hip ratio adjusted for BMI in females less than or equal to 50 years of age	GIANT	26426971	0.36	-	36150	0	36150
rs6100212	chr20:57361064	Waist hip ratio in females	GIANT	23754948	0.37	-	42723	0	42723
rs6100212	chr20:57361064	BMI in females	GIANT	23754948	0.37	-	67951	0	67951
rs6100212	chr20:57361064	Obesity class 2	GIANT	23563607	0.37	-	70929	9701	61228
rs6100212	chr20:57361064	Waist hip ratio adjusted for BMI in males less than or equal to 50 years of age	GIANT	26426971	0.37	+	26994	0	26994
rs6100212	chr20:57361064	Childhood BMI	EGGC	26604143	0.3713	+	30116	0	30116
rs6100212	chr20:57361064	Childhood BMI	EGGC	26604143	0.3736	+	29991	0	29991
rs6100212	chr20:57361064	Hip circumference	GIANT	25673412	0.38	-	144629	0	144629
rs6100212	chr20:57361064	Waist hip ratio	GIANT	25673412	0.38	-	144567	0	144567
rs6100212	chr20:57361064	Waist hip ratio tails	GIANT	23563607	0.38	-	9464	4388	5076
rs6100212	chr20:57361064	Childhood obesity	EGGC	22484627	0.3855	+	13848	5530	8318
rs6100212	chr20:57361064	BMI tails	GIANT	23563607	0.39	-	15382	7626	7756
rs6100212	chr20:57361064	Waist hip ratio	GIANT	25673412	0.39	-	141867	0	141867
rs6100212	chr20:57361064	Waist hip ratio in females	GIANT	23754948	0.39	-	42642	0	42642
rs6100212	chr20:57361064	Waist hip ratio adjusted for BMI in females less than or equal to 50 years of age	GIANT	26426971	0.39	-	35006	0	35006
rs6100212	chr20:57361064	Waist hip ratio adjusted for BMI	GIANT	25673412	0.39	-	142613	0	142613
rs6100212	chr20:57361064	Obesity class 2	GIANT	23563607	0.39	-	71060	9708	61352
rs6100212	chr20:57361064	BMI	GIANT	23754948	0.3905	-	126562	0	126562
rs6100212	chr20:57361064	Waist hip ratio adjusted for BMI in females less than or equal to 50 years of age	GIANT	26426971	0.4	-	36147	0	36147
rs6100212	chr20:57361064	Waist hip ratio adjusted for BMI in females greater than 50 years of age	GIANT	26426971	0.4	-	57158	0	57158
rs6100212	chr20:57361064	Waist circumference	GIANT	23754948	0.4012	-	85624	0	85624
rs6100212	chr20:57361064	Childhood obesity	EGGC	22484627	0.4046	+	13848	5530	8318
rs6100212	chr20:57361064	Waist hip ratio adjusted for BMI in males greater than 50 years of age	GIANT	26426971	0.41	-	40175	0	40175
rs6100212	chr20:57361064	Waist hip ratio in females	GIANT	23754948	0.41	-	42731	0	42731
rs6100212	chr20:57361064	BMI variability	GIANT	22982992	0.41	-	127598	0	127598
rs6100212	chr20:57361064	Waist hip ratio adjusted for BMI in females less than or equal to 50 years of age	GIANT	26426971	0.41	-	35499	0	35499
rs6100212	chr20:57361064	Waist hip ratio in males	GIANT	23754948	0.41	+	34574	0	34574
rs6100212	chr20:57361064	BMI in males	GIANT	25673413	0.4102	-	104615	0	104615
rs6100212	chr20:57361064	BMI in males	GIANT	25673413	0.4102	-	104614	0	104614
rs6100212	chr20:57361064	Childhood BMI	EGGC	26604143	0.4192	+	30110	0	30110
rs6100212	chr20:57361064	Waist hip ratio adjusted for BMI in males greater than 50 years of age	GIANT	26426971	0.42	-	40488	0	40488
rs6100212	chr20:57361064	Waist hip ratio in females	GIANT	23754948	0.42	-	42677	0	42677
rs6100212	chr20:57361064	Waist hip ratio adjusted for BMI in females less than or equal to 50 years of age	GIANT	26426971	0.42	-	35065	0	35065
rs6100212	chr20:57361064	Waist hip ratio adjusted for BMI	GIANT	25673412	0.42	-	142707	0	142707
rs6100212	chr20:57361064	Waist hip ratio adjusted for BMI	GIANT	25673412	0.42	-	142648	0	142648
rs6100212	chr20:57361064	Waist hip ratio adjusted for BMI in females less than or equal to 50 years of age	GIANT	26426971	0.43	-	36082	0	36082
rs6100212	chr20:57361064	Waist hip ratio adjusted for BMI	GIANT	25673412	0.43	-	142684	0	142684
rs6100212	chr20:57361064	Childhood BMI	EGGC	26604143	0.4307	+	30101	0	30101
rs6100212	chr20:57361064	Waist circumference	GIANT	23754948	0.4325	-	85624	0	85624
rs6100212	chr20:57361064	BMI in males	GIANT	25673413	0.4329	-	104479	0	104479
rs6100212	chr20:57361064	BMI in females	GIANT	25673413	0.438	-	131193	0	131193
rs6100212	chr20:57361064	Waist hip ratio adjusted for BMI in females greater than 50 years of age	GIANT	26426971	0.44	-	56156	0	56156
rs6100212	chr20:57361064	BMI variability	GIANT	22982992	0.44	-	127608	0	127608
rs6100212	chr20:57361064	Waist hip ratio	GIANT	25673412	0.45	-	144471	0	144471
rs6100212	chr20:57361064	BMI in males	GIANT	25673413	0.4593	-	104546	0	104546
rs6100212	chr20:57361064	Waist hip ratio in females	GIANT	23754948	0.46	-	42731	0	42731
rs6100212	chr20:57361064	Waist circumference	GIANT	23754948	0.4646	-	85626	0	85626
rs6100212	chr20:57361064	Childhood BMI	EGGC	26604143	0.4654	+	29993	0	29993
rs6100212	chr20:57361064	Waist hip ratio in males	GIANT	25673412	0.47	+	57214	0	57214
rs6100212	chr20:57361064	Childhood BMI	EGGC	26604143	0.4733	+	30118	0	30118
rs6100212	chr20:57361064	BMI in males	GIANT	25673413	0.4768	-	103769	0	103769
rs6100212	chr20:57361064	Childhood BMI	EGGC	26604143	0.4772	+	30084	0	30084
rs6100212	chr20:57361064	Waist hip ratio adjusted for BMI in males greater than 50 years of age	GIANT	26426971	0.48	-	39434	0	39434
rs6100212	chr20:57361064	Waist hip ratio adjusted for BMI in females less than or equal to 50 years of age	GIANT	26426971	0.48	-	36079	0	36079
rs6100212	chr20:57361064	Waist hip ratio in females	GIANT	23754948	0.48	-	42731	0	42731
rs6100212	chr20:57361064	Childhood BMI	EGGC	26604143	0.4815	+	30101	0	30101
rs6100212	chr20:57361064	Waist hip ratio adjusted for BMI in females less than or equal to 50 years of age	GIANT	26426971	0.49	-	36082	0	36082
rs6100212	chr20:57361064	Waist hip ratio adjusted for BMI in males greater than 50 years of age	GIANT	26426971	0.49	-	40175	0	40175
rs6100212	chr20:57361064	Waist circumference in males	GIANT	23754948	0.49	+	38298	0	38298
rs6100212	chr20:57361064	BMI in males	GIANT	25673413	0.4925	-	104485	0	104485
rs6100212	chr20:57361064	BMI in males	GIANT	25673413	0.4925	-	104614	0	104614
rs6100212	chr20:57361064	Waist hip ratio adjusted for BMI in males less than or equal to 50 years of age	GIANT	26426971	0.5	+	27003	0	27003
rs6100212	chr20:57361064	BMI variability	GIANT	22982992	0.5	-	127529	0	127529
rs6100212	chr20:57361064	Body fat percentage	Lu Y	26833246	0.5084	-	58711	0	58711
rs6100212	chr20:57361064	BMI in males	GIANT	25673413	0.5093	-	104582	0	104582
rs6100212	chr20:57361064	BMI in males	GIANT	25673413	0.5093	-	104604	0	104604
rs6100212	chr20:57361064	Childhood BMI	EGGC	26604143	0.5097	+	30117	0	30117
rs6100212	chr20:57361064	Waist hip ratio adjusted for BMI	GIANT	25673412	0.51	-	142377	0	142377
rs6100212	chr20:57361064	BMI in males greater than 50 years of age	GIANT	26426971	0.51	-	71914	0	71914
rs6100212	chr20:57361064	Waist hip ratio adjusted for BMI in males greater than 50 years of age	GIANT	26426971	0.51	-	40307	0	40307
rs6100212	chr20:57361064	Waist hip ratio in males	GIANT	25673412	0.51	+	57206	0	57206
rs6100212	chr20:57361064	Waist hip ratio	GIANT	23754948	0.511	-	77160	0	77160
rs6100212	chr20:57361064	Childhood BMI	EGGC	26604143	0.5138	+	29992	0	29992
rs6100212	chr20:57361064	Childhood BMI	EGGC	26604143	0.5195	+	29991	0	29991
rs6100212	chr20:57361064	Waist circumference in males	GIANT	25673412	0.52	+	61242	0	61242
rs6100212	chr20:57361064	Waist hip ratio adjusted for BMI in females less than or equal to 50 years of age	GIANT	26426971	0.52	-	35001	0	35001
rs6100212	chr20:57361064	Waist hip ratio	GIANT	23754948	0.5242	-	77307	0	77307
rs6100212	chr20:57361064	Waist circumference	GIANT	23754948	0.5279	-	85618	0	85618
rs6100212	chr20:57361064	BMI in females less than or equal to 50 years of age	GIANT	26426971	0.53	-	52780	0	52780
rs6100212	chr20:57361064	BMI in males less than or equal to 50 years of age	GIANT	26426971	0.53	-	38378	0	38378
rs6100212	chr20:57361064	Waist hip ratio in males	GIANT	23754948	0.53	+	34580	0	34580
rs6100212	chr20:57361064	Childhood BMI	EGGC	26604143	0.5351	+	25310	0	25310
rs6100212	chr20:57361064	Waist hip ratio in males	GIANT	25673412	0.54	+	56859	0	56859
rs6100212	chr20:57361064	Waist hip ratio adjusted for BMI	GIANT	25673412	0.54	-	142709	0	142709
rs6100212	chr20:57361064	Waist hip ratio adjusted for BMI in males less than or equal to 50 years of age	GIANT	26426971	0.54	+	27003	0	27003
rs6100212	chr20:57361064	BMI in males greater than 50 years of age	GIANT	26426971	0.54	-	73856	0	73856
rs6100212	chr20:57361064	BMI in males less than or equal to 50 years of age	GIANT	26426971	0.54	+	38369	0	38369
rs6100212	chr20:57361064	Hip circumference in males	GIANT	25673412	0.54	+	57613	0	57613
rs6100212	chr20:57361064	Waist circumference in males	GIANT	23754948	0.54	+	38304	0	38304
rs6100212	chr20:57361064	Waist circumference in males	GIANT	25673412	0.54	+	61597	0	61597
rs6100212	chr20:57361064	BMI in males	GIANT	25673413	0.5433	-	104184	0	104184
rs6100212	chr20:57361064	Waist circumference	GIANT	23754948	0.5465	-	85504	0	85504
rs6100212	chr20:57361064	Waist circumference	GIANT	25673412	0.55	-	152976	0	152976
rs6100212	chr20:57361064	Waist hip ratio adjusted for BMI in females greater than 50 years of age	GIANT	26426971	0.55	-	57156	0	57156
rs6100212	chr20:57361064	Waist hip ratio in males	GIANT	25673412	0.55	+	57069	0	57069
rs6100212	chr20:57361064	Waist hip ratio adjusted for BMI	GIANT	25673412	0.55	-	142672	0	142672
rs6100212	chr20:57361064	BMI variability	GIANT	22982992	0.55	-	127611	0	127611
rs6100212	chr20:57361064	Waist hip ratio in females	GIANT	23754948	0.55	-	42728	0	42728
rs6100212	chr20:57361064	Waist hip ratio adjusted for BMI in males less than or equal to 50 years of age	GIANT	26426971	0.55	+	27124	0	27124
rs6100212	chr20:57361064	Waist hip ratio in males	GIANT	23754948	0.55	+	34580	0	34580
rs6100212	chr20:57361064	Waist hip ratio adjusted for BMI	GIANT	25673412	0.56	-	142315	0	142315
rs6100212	chr20:57361064	BMI in males	GIANT	25673413	0.564	-	103422	0	103422
rs6100212	chr20:57361064	BMI in males	GIANT	23754948	0.57	-	58614	0	58614
rs6100212	chr20:57361064	BMI in males	GIANT	23754948	0.57	-	58569	0	58569
rs6100212	chr20:57361064	Waist hip ratio in males	GIANT	23754948	0.57	+	34582	0	34582
rs6100212	chr20:57361064	Waist hip ratio	GIANT	25673412	0.57	-	144381	0	144381
rs6100212	chr20:57361064	BMI in males greater than 50 years of age	GIANT	26426971	0.57	-	73082	0	73082
rs6100212	chr20:57361064	Waist hip ratio in males	GIANT	23754948	0.57	+	34580	0	34580
rs6100212	chr20:57361064	BMI variability	GIANT	22982992	0.58	-	127445	0	127445
rs6100212	chr20:57361064	Waist hip ratio adjusted for BMI	GIANT	25673412	0.58	-	142524	0	142524
rs6100212	chr20:57361064	BMI in males	GIANT	23754948	0.58	-	58547	0	58547
rs6100212	chr20:57361064	Waist hip ratio adjusted for BMI in males greater than 50 years of age	GIANT	26426971	0.58	-	39279	0	39279
rs6100212	chr20:57361064	BMI in males	GIANT	23754948	0.58	-	58620	0	58620
rs6100212	chr20:57361064	Waist hip ratio in males	GIANT	25673412	0.58	+	57165	0	57165
rs6100212	chr20:57361064	Obesity class 3	GIANT	23563607	0.58	-	46571	2803	43768
rs6100212	chr20:57361064	Waist circumference in males	GIANT	25673412	0.58	+	61478	0	61478
rs6100212	chr20:57361064	Waist circumference in males	GIANT	25673412	0.58	+	61589	0	61589
rs6100212	chr20:57361064	BMI in males greater than 50 years of age	GIANT	26426971	0.58	-	74321	0	74321
rs6100212	chr20:57361064	Waist circumference in males	GIANT	23754948	0.58	+	38304	0	38304
rs6100212	chr20:57361064	Waist hip ratio	GIANT	25673412	0.59	-	143770	0	143770
rs6100212	chr20:57361064	BMI variability	GIANT	22982992	0.59	-	127609	0	127609
rs6100212	chr20:57361064	Waist circumference in males	GIANT	23754948	0.59	+	38304	0	38304
rs6100212	chr20:57361064	Waist hip ratio	GIANT	23754948	0.5911	-	77293	0	77293
rs6100212	chr20:57361064	Body fat percentage	Lu Y	26833246	0.593	-	66784	0	66784
rs6100212	chr20:57361064	Waist hip ratio adjusted for BMI in females less than or equal to 50 years of age	GIANT	26426971	0.6	-	36080	0	36080
rs6100212	chr20:57361064	Waist circumference in males	GIANT	23754948	0.6	+	38303	0	38303
rs6100212	chr20:57361064	Hip circumference in males	GIANT	25673412	0.6	+	57617	0	57617
rs6100212	chr20:57361064	BMI in males greater than 50 years of age	GIANT	26426971	0.6	-	73864	0	73864
rs6100212	chr20:57361064	Waist hip ratio	GIANT	23754948	0.6076	-	77311	0	77311
rs6100212	chr20:57361064	Waist hip ratio adjusted for BMI in females less than or equal to 50 years of age	GIANT	26426971	0.61	-	34726	0	34726
rs6100212	chr20:57361064	BMI in males	GIANT	25673413	0.6102	-	104336	0	104336
rs6100212	chr20:57361064	Waist hip ratio in males	GIANT	25673412	0.62	+	56982	0	56982
rs6100212	chr20:57361064	Waist hip ratio in males	GIANT	23754948	0.63	+	34580	0	34580
rs6100212	chr20:57361064	BMI in males less than or equal to 50 years of age	GIANT	26426971	0.63	+	37518	0	37518
rs6100212	chr20:57361064	Waist hip ratio	GIANT	23754948	0.6314	-	77312	0	77312
rs6100212	chr20:57361064	Waist hip ratio	GIANT	23754948	0.6347	-	77312	0	77312
rs6100212	chr20:57361064	Waist hip ratio tails	GIANT	23563607	0.64	-	9960	4626	5334
rs6100212	chr20:57361064	Waist hip ratio	GIANT	23754948	0.6418	-	77308	0	77308
rs6100212	chr20:57361064	BMI in males less than or equal to 50 years of age	GIANT	26426971	0.65	+	38376	0	38376
rs6100212	chr20:57361064	Waist hip ratio in males	GIANT	23754948	0.65	+	34578	0	34578
rs6100212	chr20:57361064	Waist circumference in males	GIANT	23754948	0.65	+	38304	0	38304
rs6100212	chr20:57361064	Waist hip ratio in males	GIANT	23754948	0.66	+	34580	0	34580
rs6100212	chr20:57361064	BMI in males less than or equal to 50 years of age	GIANT	26426971	0.66	-	37455	0	37455
rs6100212	chr20:57361064	BMI in males	GIANT	23754948	0.66	-	58607	0	58607
rs6100212	chr20:57361064	BMI variability	GIANT	22982992	0.66	-	127561	0	127561
rs6100212	chr20:57361064	Waist hip ratio in males	GIANT	25673412	0.67	+	57116	0	57116
rs6100212	chr20:57361064	Waist hip ratio in males	GIANT	23754948	0.67	+	34579	0	34579
rs6100212	chr20:57361064	Waist circumference in males	GIANT	25673412	0.67	+	61452	0	61452
rs6100212	chr20:57361064	Waist hip ratio	GIANT	23754948	0.6748	-	77305	0	77305
rs6100212	chr20:57361064	Waist hip ratio adjusted for BMI	GIANT	25673412	0.68	-	139648	0	139648
rs6100212	chr20:57361064	BMI in males	GIANT	23754948	0.68	-	58617	0	58617
rs6100212	chr20:57361064	BMI variability	GIANT	22982992	0.69	-	127611	0	127611
rs6100212	chr20:57361064	Hip circumference in males	GIANT	25673412	0.7	+	57273	0	57273
rs6100212	chr20:57361064	Waist circumference in males	GIANT	23754948	0.7	+	38239	0	38239
rs6100212	chr20:57361064	BMI in males	GIANT	23754948	0.71	-	58617	0	58617
rs6100212	chr20:57361064	Waist hip ratio adjusted for BMI	GIANT	25673412	0.72	-	142498	0	142498
rs6100212	chr20:57361064	Waist hip ratio adjusted for BMI in males greater than 50 years of age	GIANT	26426971	0.72	-	40174	0	40174
rs6100212	chr20:57361064	BMI in males greater than 50 years of age	GIANT	26426971	0.72	-	71794	0	71794
rs6100212	chr20:57361064	Waist hip ratio in males	GIANT	25673412	0.72	+	57215	0	57215
rs6100212	chr20:57361064	Waist hip ratio	GIANT	23754948	0.7277	-	77276	0	77276
rs6100212	chr20:57361064	Waist hip ratio in males	GIANT	25673412	0.73	+	57201	0	57201
rs6100212	chr20:57361064	Waist hip ratio in males	GIANT	25673412	0.73	+	57210	0	57210
rs6100212	chr20:57361064	BMI variability	GIANT	22982992	0.73	+	101888	0	101888
rs6100212	chr20:57361064	Hip circumference in males	GIANT	25673412	0.73	+	57629	0	57629
rs6100212	chr20:57361064	Hip circumference in males	GIANT	25673412	0.73	+	57628	0	57628
rs6100212	chr20:57361064	Waist hip ratio in males	GIANT	25673412	0.73	+	57214	0	57214
rs6100212	chr20:57361064	BMI in males	GIANT	25673413	0.7389	-	104321	0	104321
rs6100212	chr20:57361064	Waist hip ratio adjusted for BMI	GIANT	25673412	0.74	-	141225	0	141225
rs6100212	chr20:57361064	Waist hip ratio adjusted for BMI in males greater than 50 years of age	GIANT	26426971	0.74	-	39590	0	39590
rs6100212	chr20:57361064	BMI in females less than or equal to 50 years of age	GIANT	26426971	0.75	-	53873	0	53873
rs6100212	chr20:57361064	Waist hip ratio adjusted for BMI in males less than or equal to 50 years of age	GIANT	26426971	0.75	+	27003	0	27003
rs6100212	chr20:57361064	BMI variability	GIANT	22982992	0.75	-	127608	0	127608
rs6100212	chr20:57361064	Hip circumference in males	GIANT	25673412	0.75	+	57483	0	57483
rs6100212	chr20:57361064	BMI in males	GIANT	23754948	0.75	-	58612	0	58612
rs6100212	chr20:57361064	Waist hip ratio	GIANT	23754948	0.7525	-	77312	0	77312
rs6100212	chr20:57361064	Body fat percentage	Lu Y	26833246	0.7529	-	76122	0	76122
rs6100212	chr20:57361064	Waist hip ratio adjusted for BMI in males greater than 50 years of age	GIANT	26426971	0.76	-	40175	0	40175
rs6100212	chr20:57361064	Body fat percentage	Lu Y	26833246	0.7655	+	74339	0	74339
rs6100212	chr20:57361064	Waist hip ratio in males	GIANT	25673412	0.77	+	57190	0	57190
rs6100212	chr20:57361064	BMI variability	GIANT	22982992	0.77	-	127253	0	127253
rs6100212	chr20:57361064	Waist hip ratio adjusted for BMI in males less than or equal to 50 years of age	GIANT	26426971	0.78	+	27003	0	27003
rs6100212	chr20:57361064	Waist hip ratio adjusted for BMI in females greater than 50 years of age	GIANT	26426971	0.78	-	56324	0	56324
rs6100212	chr20:57361064	Body fat percentage	Lu Y	26833246	0.7812	-	76124	0	76124
rs6100212	chr20:57361064	Body fat percentage	Lu Y	26833246	0.7812	-	76112	0	76112
rs6100212	chr20:57361064	Waist circumference in males	GIANT	25673412	0.79	+	61365	0	61365
rs6100212	chr20:57361064	Hip circumference in males	GIANT	25673412	0.79	+	57623	0	57623
rs6100212	chr20:57361064	Body fat percentage	Lu Y	26833246	0.7954	+	75994	0	75994
rs6100212	chr20:57361064	BMI in males	GIANT	23754948	0.8	-	58613	0	58613
rs6100212	chr20:57361064	Hip circumference in males	GIANT	25673412	0.8	+	57592	0	57592
rs6100212	chr20:57361064	BMI in males less than or equal to 50 years of age	GIANT	26426971	0.8	+	38285	0	38285
rs6100212	chr20:57361064	BMI in males	GIANT	23754948	0.8	+	58496	0	58496
rs6100212	chr20:57361064	Waist circumference in males	GIANT	25673412	0.8	+	61598	0	61598
rs6100212	chr20:57361064	BMI in males less than or equal to 50 years of age	GIANT	26426971	0.8	+	38378	0	38378
rs6100212	chr20:57361064	Waist circumference in males	GIANT	25673412	0.8	+	61597	0	61597
rs6100212	chr20:57361064	Waist hip ratio	GIANT	23754948	0.8181	+	77308	0	77308
rs6100212	chr20:57361064	Waist circumference in males	GIANT	25673412	0.82	+	61499	0	61499
rs6100212	chr20:57361064	Waist hip ratio adjusted for BMI in males less than or equal to 50 years of age	GIANT	26426971	0.82	+	26757	0	26757
rs6100212	chr20:57361064	Hip circumference in males	GIANT	25673412	0.82	-	57345	0	57345
rs6100212	chr20:57361064	Waist hip ratio adjusted for BMI in males less than or equal to 50 years of age	GIANT	26426971	0.82	-	26087	0	26087
rs6100212	chr20:57361064	Waist hip ratio	GIANT	23754948	0.8235	-	77311	0	77311
rs6100212	chr20:57361064	Body fat percentage	Lu Y	26833246	0.8241	-	76036	0	76036
rs6100212	chr20:57361064	Body fat percentage	Lu Y	26833246	0.8241	-	76110	0	76110
rs6100212	chr20:57361064	BMI in males less than or equal to 50 years of age	GIANT	26426971	0.83	-	38526	0	38526
rs6100212	chr20:57361064	BMI in males less than or equal to 50 years of age	GIANT	26426971	0.83	+	37461	0	37461
rs6100212	chr20:57361064	Waist circumference in males	GIANT	23754948	0.83	+	38301	0	38301
rs6100212	chr20:57361064	BMI in males	GIANT	23754948	0.83	-	58528	0	58528
rs6100212	chr20:57361064	Hip circumference in males	GIANT	25673412	0.83	+	57481	0	57481
rs6100212	chr20:57361064	BMI in males	GIANT	23754948	0.83	+	58618	0	58618
rs6100212	chr20:57361064	Hip circumference in males	GIANT	25673412	0.84	+	57530	0	57530
rs6100212	chr20:57361064	Waist hip ratio adjusted for BMI in males less than or equal to 50 years of age	GIANT	26426971	0.84	+	27122	0	27122
rs6100212	chr20:57361064	Waist circumference in males	GIANT	23754948	0.84	+	38295	0	38295
rs6100212	chr20:57361064	BMI in males greater than 50 years of age	GIANT	26426971	0.84	-	73800	0	73800
rs6100212	chr20:57361064	BMI in males less than or equal to 50 years of age	GIANT	26426971	0.84	+	38378	0	38378
rs6100212	chr20:57361064	Waist hip ratio in males	GIANT	23754948	0.85	+	34570	0	34570
rs6100212	chr20:57361064	Waist circumference in males	GIANT	23754948	0.85	+	38299	0	38299
rs6100212	chr20:57361064	Waist circumference in males	GIANT	25673412	0.85	+	61592	0	61592
rs6100212	chr20:57361064	Waist circumference in males	GIANT	23754948	0.85	+	38306	0	38306
rs6100212	chr20:57361064	BMI in males	GIANT	25673413	0.8503	-	103553	0	103553
rs6100212	chr20:57361064	BMI in males less than or equal to 50 years of age	GIANT	26426971	0.86	-	38131	0	38131
rs6100212	chr20:57361064	BMI in males	GIANT	23754948	0.86	+	58618	0	58618
rs6100212	chr20:57361064	BMI in males less than or equal to 50 years of age	GIANT	26426971	0.86	+	38529	0	38529
rs6100212	chr20:57361064	Waist circumference	GIANT	23754948	0.8673	-	85620	0	85620
rs6100212	chr20:57361064	BMI in males greater than 50 years of age	GIANT	26426971	0.87	-	74317	0	74317
rs6100212	chr20:57361064	BMI in males greater than 50 years of age	GIANT	26426971	0.87	+	73392	0	73392
rs6100212	chr20:57361064	Hip circumference in males	GIANT	25673412	0.88	+	57615	0	57615
rs6100212	chr20:57361064	BMI in males	GIANT	23754948	0.88	+	58618	0	58618
rs6100212	chr20:57361064	Waist hip ratio	GIANT	23754948	0.887	-	77313	0	77313
rs6100212	chr20:57361064	BMI in males less than or equal to 50 years of age	GIANT	26426971	0.89	-	38448	0	38448
rs6100212	chr20:57361064	Hip circumference in males	GIANT	25673412	0.89	+	57396	0	57396
rs6100212	chr20:57361064	Hip circumference in males	GIANT	25673412	0.89	-	57579	0	57579
rs6100212	chr20:57361064	Waist hip ratio in males	GIANT	25673412	0.9	+	56931	0	56931
rs6100212	chr20:57361064	BMI variability	GIANT	22982992	0.91	-	101892	0	101892
rs6100212	chr20:57361064	Waist hip ratio adjusted for BMI in males less than or equal to 50 years of age	GIANT	26426971	0.91	+	27000	0	27000
rs6100212	chr20:57361064	Waist hip ratio in females	GIANT	23754948	0.91	-	42729	0	42729
rs6100212	chr20:57361064	Waist circumference in males	GIANT	25673412	0.91	+	61573	0	61573
rs6100212	chr20:57361064	Waist circumference in males	GIANT	25673412	0.92	+	61584	0	61584
rs6100212	chr20:57361064	Waist hip ratio adjusted for BMI in males less than or equal to 50 years of age	GIANT	26426971	0.92	+	27120	0	27120
rs6100212	chr20:57361064	Waist hip ratio	GIANT	23754948	0.9232	+	77192	0	77192
rs6100212	chr20:57361064	Body fat percentage	Lu Y	26833246	0.9262	+	74340	0	74340
rs6100212	chr20:57361064	Body fat percentage	Lu Y	26833246	0.9262	+	74339	0	74339
rs6100212	chr20:57361064	Body fat percentage	Lu Y	26833246	0.9262	-	76113	0	76113
rs6100212	chr20:57361064	Waist hip ratio adjusted for BMI in males less than or equal to 50 years of age	GIANT	26426971	0.93	+	26090	0	26090
rs6100212	chr20:57361064	BMI in males greater than 50 years of age	GIANT	26426971	0.93	+	73831	0	73831
rs6100212	chr20:57361064	Body fat percentage	Lu Y	26833246	0.958	-	73843	0	73843
rs6100212	chr20:57361064	BMI in males greater than 50 years of age	GIANT	26426971	0.96	+	73800	0	73800
rs6100212	chr20:57361064	BMI in males greater than 50 years of age	GIANT	26426971	0.96	-	73052	0	73052
rs6100212	chr20:57361064	BMI in males greater than 50 years of age	GIANT	26426971	0.96	-	72967	0	72967
rs6100212	chr20:57361064	Waist hip ratio in males	GIANT	23754948	0.96	+	34575	0	34575
rs6100212	chr20:57361064	Waist circumference in males	GIANT	25673412	0.96	+	61548	0	61548
rs6100212	chr20:57361064	Waist hip ratio adjusted for BMI	GIANT	25673412	0.96	-	142548	0	142548
rs6100212	chr20:57361064	BMI in males greater than 50 years of age	GIANT	26426971	0.97	+	73556	0	73556
rs6100212	chr20:57361064	Waist circumference in males	GIANT	23754948	0.97	+	38242	0	38242
rs6100212	chr20:57361064	Waist hip ratio in males	GIANT	23754948	0.97	-	34518	0	34518
rs6100212	chr20:57361064	BMI in males less than or equal to 50 years of age	GIANT	26426971	0.98	+	38377	0	38377
rs6100212	chr20:57361064	Waist circumference in males	GIANT	25673412	0.98	-	61314	0	61314
rs6100212	chr20:57361064	Waist hip ratio in males	GIANT	23754948	0.98	+	34577	0	34577
rs6100212	chr20:57361064	BMI in females less than or equal to 50 years of age	GIANT	26426971	1	-	52531	0	52531
